# Supplementary material for: CRISPR/Cas9 gRNA activity depends on free energy changes and on the target PAM context
Source: Nat Commun. 2022 May 30;13:3006. doi: 10.1038/s41467-022-30515-0 (PMC9151727; doi:10.1038/s41467-022-30515-0)
Supplement: Supplementary file 3 — Supplementary Data 1 [file 41467_2022_30515_MOESM3_ESM.xlsx]

## Sheet: processed_Dox-
ID	sequences (5'to3')	30mer_gRNA	gRNA	PAM	barcode	PAM binding site	PAM context	gRNA_ID	PAM(4bp)	Day.2.spcas9_readCounts	Day.2.spcas9_indel_count	Day.6.-dox_readCounts	Day.6.-dox_indel_count	Day.10.-dox_readCounts	Day.10.-dox_indel_count	Day.2.spcas9_norm_eff	Day.6.-dox_norm_eff	Day.10.-dox_norm_eff	Indel frequency (% avg D6-D10)
10892	ACCACGTCTCACACCgTATCACTCAACTCTTGAGGAGTTTTAGAGCTAGAAATAGCAAGTTAAAATAAGGCTAGTCCGTTATCAACTTGAAAAAGTGGCACCGAGTCGGTGCTTTTTTAAGGCATTACTATCACTCAACTCTTGAGGAAGGCCAAGTTTGGAGACGACGG	TTACTATCACTCAACTCTTGAGGAAGGCCA	TATCACTCAACTCTTGAGGA	AGGC	AAGGCATTAC	GG	AC	BMP3	AGGC	3781	125	1955	1463	1857	1434	3.306	74.8338	77.2213	76.0275
10893	ACCACGTCTCACACCgTATCACTCAACTCTTGAGGAGTTTTAGAGCTAGAAATAGCAAGTTAAAATAAGGCTAGTCCGTTATCAACTTGAAAAAGTGGCACCGAGTCGGTGCTTTTTTGCTCTAGCACTATCACTCAACTCTTGAGGAAGGCCAAGTTTGGAGACGACGG	GCACTATCACTCAACTCTTGAGGAAGGCCA	TATCACTCAACTCTTGAGGA	AGGC	GCTCTAGCAC	GG	AC	BMP3	AGGC	3703	128	1605	977	1870	1309	3.45666	60.8723	70	65.4361
10894	ACCACGTCTCACACCgTATCACTCAACTCTTGAGGAGTTTTAGAGCTAGAAATAGCAAGTTAAAATAAGGCTAGTCCGTTATCAACTTGAAAAAGTGGCACCGAGTCGGTGCTTTTTTATAAGATTACTATCACTCAACTCTTGAGGAAGGCCAAGTTTGGAGACGACGG	TTACTATCACTCAACTCTTGAGGAAGGCCA	TATCACTCAACTCTTGAGGA	AGGC	ATAAGATTAC	GG	AC	BMP3	AGGC	898	45	518	379	607	497	5.01114	73.166	81.8781	77.5221
10895	ACCACGTCTCACACCgTATCACTCAACTCTTGAGGAGTTTTAGAGCTAGAAATAGCAAGTTAAAATAAGGCTAGTCCGTTATCAACTTGAAAAAGTGGCACCGAGTCGGTGCTTTTTTCGCATCCTACTATCACTCAACTCTTGAGGAAGGCCAAGTTTGGAGACGACGG	CTACTATCACTCAACTCTTGAGGAAGGCCA	TATCACTCAACTCTTGAGGA	AGGC	CGCATCCTAC	GG	AC	BMP3	AGGC	2933	296	1169	769	1388	983	10.0921	65.7827	70.8213	68.302
10896	ACCACGTCTCACACCgTATCACTCAACTCTTGAGGAGTTTTAGAGCTAGAAATAGCAAGTTAAAATAAGGCTAGTCCGTTATCAACTTGAAAAAGTGGCACCGAGTCGGTGCTTTTTTTAACGTTAACTATCACTCAACTCTTGAGGAAGGCCAAGTTTGGAGACGACGG	TAACTATCACTCAACTCTTGAGGAAGGCCA	TATCACTCAACTCTTGAGGA	AGGC	TAACGTTAAC	GG	AC	BMP3	AGGC	1597	60	830	573	1321	887	3.75704	69.0361	67.1461	68.0911
10897	ACCACGTCTCACACCgTATCACTCAACTCTTGAGGAGTTTTAGAGCTAGAAATAGCAAGTTAAAATAAGGCTAGTCCGTTATCAACTTGAAAAAGTGGCACCGAGTCGGTGCTTTTTTTTAAGGAGACTATCACTCAACTCTTGAGGAAGGCCAAGTTTGGAGACGACGG	AGACTATCACTCAACTCTTGAGGAAGGCCA	TATCACTCAACTCTTGAGGA	AGGC	TTAAGGAGAC	GG	AC	BMP3	AGGC	2426	58	1019	627	1520	1031	2.39077	61.5309	67.8289	64.6799
10898	ACCACGTCTCACACCgTATCACTCAACTCTTGAGGAGTTTTAGAGCTAGAAATAGCAAGTTAAAATAAGGCTAGTCCGTTATCAACTTGAAAAAGTGGCACCGAGTCGGTGCTTTTTTGTGGTAGGACTATCACTCAACTCTTGAGGAAGGCCAAGTTTGGAGACGACGG	GGACTATCACTCAACTCTTGAGGAAGGCCA	TATCACTCAACTCTTGAGGA	AGGC	GTGGTAGGAC	GG	AC	BMP3	AGGC	2530	62	1220	812	923	661	2.45059	66.5574	71.6143	69.0858
10899	ACCACGTCTCACACCgTATCACTCAACTCTTGAGGAGTTTTAGAGCTAGAAATAGCAAGTTAAAATAAGGCTAGTCCGTTATCAACTTGAAAAAGTGGCACCGAGTCGGTGCTTTTTTTACGATATACTATCACTCAACTCTTGAGGAAGGCCAAGTTTGGAGACGACGG	ATACTATCACTCAACTCTTGAGGAAGGCCA	TATCACTCAACTCTTGAGGA	AGGC	TACGATATAC	GG	AC	BMP3	AGGC	1287	131	533	344	505	349	10.1787	64.5403	69.1089	66.8246
10900	ACCACGTCTCACACCgTATCACTCAACTCTTGAGGAGTTTTAGAGCTAGAAATAGCAAGTTAAAATAAGGCTAGTCCGTTATCAACTTGAAAAAGTGGCACCGAGTCGGTGCTTTTTTCGCCTTCTACTATCACTCAACTCTTGAGGAAGGCCAAGTTTGGAGACGACGG	CTACTATCACTCAACTCTTGAGGAAGGCCA	TATCACTCAACTCTTGAGGA	AGGC	CGCCTTCTAC	GG	AC	BMP3	AGGC	2657	155	1871	1464	890	630	5.83365	78.2469	70.7865	74.5167
10901	ACCACGTCTCACACCgTATCACTCAACTCTTGAGGAGTTTTAGAGCTAGAAATAGCAAGTTAAAATAAGGCTAGTCCGTTATCAACTTGAAAAAGTGGCACCGAGTCGGTGCTTTTTTGCAATTAAACTATCACTCAACTCTTGAGGAAGGCCAAGTTTGGAGACGACGG	AAACTATCACTCAACTCTTGAGGAAGGCCA	TATCACTCAACTCTTGAGGA	AGGC	GCAATTAAAC	GG	AC	BMP3	AGGC	2515	80	1238	673	864	472	3.18091	54.3619	54.6296	54.4958
10902	ACCACGTCTCACACCgTATCACTCAACTCTTGAGGAGTTTTAGAGCTAGAAATAGCAAGTTAAAATAAGGCTAGTCCGTTATCAACTTGAAAAAGTGGCACCGAGTCGGTGCTTTTTTAGTACCGCACTATCACTCAACTCTTGAGGAAAAACAAGTTTGGAGACGACGG	GCACTATCACTCAACTCTTGAGGAAAAACA	TATCACTCAACTCTTGAGGA	AAAA	AGTACCGCAC	AA	AA	BMP3	AAAA	1138	13	824	24	977	14	1.14236	2.91262	1.43296	2.17279
10904	ACCACGTCTCACACCgTATCACTCAACTCTTGAGGAGTTTTAGAGCTAGAAATAGCAAGTTAAAATAAGGCTAGTCCGTTATCAACTTGAAAAAGTGGCACCGAGTCGGTGCTTTTTTGTGAATACACTATCACTCAACTCTTGAGGAAAACCAAGTTTGGAGACGACGG	ACACTATCACTCAACTCTTGAGGAAAACCA	TATCACTCAACTCTTGAGGA	AAAC	GTGAATACAC	AA	AC	BMP3	AAAC	4208	23	3111	22	3495	18	0.546578	0.707168	0.515021	0.611095
10905	ACCACGTCTCACACCgTATCACTCAACTCTTGAGGAGTTTTAGAGCTAGAAATAGCAAGTTAAAATAAGGCTAGTCCGTTATCAACTTGAAAAAGTGGCACCGAGTCGGTGCTTTTTTCCTGCGTTACTATCACTCAACTCTTGAGGAAAATCAAGTTTGGAGACGACGG	TTACTATCACTCAACTCTTGAGGAAAATCA	TATCACTCAACTCTTGAGGA	AAAT	CCTGCGTTAC	AA	AT	BMP3	AAAT	1669	3	1042	3	1275	4	0.179748	0.287908	0.313725	0.300817
10907	ACCACGTCTCACACCgTATCACTCAACTCTTGAGGAGTTTTAGAGCTAGAAATAGCAAGTTAAAATAAGGCTAGTCCGTTATCAACTTGAAAAAGTGGCACCGAGTCGGTGCTTTTTTCGGTGTAGACTATCACTCAACTCTTGAGGAAAGGCAAGTTTGGAGACGACGG	AGACTATCACTCAACTCTTGAGGAAAGGCA	TATCACTCAACTCTTGAGGA	AAGG	CGGTGTAGAC	AG	AG	BMP3	AAGG	1425	14	781	64	760	51	0.982456	8.19462	6.71053	7.45257
10908	ACCACGTCTCACACCgTATCACTCAACTCTTGAGGAGTTTTAGAGCTAGAAATAGCAAGTTAAAATAAGGCTAGTCCGTTATCAACTTGAAAAAGTGGCACCGAGTCGGTGCTTTTTTGCGCAAGTACTATCACTCAACTCTTGAGGAAAGCCAAGTTTGGAGACGACGG	GTACTATCACTCAACTCTTGAGGAAAGCCA	TATCACTCAACTCTTGAGGA	AAGC	GCGCAAGTAC	AG	AC	BMP3	AAGC	3558	16	2532	352	2140	340	0.449691	13.9021	15.8879	14.895
10909	ACCACGTCTCACACCgTATCACTCAACTCTTGAGGAGTTTTAGAGCTAGAAATAGCAAGTTAAAATAAGGCTAGTCCGTTATCAACTTGAAAAAGTGGCACCGAGTCGGTGCTTTTTTCAACCACAACTATCACTCAACTCTTGAGGAAAGTCAAGTTTGGAGACGACGG	CAACTATCACTCAACTCTTGAGGAAAGTCA	TATCACTCAACTCTTGAGGA	AAGT	CAACCACAAC	AG	AT	BMP3	AAGT	763	18	331	51	429	86	2.35911	15.4079	20.0466	17.7272
10911	ACCACGTCTCACACCgTATCACTCAACTCTTGAGGAGTTTTAGAGCTAGAAATAGCAAGTTAAAATAAGGCTAGTCCGTTATCAACTTGAAAAAGTGGCACCGAGTCGGTGCTTTTTTCACGATGGACTATCACTCAACTCTTGAGGAAACGCAAGTTTGGAGACGACGG	GGACTATCACTCAACTCTTGAGGAAACGCA	TATCACTCAACTCTTGAGGA	AACG	CACGATGGAC	AC	AG	BMP3	AACG	2262	15	1705	7	1842	8	0.66313	0.410557	0.434311	0.422434
10912	ACCACGTCTCACACCgTATCACTCAACTCTTGAGGAGTTTTAGAGCTAGAAATAGCAAGTTAAAATAAGGCTAGTCCGTTATCAACTTGAAAAAGTGGCACCGAGTCGGTGCTTTTTTCCGTAGACACTATCACTCAACTCTTGAGGAAACCCAAGTTTGGAGACGACGG	ACACTATCACTCAACTCTTGAGGAAACCCA	TATCACTCAACTCTTGAGGA	AACC	CCGTAGACAC	AC	AC	BMP3	AACC	2695	31	1925	17	2212	17	1.15028	0.883117	0.768535	0.825826
10913	ACCACGTCTCACACCgTATCACTCAACTCTTGAGGAGTTTTAGAGCTAGAAATAGCAAGTTAAAATAAGGCTAGTCCGTTATCAACTTGAAAAAGTGGCACCGAGTCGGTGCTTTTTTGTCGGCATACTATCACTCAACTCTTGAGGAAACTCAAGTTTGGAGACGACGG	ATACTATCACTCAACTCTTGAGGAAACTCA	TATCACTCAACTCTTGAGGA	AACT	GTCGGCATAC	AC	AT	BMP3	AACT	2275	11	1696	2	2021	3	0.483516	0.117925	0.148441	0.133183
10914	ACCACGTCTCACACCgTATCACTCAACTCTTGAGGAGTTTTAGAGCTAGAAATAGCAAGTTAAAATAAGGCTAGTCCGTTATCAACTTGAAAAAGTGGCACCGAGTCGGTGCTTTTTTCTTGATGGACTATCACTCAACTCTTGAGGAAATACAAGTTTGGAGACGACGG	GGACTATCACTCAACTCTTGAGGAAATACA	TATCACTCAACTCTTGAGGA	AATA	CTTGATGGAC	AT	AA	BMP3	AATA	2602	10	1522	8	2195	7	0.38432	0.525624	0.318907	0.422265
10915	ACCACGTCTCACACCgTATCACTCAACTCTTGAGGAGTTTTAGAGCTAGAAATAGCAAGTTAAAATAAGGCTAGTCCGTTATCAACTTGAAAAAGTGGCACCGAGTCGGTGCTTTTTTGTATGAGAACTATCACTCAACTCTTGAGGAAATGCAAGTTTGGAGACGACGG	GAACTATCACTCAACTCTTGAGGAAATGCA	TATCACTCAACTCTTGAGGA	AATG	GTATGAGAAC	AT	AG	BMP3	AATG	922	4	849	43	902	2	0.433839	5.06478	0.221729	2.64326
10916	ACCACGTCTCACACCgTATCACTCAACTCTTGAGGAGTTTTAGAGCTAGAAATAGCAAGTTAAAATAAGGCTAGTCCGTTATCAACTTGAAAAAGTGGCACCGAGTCGGTGCTTTTTTATTCTAGGACTATCACTCAACTCTTGAGGAAATCCAAGTTTGGAGACGACGG	GGACTATCACTCAACTCTTGAGGAAATCCA	TATCACTCAACTCTTGAGGA	AATC	ATTCTAGGAC	AT	AC	BMP3	AATC	1685	6	1547	5	1658	8	0.356083	0.323206	0.482509	0.402858
10917	ACCACGTCTCACACCgTATCACTCAACTCTTGAGGAGTTTTAGAGCTAGAAATAGCAAGTTAAAATAAGGCTAGTCCGTTATCAACTTGAAAAAGTGGCACCGAGTCGGTGCTTTTTTGTACGTCCACTATCACTCAACTCTTGAGGAAATTCAAGTTTGGAGACGACGG	CCACTATCACTCAACTCTTGAGGAAATTCA	TATCACTCAACTCTTGAGGA	AATT	GTACGTCCAC	AT	AT	BMP3	AATT	2597	25	1809	15	1904	17	0.962649	0.829187	0.892857	0.861022
10918	ACCACGTCTCACACCgTATCACTCAACTCTTGAGGAGTTTTAGAGCTAGAAATAGCAAGTTAAAATAAGGCTAGTCCGTTATCAACTTGAAAAAGTGGCACCGAGTCGGTGCTTTTTTCTCTCATCACTATCACTCAACTCTTGAGGAAGAACAAGTTTGGAGACGACGG	TCACTATCACTCAACTCTTGAGGAAGAACA	TATCACTCAACTCTTGAGGA	AGAA	CTCTCATCAC	GA	AA	BMP3	AGAA	480	13	315	51	324	69	2.70833	16.1905	21.2963	18.7434
10919	ACCACGTCTCACACCgTATCACTCAACTCTTGAGGAGTTTTAGAGCTAGAAATAGCAAGTTAAAATAAGGCTAGTCCGTTATCAACTTGAAAAAGTGGCACCGAGTCGGTGCTTTTTTCTCCTGCAACTATCACTCAACTCTTGAGGAAGAGCAAGTTTGGAGACGACGG	CAACTATCACTCAACTCTTGAGGAAGAGCA	TATCACTCAACTCTTGAGGA	AGAG	CTCCTGCAAC	GA	AG	BMP3	AGAG	2561	32	1618	150	1560	176	1.24951	9.2707	11.2821	10.2764
10920	ACCACGTCTCACACCgTATCACTCAACTCTTGAGGAGTTTTAGAGCTAGAAATAGCAAGTTAAAATAAGGCTAGTCCGTTATCAACTTGAAAAAGTGGCACCGAGTCGGTGCTTTTTTTCCGCAGGACTATCACTCAACTCTTGAGGAAGACCAAGTTTGGAGACGACGG	GGACTATCACTCAACTCTTGAGGAAGACCA	TATCACTCAACTCTTGAGGA	AGAC	TCCGCAGGAC	GA	AC	BMP3	AGAC	2855	48	2037	140	2390	254	1.68126	6.87285	10.6276	8.75023
10921	ACCACGTCTCACACCgTATCACTCAACTCTTGAGGAGTTTTAGAGCTAGAAATAGCAAGTTAAAATAAGGCTAGTCCGTTATCAACTTGAAAAAGTGGCACCGAGTCGGTGCTTTTTTCACGTGCGACTATCACTCAACTCTTGAGGAAGATCAAGTTTGGAGACGACGG	CGACTATCACTCAACTCTTGAGGAAGATCA	TATCACTCAACTCTTGAGGA	AGAT	CACGTGCGAC	GA	AT	BMP3	AGAT	1545	2	956	120	1227	76	0.12945	12.5523	6.19397	9.37314
10922	ACCACGTCTCACACCgTATCACTCAACTCTTGAGGAGTTTTAGAGCTAGAAATAGCAAGTTAAAATAAGGCTAGTCCGTTATCAACTTGAAAAAGTGGCACCGAGTCGGTGCTTTTTTAGCGTTGGACTATCACTCAACTCTTGAGGAAGGACAAGTTTGGAGACGACGG	GGACTATCACTCAACTCTTGAGGAAGGACA	TATCACTCAACTCTTGAGGA	AGGA	AGCGTTGGAC	GG	AA	BMP3	AGGA	1472	40	929	719	642	448	2.71739	77.395	69.7819	73.5885
10923	ACCACGTCTCACACCgTATCACTCAACTCTTGAGGAGTTTTAGAGCTAGAAATAGCAAGTTAAAATAAGGCTAGTCCGTTATCAACTTGAAAAAGTGGCACCGAGTCGGTGCTTTTTTCTACGCGAACTATCACTCAACTCTTGAGGAAGGGCAAGTTTGGAGACGACGG	GAACTATCACTCAACTCTTGAGGAAGGGCA	TATCACTCAACTCTTGAGGA	AGGG	CTACGCGAAC	GG	AG	BMP3	AGGG	3132	120	1437	827	1093	566	3.83142	57.5505	51.7841	54.6673
10924	ACCACGTCTCACACCgTATCACTCAACTCTTGAGGAGTTTTAGAGCTAGAAATAGCAAGTTAAAATAAGGCTAGTCCGTTATCAACTTGAAAAAGTGGCACCGAGTCGGTGCTTTTTTGCGCCGAAACTATCACTCAACTCTTGAGGAAGGCCAAGTTTGGAGACGACGG	AAACTATCACTCAACTCTTGAGGAAGGCCA	TATCACTCAACTCTTGAGGA	AGGC	GCGCCGAAAC	GG	AC	BMP3	AGGC	1953	103	1032	599	1204	814	5.27394	58.0426	67.608	62.8253
10925	ACCACGTCTCACACCgTATCACTCAACTCTTGAGGAGTTTTAGAGCTAGAAATAGCAAGTTAAAATAAGGCTAGTCCGTTATCAACTTGAAAAAGTGGCACCGAGTCGGTGCTTTTTTATTGAAGGACTATCACTCAACTCTTGAGGAAGGTCAAGTTTGGAGACGACGG	GGACTATCACTCAACTCTTGAGGAAGGTCA	TATCACTCAACTCTTGAGGA	AGGT	ATTGAAGGAC	GG	AT	BMP3	AGGT	1651	77	1127	852	799	563	4.66384	75.5989	70.4631	73.031
10926	ACCACGTCTCACACCgTATCACTCAACTCTTGAGGAGTTTTAGAGCTAGAAATAGCAAGTTAAAATAAGGCTAGTCCGTTATCAACTTGAAAAAGTGGCACCGAGTCGGTGCTTTTTTGCAGGCGGACTATCACTCAACTCTTGAGGAAGCACAAGTTTGGAGACGACGG	GGACTATCACTCAACTCTTGAGGAAGCACA	TATCACTCAACTCTTGAGGA	AGCA	GCAGGCGGAC	GC	AA	BMP3	AGCA	1432	14	1042	16	1023	8	0.977654	1.53551	0.782014	1.15876
10927	ACCACGTCTCACACCgTATCACTCAACTCTTGAGGAGTTTTAGAGCTAGAAATAGCAAGTTAAAATAAGGCTAGTCCGTTATCAACTTGAAAAAGTGGCACCGAGTCGGTGCTTTTTTGACATTCAACTATCACTCAACTCTTGAGGAAGCGCAAGTTTGGAGACGACGG	CAACTATCACTCAACTCTTGAGGAAGCGCA	TATCACTCAACTCTTGAGGA	AGCG	GACATTCAAC	GC	AG	BMP3	AGCG	1272	2	817	5	898	22	0.157233	0.611995	2.44989	1.53094
10928	ACCACGTCTCACACCgTATCACTCAACTCTTGAGGAGTTTTAGAGCTAGAAATAGCAAGTTAAAATAAGGCTAGTCCGTTATCAACTTGAAAAAGTGGCACCGAGTCGGTGCTTTTTTTTGCGCCGACTATCACTCAACTCTTGAGGAAGCCCAAGTTTGGAGACGACGG	CGACTATCACTCAACTCTTGAGGAAGCCCA	TATCACTCAACTCTTGAGGA	AGCC	TTGCGCCGAC	GC	AC	BMP3	AGCC	1065	6	964	6	1170	3	0.56338	0.622407	0.25641	0.439408
10930	ACCACGTCTCACACCgTATCACTCAACTCTTGAGGAGTTTTAGAGCTAGAAATAGCAAGTTAAAATAAGGCTAGTCCGTTATCAACTTGAAAAAGTGGCACCGAGTCGGTGCTTTTTTCATTATAGACTATCACTCAACTCTTGAGGAAGTACAAGTTTGGAGACGACGG	AGACTATCACTCAACTCTTGAGGAAGTACA	TATCACTCAACTCTTGAGGA	AGTA	CATTATAGAC	GT	AA	BMP3	AGTA	179	2	102	1	148	1	1.11732	0.980392	0.675676	0.828034
10931	ACCACGTCTCACACCgTATCACTCAACTCTTGAGGAGTTTTAGAGCTAGAAATAGCAAGTTAAAATAAGGCTAGTCCGTTATCAACTTGAAAAAGTGGCACCGAGTCGGTGCTTTTTTACGACTGCACTATCACTCAACTCTTGAGGAAGTGCAAGTTTGGAGACGACGG	GCACTATCACTCAACTCTTGAGGAAGTGCA	TATCACTCAACTCTTGAGGA	AGTG	ACGACTGCAC	GT	AG	BMP3	AGTG	2499	39	1972	0	1815	1	1.56062	0	0.0550964	0.0275482
10932	ACCACGTCTCACACCgTATCACTCAACTCTTGAGGAGTTTTAGAGCTAGAAATAGCAAGTTAAAATAAGGCTAGTCCGTTATCAACTTGAAAAAGTGGCACCGAGTCGGTGCTTTTTTGGCTCGAGACTATCACTCAACTCTTGAGGAAGTCCAAGTTTGGAGACGACGG	AGACTATCACTCAACTCTTGAGGAAGTCCA	TATCACTCAACTCTTGAGGA	AGTC	GGCTCGAGAC	GT	AC	BMP3	AGTC	2228	8	1686	29	1402	43	0.359066	1.72005	3.06705	2.39355
10933	ACCACGTCTCACACCgTATCACTCAACTCTTGAGGAGTTTTAGAGCTAGAAATAGCAAGTTAAAATAAGGCTAGTCCGTTATCAACTTGAAAAAGTGGCACCGAGTCGGTGCTTTTTTCTTGCGTAACTATCACTCAACTCTTGAGGAAGTTCAAGTTTGGAGACGACGG	TAACTATCACTCAACTCTTGAGGAAGTTCA	TATCACTCAACTCTTGAGGA	AGTT	CTTGCGTAAC	GT	AT	BMP3	AGTT	2758	14	2182	22	2482	26	0.507614	1.00825	1.04754	1.0279
10934	ACCACGTCTCACACCgTATCACTCAACTCTTGAGGAGTTTTAGAGCTAGAAATAGCAAGTTAAAATAAGGCTAGTCCGTTATCAACTTGAAAAAGTGGCACCGAGTCGGTGCTTTTTTTGATCCACACTATCACTCAACTCTTGAGGAACAACAAGTTTGGAGACGACGG	ACACTATCACTCAACTCTTGAGGAACAACA	TATCACTCAACTCTTGAGGA	ACAA	TGATCCACAC	CA	AA	BMP3	ACAA	1636	6	1097	8	1304	14	0.366748	0.729262	1.07362	0.901441
10935	ACCACGTCTCACACCgTATCACTCAACTCTTGAGGAGTTTTAGAGCTAGAAATAGCAAGTTAAAATAAGGCTAGTCCGTTATCAACTTGAAAAAGTGGCACCGAGTCGGTGCTTTTTTAAGCGAGCACTATCACTCAACTCTTGAGGAACAGCAAGTTTGGAGACGACGG	GCACTATCACTCAACTCTTGAGGAACAGCA	TATCACTCAACTCTTGAGGA	ACAG	AAGCGAGCAC	CA	AG	BMP3	ACAG	1657	6	1435	25	1282	5	0.3621	1.74216	0.390016	1.06609
10936	ACCACGTCTCACACCgTATCACTCAACTCTTGAGGAGTTTTAGAGCTAGAAATAGCAAGTTAAAATAAGGCTAGTCCGTTATCAACTTGAAAAAGTGGCACCGAGTCGGTGCTTTTTTAGCTCATGACTATCACTCAACTCTTGAGGAACACCAAGTTTGGAGACGACGG	TGACTATCACTCAACTCTTGAGGAACACCA	TATCACTCAACTCTTGAGGA	ACAC	AGCTCATGAC	CA	AC	BMP3	ACAC	1747	14	1734	2	1526	2	0.801374	0.11534	0.131062	0.123201
10937	ACCACGTCTCACACCgTATCACTCAACTCTTGAGGAGTTTTAGAGCTAGAAATAGCAAGTTAAAATAAGGCTAGTCCGTTATCAACTTGAAAAAGTGGCACCGAGTCGGTGCTTTTTTTTCAATTAACTATCACTCAACTCTTGAGGAACATCAAGTTTGGAGACGACGG	TAACTATCACTCAACTCTTGAGGAACATCA	TATCACTCAACTCTTGAGGA	ACAT	TTCAATTAAC	CA	AT	BMP3	ACAT	1253	23	729	1	1002	10	1.83559	0.137174	0.998004	0.567589
10938	ACCACGTCTCACACCgTATCACTCAACTCTTGAGGAGTTTTAGAGCTAGAAATAGCAAGTTAAAATAAGGCTAGTCCGTTATCAACTTGAAAAAGTGGCACCGAGTCGGTGCTTTTTTTGCTCGTGACTATCACTCAACTCTTGAGGAACGACAAGTTTGGAGACGACGG	TGACTATCACTCAACTCTTGAGGAACGACA	TATCACTCAACTCTTGAGGA	ACGA	TGCTCGTGAC	CG	AA	BMP3	ACGA	4705	22	3612	20	3721	36	0.467588	0.55371	0.967482	0.760596
10939	ACCACGTCTCACACCgTATCACTCAACTCTTGAGGAGTTTTAGAGCTAGAAATAGCAAGTTAAAATAAGGCTAGTCCGTTATCAACTTGAAAAAGTGGCACCGAGTCGGTGCTTTTTTCAAGGTGAACTATCACTCAACTCTTGAGGAACGGCAAGTTTGGAGACGACGG	GAACTATCACTCAACTCTTGAGGAACGGCA	TATCACTCAACTCTTGAGGA	ACGG	CAAGGTGAAC	CG	AG	BMP3	ACGG	1150	20	902	27	802	33	1.73913	2.99335	4.11471	3.55403
10940	ACCACGTCTCACACCgTATCACTCAACTCTTGAGGAGTTTTAGAGCTAGAAATAGCAAGTTAAAATAAGGCTAGTCCGTTATCAACTTGAAAAAGTGGCACCGAGTCGGTGCTTTTTTTCACGAAGACTATCACTCAACTCTTGAGGAACGCCAAGTTTGGAGACGACGG	AGACTATCACTCAACTCTTGAGGAACGCCA	TATCACTCAACTCTTGAGGA	ACGC	TCACGAAGAC	CG	AC	BMP3	ACGC	1065	20	940	14	1044	14	1.87793	1.48936	1.341	1.41518
10941	ACCACGTCTCACACCgTATCACTCAACTCTTGAGGAGTTTTAGAGCTAGAAATAGCAAGTTAAAATAAGGCTAGTCCGTTATCAACTTGAAAAAGTGGCACCGAGTCGGTGCTTTTTTGTGTCAGAACTATCACTCAACTCTTGAGGAACGTCAAGTTTGGAGACGACGG	GAACTATCACTCAACTCTTGAGGAACGTCA	TATCACTCAACTCTTGAGGA	ACGT	GTGTCAGAAC	CG	AT	BMP3	ACGT	5677	47	3998	61	4159	28	0.827902	1.52576	0.673239	1.0995
10942	ACCACGTCTCACACCgTATCACTCAACTCTTGAGGAGTTTTAGAGCTAGAAATAGCAAGTTAAAATAAGGCTAGTCCGTTATCAACTTGAAAAAGTGGCACCGAGTCGGTGCTTTTTTTCCGATCGACTATCACTCAACTCTTGAGGAACCACAAGTTTGGAGACGACGG	CGACTATCACTCAACTCTTGAGGAACCACA	TATCACTCAACTCTTGAGGA	ACCA	TCCGATCGAC	CC	AA	BMP3	ACCA	2368	6	1743	1	1808	3	0.253378	0.0573723	0.165929	0.111651
10943	ACCACGTCTCACACCgTATCACTCAACTCTTGAGGAGTTTTAGAGCTAGAAATAGCAAGTTAAAATAAGGCTAGTCCGTTATCAACTTGAAAAAGTGGCACCGAGTCGGTGCTTTTTTATTCAGTCACTATCACTCAACTCTTGAGGAACCGCAAGTTTGGAGACGACGG	TCACTATCACTCAACTCTTGAGGAACCGCA	TATCACTCAACTCTTGAGGA	ACCG	ATTCAGTCAC	CC	AG	BMP3	ACCG	5492	10	3672	8	4500	11	0.182083	0.217865	0.244444	0.231155
10944	ACCACGTCTCACACCgTATCACTCAACTCTTGAGGAGTTTTAGAGCTAGAAATAGCAAGTTAAAATAAGGCTAGTCCGTTATCAACTTGAAAAAGTGGCACCGAGTCGGTGCTTTTTTACAGATCAACTATCACTCAACTCTTGAGGAACCCCAAGTTTGGAGACGACGG	CAACTATCACTCAACTCTTGAGGAACCCCA	TATCACTCAACTCTTGAGGA	ACCC	ACAGATCAAC	CC	AC	BMP3	ACCC	2095	68	1845	31	1587	24	3.24582	1.68022	1.51229	1.59625
10945	ACCACGTCTCACACCgTATCACTCAACTCTTGAGGAGTTTTAGAGCTAGAAATAGCAAGTTAAAATAAGGCTAGTCCGTTATCAACTTGAAAAAGTGGCACCGAGTCGGTGCTTTTTTTGAATTGTACTATCACTCAACTCTTGAGGAACCTCAAGTTTGGAGACGACGG	GTACTATCACTCAACTCTTGAGGAACCTCA	TATCACTCAACTCTTGAGGA	ACCT	TGAATTGTAC	CC	AT	BMP3	ACCT	2116	7	1273	2	1685	9	0.330813	0.157109	0.534125	0.345617
10946	ACCACGTCTCACACCgTATCACTCAACTCTTGAGGAGTTTTAGAGCTAGAAATAGCAAGTTAAAATAAGGCTAGTCCGTTATCAACTTGAAAAAGTGGCACCGAGTCGGTGCTTTTTTTGCCTGGCACTATCACTCAACTCTTGAGGAACTACAAGTTTGGAGACGACGG	GCACTATCACTCAACTCTTGAGGAACTACA	TATCACTCAACTCTTGAGGA	ACTA	TGCCTGGCAC	CT	AA	BMP3	ACTA	7086	22	5410	48	6305	21	0.310471	0.887246	0.333069	0.610157
10947	ACCACGTCTCACACCgTATCACTCAACTCTTGAGGAGTTTTAGAGCTAGAAATAGCAAGTTAAAATAAGGCTAGTCCGTTATCAACTTGAAAAAGTGGCACCGAGTCGGTGCTTTTTTTCAGGATAACTATCACTCAACTCTTGAGGAACTGCAAGTTTGGAGACGACGG	TAACTATCACTCAACTCTTGAGGAACTGCA	TATCACTCAACTCTTGAGGA	ACTG	TCAGGATAAC	CT	AG	BMP3	ACTG	1235	5	777	9	908	6	0.404858	1.1583	0.660793	0.909547
10948	ACCACGTCTCACACCgTATCACTCAACTCTTGAGGAGTTTTAGAGCTAGAAATAGCAAGTTAAAATAAGGCTAGTCCGTTATCAACTTGAAAAAGTGGCACCGAGTCGGTGCTTTTTTCATCCACTACTATCACTCAACTCTTGAGGAACTCCAAGTTTGGAGACGACGG	CTACTATCACTCAACTCTTGAGGAACTCCA	TATCACTCAACTCTTGAGGA	ACTC	CATCCACTAC	CT	AC	BMP3	ACTC	1623	4	931	4	925	4	0.246457	0.429646	0.432432	0.431039
10949	ACCACGTCTCACACCgTATCACTCAACTCTTGAGGAGTTTTAGAGCTAGAAATAGCAAGTTAAAATAAGGCTAGTCCGTTATCAACTTGAAAAAGTGGCACCGAGTCGGTGCTTTTTTACACGTCGACTATCACTCAACTCTTGAGGAACTTCAAGTTTGGAGACGACGG	CGACTATCACTCAACTCTTGAGGAACTTCA	TATCACTCAACTCTTGAGGA	ACTT	ACACGTCGAC	CT	AT	BMP3	ACTT	2145	7	1593	4	1751	15	0.32634	0.251099	0.856653	0.553876
10950	ACCACGTCTCACACCgTATCACTCAACTCTTGAGGAGTTTTAGAGCTAGAAATAGCAAGTTAAAATAAGGCTAGTCCGTTATCAACTTGAAAAAGTGGCACCGAGTCGGTGCTTTTTTGTTCAGGCACTATCACTCAACTCTTGAGGAATAACAAGTTTGGAGACGACGG	GCACTATCACTCAACTCTTGAGGAATAACA	TATCACTCAACTCTTGAGGA	ATAA	GTTCAGGCAC	TA	AA	BMP3	ATAA	3070	25	2397	23	2544	16	0.814332	0.959533	0.628931	0.794232
10951	ACCACGTCTCACACCgTATCACTCAACTCTTGAGGAGTTTTAGAGCTAGAAATAGCAAGTTAAAATAAGGCTAGTCCGTTATCAACTTGAAAAAGTGGCACCGAGTCGGTGCTTTTTTCGGAGGTTACTATCACTCAACTCTTGAGGAATAGCAAGTTTGGAGACGACGG	TTACTATCACTCAACTCTTGAGGAATAGCA	TATCACTCAACTCTTGAGGA	ATAG	CGGAGGTTAC	TA	AG	BMP3	ATAG	1146	1	872	13	848	25	0.08726	1.49083	2.94811	2.21947
10952	ACCACGTCTCACACCgTATCACTCAACTCTTGAGGAGTTTTAGAGCTAGAAATAGCAAGTTAAAATAAGGCTAGTCCGTTATCAACTTGAAAAAGTGGCACCGAGTCGGTGCTTTTTTGGCGTAGTACTATCACTCAACTCTTGAGGAATACCAAGTTTGGAGACGACGG	GTACTATCACTCAACTCTTGAGGAATACCA	TATCACTCAACTCTTGAGGA	ATAC	GGCGTAGTAC	TA	AC	BMP3	ATAC	1995	14	1662	5	1731	6	0.701754	0.300842	0.34662	0.323731
10953	ACCACGTCTCACACCgTATCACTCAACTCTTGAGGAGTTTTAGAGCTAGAAATAGCAAGTTAAAATAAGGCTAGTCCGTTATCAACTTGAAAAAGTGGCACCGAGTCGGTGCTTTTTTGTTACTACACTATCACTCAACTCTTGAGGAATATCAAGTTTGGAGACGACGG	ACACTATCACTCAACTCTTGAGGAATATCA	TATCACTCAACTCTTGAGGA	ATAT	GTTACTACAC	TA	AT	BMP3	ATAT	910	2	682	2	721	1	0.21978	0.293255	0.138696	0.215976
10954	ACCACGTCTCACACCgTATCACTCAACTCTTGAGGAGTTTTAGAGCTAGAAATAGCAAGTTAAAATAAGGCTAGTCCGTTATCAACTTGAAAAAGTGGCACCGAGTCGGTGCTTTTTTCTGCGCAAACTATCACTCAACTCTTGAGGAATGACAAGTTTGGAGACGACGG	AAACTATCACTCAACTCTTGAGGAATGACA	TATCACTCAACTCTTGAGGA	ATGA	CTGCGCAAAC	TG	AA	BMP3	ATGA	1607	1	1205	1	1293	29	0.0622278	0.0829876	2.24285	1.16292
10955	ACCACGTCTCACACCgTATCACTCAACTCTTGAGGAGTTTTAGAGCTAGAAATAGCAAGTTAAAATAAGGCTAGTCCGTTATCAACTTGAAAAAGTGGCACCGAGTCGGTGCTTTTTTGTGACAAGACTATCACTCAACTCTTGAGGAATGGCAAGTTTGGAGACGACGG	AGACTATCACTCAACTCTTGAGGAATGGCA	TATCACTCAACTCTTGAGGA	ATGG	GTGACAAGAC	TG	AG	BMP3	ATGG	6222	19	4389	120	4001	98	0.305368	2.73411	2.44939	2.59175
10956	ACCACGTCTCACACCgTATCACTCAACTCTTGAGGAGTTTTAGAGCTAGAAATAGCAAGTTAAAATAAGGCTAGTCCGTTATCAACTTGAAAAAGTGGCACCGAGTCGGTGCTTTTTTTCACCACTACTATCACTCAACTCTTGAGGAATGCCAAGTTTGGAGACGACGG	CTACTATCACTCAACTCTTGAGGAATGCCA	TATCACTCAACTCTTGAGGA	ATGC	TCACCACTAC	TG	AC	BMP3	ATGC	412	2	313	19	346	1	0.485437	6.07029	0.289017	3.17965
10957	ACCACGTCTCACACCgTATCACTCAACTCTTGAGGAGTTTTAGAGCTAGAAATAGCAAGTTAAAATAAGGCTAGTCCGTTATCAACTTGAAAAAGTGGCACCGAGTCGGTGCTTTTTTAATGTGTTACTATCACTCAACTCTTGAGGAATGTCAAGTTTGGAGACGACGG	TTACTATCACTCAACTCTTGAGGAATGTCA	TATCACTCAACTCTTGAGGA	ATGT	AATGTGTTAC	TG	AT	BMP3	ATGT	2476	10	1995	30	2029	77	0.403877	1.50376	3.79497	2.64937
10958	ACCACGTCTCACACCgTATCACTCAACTCTTGAGGAGTTTTAGAGCTAGAAATAGCAAGTTAAAATAAGGCTAGTCCGTTATCAACTTGAAAAAGTGGCACCGAGTCGGTGCTTTTTTCTTATAAGACTATCACTCAACTCTTGAGGAATCACAAGTTTGGAGACGACGG	AGACTATCACTCAACTCTTGAGGAATCACA	TATCACTCAACTCTTGAGGA	ATCA	CTTATAAGAC	TC	AA	BMP3	ATCA	500	1	396	3	524	1	0.2	0.757576	0.19084	0.474208
10959	ACCACGTCTCACACCgTATCACTCAACTCTTGAGGAGTTTTAGAGCTAGAAATAGCAAGTTAAAATAAGGCTAGTCCGTTATCAACTTGAAAAAGTGGCACCGAGTCGGTGCTTTTTTTCGACTGAACTATCACTCAACTCTTGAGGAATCGCAAGTTTGGAGACGACGG	GAACTATCACTCAACTCTTGAGGAATCGCA	TATCACTCAACTCTTGAGGA	ATCG	TCGACTGAAC	TC	AG	BMP3	ATCG	1859	3	1452	2	1631	31	0.161377	0.137741	1.90067	1.01921
10960	ACCACGTCTCACACCgTATCACTCAACTCTTGAGGAGTTTTAGAGCTAGAAATAGCAAGTTAAAATAAGGCTAGTCCGTTATCAACTTGAAAAAGTGGCACCGAGTCGGTGCTTTTTTAGATCGACACTATCACTCAACTCTTGAGGAATCCCAAGTTTGGAGACGACGG	ACACTATCACTCAACTCTTGAGGAATCCCA	TATCACTCAACTCTTGAGGA	ATCC	AGATCGACAC	TC	AC	BMP3	ATCC	1897	43	1482	8	1500	16	2.26674	0.539811	1.06667	0.803239
10961	ACCACGTCTCACACCgTATCACTCAACTCTTGAGGAGTTTTAGAGCTAGAAATAGCAAGTTAAAATAAGGCTAGTCCGTTATCAACTTGAAAAAGTGGCACCGAGTCGGTGCTTTTTTTCGCTGACACTATCACTCAACTCTTGAGGAATCTCAAGTTTGGAGACGACGG	ACACTATCACTCAACTCTTGAGGAATCTCA	TATCACTCAACTCTTGAGGA	ATCT	TCGCTGACAC	TC	AT	BMP3	ATCT	1328	6	851	11	932	5	0.451807	1.2926	0.536481	0.914539
10962	ACCACGTCTCACACCgTATCACTCAACTCTTGAGGAGTTTTAGAGCTAGAAATAGCAAGTTAAAATAAGGCTAGTCCGTTATCAACTTGAAAAAGTGGCACCGAGTCGGTGCTTTTTTAATCCATGACTATCACTCAACTCTTGAGGAATTACAAGTTTGGAGACGACGG	TGACTATCACTCAACTCTTGAGGAATTACA	TATCACTCAACTCTTGAGGA	ATTA	AATCCATGAC	TT	AA	BMP3	ATTA	183	0	166	0	139	0	0	0	0	0
10963	ACCACGTCTCACACCgTATCACTCAACTCTTGAGGAGTTTTAGAGCTAGAAATAGCAAGTTAAAATAAGGCTAGTCCGTTATCAACTTGAAAAAGTGGCACCGAGTCGGTGCTTTTTTCGCACTCTACTATCACTCAACTCTTGAGGAATTGCAAGTTTGGAGACGACGG	CTACTATCACTCAACTCTTGAGGAATTGCA	TATCACTCAACTCTTGAGGA	ATTG	CGCACTCTAC	TT	AG	BMP3	ATTG	2478	15	1764	15	1912	5	0.605327	0.85034	0.261506	0.555923
10964	ACCACGTCTCACACCgTATCACTCAACTCTTGAGGAGTTTTAGAGCTAGAAATAGCAAGTTAAAATAAGGCTAGTCCGTTATCAACTTGAAAAAGTGGCACCGAGTCGGTGCTTTTTTGGCTCTACACTATCACTCAACTCTTGAGGAATTCCAAGTTTGGAGACGACGG	ACACTATCACTCAACTCTTGAGGAATTCCA	TATCACTCAACTCTTGAGGA	ATTC	GGCTCTACAC	TT	AC	BMP3	ATTC	2076	6	1749	7	1923	9	0.289017	0.400229	0.468019	0.434124
10965	ACCACGTCTCACACCgTATCACTCAACTCTTGAGGAGTTTTAGAGCTAGAAATAGCAAGTTAAAATAAGGCTAGTCCGTTATCAACTTGAAAAAGTGGCACCGAGTCGGTGCTTTTTTAAGTGTGGACTATCACTCAACTCTTGAGGAATTTCAAGTTTGGAGACGACGG	GGACTATCACTCAACTCTTGAGGAATTTCA	TATCACTCAACTCTTGAGGA	ATTT	AAGTGTGGAC	TT	AT	BMP3	ATTT	2950	8	2315	9	2689	5	0.271186	0.388769	0.185943	0.287356
10966	ACCACGTCTCACACCgTATCACTCAACTCTTGAGGAGTTTTAGAGCTAGAAATAGCAAGTTAAAATAAGGCTAGTCCGTTATCAACTTGAAAAAGTGGCACCGAGTCGGTGCTTTTTTTACCAGATACTATCACTCAACTCTTGAGGAGAAACAAGTTTGGAGACGACGG	ATACTATCACTCAACTCTTGAGGAGAAACA	TATCACTCAACTCTTGAGGA	GAAA	TACCAGATAC	AA	GA	BMP3	GAAA	932	22	555	8	678	3	2.36052	1.44144	0.442478	0.94196
10967	ACCACGTCTCACACCgTATCACTCAACTCTTGAGGAGTTTTAGAGCTAGAAATAGCAAGTTAAAATAAGGCTAGTCCGTTATCAACTTGAAAAAGTGGCACCGAGTCGGTGCTTTTTTTGGTACGGACTATCACTCAACTCTTGAGGAGAAGCAAGTTTGGAGACGACGG	GGACTATCACTCAACTCTTGAGGAGAAGCA	TATCACTCAACTCTTGAGGA	GAAG	TGGTACGGAC	AA	GG	BMP3	GAAG	1462	18	1228	11	1116	2	1.23119	0.895765	0.179211	0.537488
10968	ACCACGTCTCACACCgTATCACTCAACTCTTGAGGAGTTTTAGAGCTAGAAATAGCAAGTTAAAATAAGGCTAGTCCGTTATCAACTTGAAAAAGTGGCACCGAGTCGGTGCTTTTTTCGCACCGCACTATCACTCAACTCTTGAGGAGAACCAAGTTTGGAGACGACGG	GCACTATCACTCAACTCTTGAGGAGAACCA	TATCACTCAACTCTTGAGGA	GAAC	CGCACCGCAC	AA	GC	BMP3	GAAC	2248	13	1698	14	1625	110	0.578292	0.824499	6.76923	3.79687
10969	ACCACGTCTCACACCgTATCACTCAACTCTTGAGGAGTTTTAGAGCTAGAAATAGCAAGTTAAAATAAGGCTAGTCCGTTATCAACTTGAAAAAGTGGCACCGAGTCGGTGCTTTTTTACTTATCTACTATCACTCAACTCTTGAGGAGAATCAAGTTTGGAGACGACGG	CTACTATCACTCAACTCTTGAGGAGAATCA	TATCACTCAACTCTTGAGGA	GAAT	ACTTATCTAC	AA	GT	BMP3	GAAT	2043	12	1746	8	1908	6	0.587372	0.45819	0.314465	0.386328
10970	ACCACGTCTCACACCgTATCACTCAACTCTTGAGGAGTTTTAGAGCTAGAAATAGCAAGTTAAAATAAGGCTAGTCCGTTATCAACTTGAAAAAGTGGCACCGAGTCGGTGCTTTTTTGACTTGTTACTATCACTCAACTCTTGAGGAGAGACAAGTTTGGAGACGACGG	TTACTATCACTCAACTCTTGAGGAGAGACA	TATCACTCAACTCTTGAGGA	GAGA	GACTTGTTAC	AG	GA	BMP3	GAGA	1972	18	1199	280	1232	251	0.912779	23.3528	20.3734	21.8631
10971	ACCACGTCTCACACCgTATCACTCAACTCTTGAGGAGTTTTAGAGCTAGAAATAGCAAGTTAAAATAAGGCTAGTCCGTTATCAACTTGAAAAAGTGGCACCGAGTCGGTGCTTTTTTTGTCTTCGACTATCACTCAACTCTTGAGGAGAGGCAAGTTTGGAGACGACGG	CGACTATCACTCAACTCTTGAGGAGAGGCA	TATCACTCAACTCTTGAGGA	GAGG	TGTCTTCGAC	AG	GG	BMP3	GAGG	5520	54	3338	275	4351	558	0.978261	8.23847	12.8246	10.5316
10973	ACCACGTCTCACACCgTATCACTCAACTCTTGAGGAGTTTTAGAGCTAGAAATAGCAAGTTAAAATAAGGCTAGTCCGTTATCAACTTGAAAAAGTGGCACCGAGTCGGTGCTTTTTTATCCGAATACTATCACTCAACTCTTGAGGAGAGTCAAGTTTGGAGACGACGG	ATACTATCACTCAACTCTTGAGGAGAGTCA	TATCACTCAACTCTTGAGGA	GAGT	ATCCGAATAC	AG	GT	BMP3	GAGT	2171	32	1395	532	1312	280	1.47398	38.1362	21.3415	29.7388
10974	ACCACGTCTCACACCgTATCACTCAACTCTTGAGGAGTTTTAGAGCTAGAAATAGCAAGTTAAAATAAGGCTAGTCCGTTATCAACTTGAAAAAGTGGCACCGAGTCGGTGCTTTTTTTGAGGAACACTATCACTCAACTCTTGAGGAGACACAAGTTTGGAGACGACGG	ACACTATCACTCAACTCTTGAGGAGACACA	TATCACTCAACTCTTGAGGA	GACA	TGAGGAACAC	AC	GA	BMP3	GACA	1313	43	917	8	1152	0	3.27494	0.87241	0	0.436205
10976	ACCACGTCTCACACCgTATCACTCAACTCTTGAGGAGTTTTAGAGCTAGAAATAGCAAGTTAAAATAAGGCTAGTCCGTTATCAACTTGAAAAAGTGGCACCGAGTCGGTGCTTTTTTGTAGCGTCACTATCACTCAACTCTTGAGGAGACCCAAGTTTGGAGACGACGG	TCACTATCACTCAACTCTTGAGGAGACCCA	TATCACTCAACTCTTGAGGA	GACC	GTAGCGTCAC	AC	GC	BMP3	GACC	2176	16	1788	8	1656	25	0.735294	0.447427	1.50966	0.978545
10977	ACCACGTCTCACACCgTATCACTCAACTCTTGAGGAGTTTTAGAGCTAGAAATAGCAAGTTAAAATAAGGCTAGTCCGTTATCAACTTGAAAAAGTGGCACCGAGTCGGTGCTTTTTTGTAGGTCCACTATCACTCAACTCTTGAGGAGACTCAAGTTTGGAGACGACGG	CCACTATCACTCAACTCTTGAGGAGACTCA	TATCACTCAACTCTTGAGGA	GACT	GTAGGTCCAC	AC	GT	BMP3	GACT	3979	6	2682	16	3034	19	0.150792	0.59657	0.626236	0.611403
10979	ACCACGTCTCACACCgTATCACTCAACTCTTGAGGAGTTTTAGAGCTAGAAATAGCAAGTTAAAATAAGGCTAGTCCGTTATCAACTTGAAAAAGTGGCACCGAGTCGGTGCTTTTTTACGGCAATACTATCACTCAACTCTTGAGGAGATGCAAGTTTGGAGACGACGG	ATACTATCACTCAACTCTTGAGGAGATGCA	TATCACTCAACTCTTGAGGA	GATG	ACGGCAATAC	AT	GG	BMP3	GATG	1457	15	1113	5	992	17	1.02951	0.449236	1.71371	1.08147
10980	ACCACGTCTCACACCgTATCACTCAACTCTTGAGGAGTTTTAGAGCTAGAAATAGCAAGTTAAAATAAGGCTAGTCCGTTATCAACTTGAAAAAGTGGCACCGAGTCGGTGCTTTTTTGCCAATTAACTATCACTCAACTCTTGAGGAGATCCAAGTTTGGAGACGACGG	TAACTATCACTCAACTCTTGAGGAGATCCA	TATCACTCAACTCTTGAGGA	GATC	GCCAATTAAC	AT	GC	BMP3	GATC	2205	13	1854	17	1611	19	0.589569	0.916936	1.17939	1.04816
10981	ACCACGTCTCACACCgTATCACTCAACTCTTGAGGAGTTTTAGAGCTAGAAATAGCAAGTTAAAATAAGGCTAGTCCGTTATCAACTTGAAAAAGTGGCACCGAGTCGGTGCTTTTTTAATCTCGGACTATCACTCAACTCTTGAGGAGATTCAAGTTTGGAGACGACGG	GGACTATCACTCAACTCTTGAGGAGATTCA	TATCACTCAACTCTTGAGGA	GATT	AATCTCGGAC	AT	GT	BMP3	GATT	2601	14	2171	15	1995	26	0.538255	0.690926	1.30326	0.997092
10982	ACCACGTCTCACACCgTATCACTCAACTCTTGAGGAGTTTTAGAGCTAGAAATAGCAAGTTAAAATAAGGCTAGTCCGTTATCAACTTGAAAAAGTGGCACCGAGTCGGTGCTTTTTTGCGCAGAGACTATCACTCAACTCTTGAGGAGGAACAAGTTTGGAGACGACGG	AGACTATCACTCAACTCTTGAGGAGGAACA	TATCACTCAACTCTTGAGGA	GGAA	GCGCAGAGAC	GA	GA	BMP3	GGAA	5811	24	4128	375	4235	613	0.41301	9.0843	14.4746	11.7795
10983	ACCACGTCTCACACCgTATCACTCAACTCTTGAGGAGTTTTAGAGCTAGAAATAGCAAGTTAAAATAAGGCTAGTCCGTTATCAACTTGAAAAAGTGGCACCGAGTCGGTGCTTTTTTCTGTGTCAACTATCACTCAACTCTTGAGGAGGAGCAAGTTTGGAGACGACGG	CAACTATCACTCAACTCTTGAGGAGGAGCA	TATCACTCAACTCTTGAGGA	GGAG	CTGTGTCAAC	GA	GG	BMP3	GGAG	1539	22	906	157	1049	162	1.4295	17.3289	15.4433	16.3861
10984	ACCACGTCTCACACCgTATCACTCAACTCTTGAGGAGTTTTAGAGCTAGAAATAGCAAGTTAAAATAAGGCTAGTCCGTTATCAACTTGAAAAAGTGGCACCGAGTCGGTGCTTTTTTCATGGTCAACTATCACTCAACTCTTGAGGAGGACCAAGTTTGGAGACGACGG	CAACTATCACTCAACTCTTGAGGAGGACCA	TATCACTCAACTCTTGAGGA	GGAC	CATGGTCAAC	GA	GC	BMP3	GGAC	1939	10	1378	182	1406	330	0.51573	13.2075	23.4708	18.3392
10985	ACCACGTCTCACACCgTATCACTCAACTCTTGAGGAGTTTTAGAGCTAGAAATAGCAAGTTAAAATAAGGCTAGTCCGTTATCAACTTGAAAAAGTGGCACCGAGTCGGTGCTTTTTTACCGAACGACTATCACTCAACTCTTGAGGAGGATCAAGTTTGGAGACGACGG	CGACTATCACTCAACTCTTGAGGAGGATCA	TATCACTCAACTCTTGAGGA	GGAT	ACCGAACGAC	GA	GT	BMP3	GGAT	1173	4	746	58	652	98	0.341006	7.7748	15.0307	11.4027
10986	ACCACGTCTCACACCgTATCACTCAACTCTTGAGGAGTTTTAGAGCTAGAAATAGCAAGTTAAAATAAGGCTAGTCCGTTATCAACTTGAAAAAGTGGCACCGAGTCGGTGCTTTTTTACGAGGCGACTATCACTCAACTCTTGAGGAGGGACAAGTTTGGAGACGACGG	CGACTATCACTCAACTCTTGAGGAGGGACA	TATCACTCAACTCTTGAGGA	GGGA	ACGAGGCGAC	GG	GA	BMP3	GGGA	1582	80	839	563	778	604	5.05689	67.1037	77.635	72.3693
10987	ACCACGTCTCACACCgTATCACTCAACTCTTGAGGAGTTTTAGAGCTAGAAATAGCAAGTTAAAATAAGGCTAGTCCGTTATCAACTTGAAAAAGTGGCACCGAGTCGGTGCTTTTTTATAGGTAAACTATCACTCAACTCTTGAGGAGGGGCAAGTTTGGAGACGACGG	AAACTATCACTCAACTCTTGAGGAGGGGCA	TATCACTCAACTCTTGAGGA	GGGG	ATAGGTAAAC	GG	GG	BMP3	GGGG	5198	193	2121	1245	1938	1228	3.71297	58.6987	63.3643	61.0315
10988	ACCACGTCTCACACCgTATCACTCAACTCTTGAGGAGTTTTAGAGCTAGAAATAGCAAGTTAAAATAAGGCTAGTCCGTTATCAACTTGAAAAAGTGGCACCGAGTCGGTGCTTTTTTGTCTTGTTACTATCACTCAACTCTTGAGGAGGGCCAAGTTTGGAGACGACGG	TTACTATCACTCAACTCTTGAGGAGGGCCA	TATCACTCAACTCTTGAGGA	GGGC	GTCTTGTTAC	GG	GC	BMP3	GGGC	3727	80	1389	775	1372	908	2.1465	55.7955	66.1808	60.9881
10989	ACCACGTCTCACACCgTATCACTCAACTCTTGAGGAGTTTTAGAGCTAGAAATAGCAAGTTAAAATAAGGCTAGTCCGTTATCAACTTGAAAAAGTGGCACCGAGTCGGTGCTTTTTTATGGTGCGACTATCACTCAACTCTTGAGGAGGGTCAAGTTTGGAGACGACGG	CGACTATCACTCAACTCTTGAGGAGGGTCA	TATCACTCAACTCTTGAGGA	GGGT	ATGGTGCGAC	GG	GT	BMP3	GGGT	1472	193	549	407	738	634	13.1114	74.1348	85.9079	80.0213
10990	ACCACGTCTCACACCgTATCACTCAACTCTTGAGGAGTTTTAGAGCTAGAAATAGCAAGTTAAAATAAGGCTAGTCCGTTATCAACTTGAAAAAGTGGCACCGAGTCGGTGCTTTTTTCCACTCCTACTATCACTCAACTCTTGAGGAGGCACAAGTTTGGAGACGACGG	CTACTATCACTCAACTCTTGAGGAGGCACA	TATCACTCAACTCTTGAGGA	GGCA	CCACTCCTAC	GC	GA	BMP3	GGCA	2838	7	2275	138	2468	157	0.246653	6.06593	6.36143	6.21368
10991	ACCACGTCTCACACCgTATCACTCAACTCTTGAGGAGTTTTAGAGCTAGAAATAGCAAGTTAAAATAAGGCTAGTCCGTTATCAACTTGAAAAAGTGGCACCGAGTCGGTGCTTTTTTTCGGAGCTACTATCACTCAACTCTTGAGGAGGCGCAAGTTTGGAGACGACGG	CTACTATCACTCAACTCTTGAGGAGGCGCA	TATCACTCAACTCTTGAGGA	GGCG	TCGGAGCTAC	GC	GG	BMP3	GGCG	2250	18	1622	175	1781	111	0.8	10.7891	6.23245	8.5108
10992	ACCACGTCTCACACCgTATCACTCAACTCTTGAGGAGTTTTAGAGCTAGAAATAGCAAGTTAAAATAAGGCTAGTCCGTTATCAACTTGAAAAAGTGGCACCGAGTCGGTGCTTTTTTCGCTTAATACTATCACTCAACTCTTGAGGAGGCCCAAGTTTGGAGACGACGG	ATACTATCACTCAACTCTTGAGGAGGCCCA	TATCACTCAACTCTTGAGGA	GGCC	CGCTTAATAC	GC	GC	BMP3	GGCC	3992	25	3274	296	2926	325	0.626253	9.04093	11.1073	10.0741
10993	ACCACGTCTCACACCgTATCACTCAACTCTTGAGGAGTTTTAGAGCTAGAAATAGCAAGTTAAAATAAGGCTAGTCCGTTATCAACTTGAAAAAGTGGCACCGAGTCGGTGCTTTTTTAGCGTACTACTATCACTCAACTCTTGAGGAGGCTCAAGTTTGGAGACGACGG	CTACTATCACTCAACTCTTGAGGAGGCTCA	TATCACTCAACTCTTGAGGA	GGCT	AGCGTACTAC	GC	GT	BMP3	GGCT	5071	47	4077	223	4076	299	0.926839	5.46971	7.33562	6.40267
10994	ACCACGTCTCACACCgTATCACTCAACTCTTGAGGAGTTTTAGAGCTAGAAATAGCAAGTTAAAATAAGGCTAGTCCGTTATCAACTTGAAAAAGTGGCACCGAGTCGGTGCTTTTTTGTTATTAAACTATCACTCAACTCTTGAGGAGGTACAAGTTTGGAGACGACGG	AAACTATCACTCAACTCTTGAGGAGGTACA	TATCACTCAACTCTTGAGGA	GGTA	GTTATTAAAC	GT	GA	BMP3	GGTA	1906	3	1420	22	1377	1	0.157398	1.5493	0.0726216	0.810959
10995	ACCACGTCTCACACCgTATCACTCAACTCTTGAGGAGTTTTAGAGCTAGAAATAGCAAGTTAAAATAAGGCTAGTCCGTTATCAACTTGAAAAAGTGGCACCGAGTCGGTGCTTTTTTGTACAGCAACTATCACTCAACTCTTGAGGAGGTGCAAGTTTGGAGACGACGG	CAACTATCACTCAACTCTTGAGGAGGTGCA	TATCACTCAACTCTTGAGGA	GGTG	GTACAGCAAC	GT	GG	BMP3	GGTG	1208	2	899	26	1036	49	0.165563	2.8921	4.72973	3.81092
10997	ACCACGTCTCACACCgTATCACTCAACTCTTGAGGAGTTTTAGAGCTAGAAATAGCAAGTTAAAATAAGGCTAGTCCGTTATCAACTTGAAAAAGTGGCACCGAGTCGGTGCTTTTTTGCTTGTTGACTATCACTCAACTCTTGAGGAGGTTCAAGTTTGGAGACGACGG	TGACTATCACTCAACTCTTGAGGAGGTTCA	TATCACTCAACTCTTGAGGA	GGTT	GCTTGTTGAC	GT	GT	BMP3	GGTT	3649	24	2494	86	2605	123	0.657714	3.44828	4.72169	4.08498
10998	ACCACGTCTCACACCgTATCACTCAACTCTTGAGGAGTTTTAGAGCTAGAAATAGCAAGTTAAAATAAGGCTAGTCCGTTATCAACTTGAAAAAGTGGCACCGAGTCGGTGCTTTTTTACGAAGTGACTATCACTCAACTCTTGAGGAGCAACAAGTTTGGAGACGACGG	TGACTATCACTCAACTCTTGAGGAGCAACA	TATCACTCAACTCTTGAGGA	GCAA	ACGAAGTGAC	CA	GA	BMP3	GCAA	1904	10	1380	22	1300	55	0.52521	1.5942	4.23077	2.91249
10999	ACCACGTCTCACACCgTATCACTCAACTCTTGAGGAGTTTTAGAGCTAGAAATAGCAAGTTAAAATAAGGCTAGTCCGTTATCAACTTGAAAAAGTGGCACCGAGTCGGTGCTTTTTTGGAACCGGACTATCACTCAACTCTTGAGGAGCAGCAAGTTTGGAGACGACGG	GGACTATCACTCAACTCTTGAGGAGCAGCA	TATCACTCAACTCTTGAGGA	GCAG	GGAACCGGAC	CA	GG	BMP3	GCAG	2889	24	2168	6	2377	5	0.830737	0.276753	0.210349	0.243551
11000	ACCACGTCTCACACCgTATCACTCAACTCTTGAGGAGTTTTAGAGCTAGAAATAGCAAGTTAAAATAAGGCTAGTCCGTTATCAACTTGAAAAAGTGGCACCGAGTCGGTGCTTTTTTTCACTTCGACTATCACTCAACTCTTGAGGAGCACCAAGTTTGGAGACGACGG	CGACTATCACTCAACTCTTGAGGAGCACCA	TATCACTCAACTCTTGAGGA	GCAC	TCACTTCGAC	CA	GC	BMP3	GCAC	852	3	662	7	704	10	0.352113	1.0574	1.42045	1.23893
11001	ACCACGTCTCACACCgTATCACTCAACTCTTGAGGAGTTTTAGAGCTAGAAATAGCAAGTTAAAATAAGGCTAGTCCGTTATCAACTTGAAAAAGTGGCACCGAGTCGGTGCTTTTTTACACGCCGACTATCACTCAACTCTTGAGGAGCATCAAGTTTGGAGACGACGG	CGACTATCACTCAACTCTTGAGGAGCATCA	TATCACTCAACTCTTGAGGA	GCAT	ACACGCCGAC	CA	GT	BMP3	GCAT	2618	83	2007	20	1710	9	3.17036	0.996512	0.526316	0.761414
11002	ACCACGTCTCACACCgTATCACTCAACTCTTGAGGAGTTTTAGAGCTAGAAATAGCAAGTTAAAATAAGGCTAGTCCGTTATCAACTTGAAAAAGTGGCACCGAGTCGGTGCTTTTTTGGTCCGATACTATCACTCAACTCTTGAGGAGCGACAAGTTTGGAGACGACGG	ATACTATCACTCAACTCTTGAGGAGCGACA	TATCACTCAACTCTTGAGGA	GCGA	GGTCCGATAC	CG	GA	BMP3	GCGA	3264	23	2094	10	2749	15	0.704657	0.477555	0.545653	0.511604
11003	ACCACGTCTCACACCgTATCACTCAACTCTTGAGGAGTTTTAGAGCTAGAAATAGCAAGTTAAAATAAGGCTAGTCCGTTATCAACTTGAAAAAGTGGCACCGAGTCGGTGCTTTTTTGTGCTTCTACTATCACTCAACTCTTGAGGAGCGGCAAGTTTGGAGACGACGG	CTACTATCACTCAACTCTTGAGGAGCGGCA	TATCACTCAACTCTTGAGGA	GCGG	GTGCTTCTAC	CG	GG	BMP3	GCGG	4066	49	3165	90	2628	89	1.20512	2.8436	3.38661	3.1151
11004	ACCACGTCTCACACCgTATCACTCAACTCTTGAGGAGTTTTAGAGCTAGAAATAGCAAGTTAAAATAAGGCTAGTCCGTTATCAACTTGAAAAAGTGGCACCGAGTCGGTGCTTTTTTCAGTTCACACTATCACTCAACTCTTGAGGAGCGCCAAGTTTGGAGACGACGG	ACACTATCACTCAACTCTTGAGGAGCGCCA	TATCACTCAACTCTTGAGGA	GCGC	CAGTTCACAC	CG	GC	BMP3	GCGC	2672	13	1712	26	1919	68	0.486527	1.51869	3.54351	2.5311
11005	ACCACGTCTCACACCgTATCACTCAACTCTTGAGGAGTTTTAGAGCTAGAAATAGCAAGTTAAAATAAGGCTAGTCCGTTATCAACTTGAAAAAGTGGCACCGAGTCGGTGCTTTTTTGTGCCGGAACTATCACTCAACTCTTGAGGAGCGTCAAGTTTGGAGACGACGG	GAACTATCACTCAACTCTTGAGGAGCGTCA	TATCACTCAACTCTTGAGGA	GCGT	GTGCCGGAAC	CG	GT	BMP3	GCGT	5244	62	3752	54	3530	120	1.1823	1.43923	3.39943	2.41933
11006	ACCACGTCTCACACCgTATCACTCAACTCTTGAGGAGTTTTAGAGCTAGAAATAGCAAGTTAAAATAAGGCTAGTCCGTTATCAACTTGAAAAAGTGGCACCGAGTCGGTGCTTTTTTGAACACACACTATCACTCAACTCTTGAGGAGCCACAAGTTTGGAGACGACGG	ACACTATCACTCAACTCTTGAGGAGCCACA	TATCACTCAACTCTTGAGGA	GCCA	GAACACACAC	CC	GA	BMP3	GCCA	287	1	356	1	398	0	0.348432	0.280899	0	0.140449
11007	ACCACGTCTCACACCgTATCACTCAACTCTTGAGGAGTTTTAGAGCTAGAAATAGCAAGTTAAAATAAGGCTAGTCCGTTATCAACTTGAAAAAGTGGCACCGAGTCGGTGCTTTTTTGCCATCCGACTATCACTCAACTCTTGAGGAGCCGCAAGTTTGGAGACGACGG	CGACTATCACTCAACTCTTGAGGAGCCGCA	TATCACTCAACTCTTGAGGA	GCCG	GCCATCCGAC	CC	GG	BMP3	GCCG	6148	45	5325	10	4241	13	0.731945	0.187793	0.306531	0.247162
11008	ACCACGTCTCACACCgTATCACTCAACTCTTGAGGAGTTTTAGAGCTAGAAATAGCAAGTTAAAATAAGGCTAGTCCGTTATCAACTTGAAAAAGTGGCACCGAGTCGGTGCTTTTTTCCTCTTAGACTATCACTCAACTCTTGAGGAGCCCCAAGTTTGGAGACGACGG	AGACTATCACTCAACTCTTGAGGAGCCCCA	TATCACTCAACTCTTGAGGA	GCCC	CCTCTTAGAC	CC	GC	BMP3	GCCC	1158	3	905	38	1085	26	0.259067	4.1989	2.39631	3.2976
11009	ACCACGTCTCACACCgTATCACTCAACTCTTGAGGAGTTTTAGAGCTAGAAATAGCAAGTTAAAATAAGGCTAGTCCGTTATCAACTTGAAAAAGTGGCACCGAGTCGGTGCTTTTTTTAAGCATAACTATCACTCAACTCTTGAGGAGCCTCAAGTTTGGAGACGACGG	TAACTATCACTCAACTCTTGAGGAGCCTCA	TATCACTCAACTCTTGAGGA	GCCT	TAAGCATAAC	CC	GT	BMP3	GCCT	1629	11	1261	12	1263	6	0.675261	0.951626	0.475059	0.713343
11010	ACCACGTCTCACACCgTATCACTCAACTCTTGAGGAGTTTTAGAGCTAGAAATAGCAAGTTAAAATAAGGCTAGTCCGTTATCAACTTGAAAAAGTGGCACCGAGTCGGTGCTTTTTTAGCTGCCTACTATCACTCAACTCTTGAGGAGCTACAAGTTTGGAGACGACGG	CTACTATCACTCAACTCTTGAGGAGCTACA	TATCACTCAACTCTTGAGGA	GCTA	AGCTGCCTAC	CT	GA	BMP3	GCTA	3519	13	2655	24	2530	6	0.369423	0.903955	0.237154	0.570554
11011	ACCACGTCTCACACCgTATCACTCAACTCTTGAGGAGTTTTAGAGCTAGAAATAGCAAGTTAAAATAAGGCTAGTCCGTTATCAACTTGAAAAAGTGGCACCGAGTCGGTGCTTTTTTTCTTACATACTATCACTCAACTCTTGAGGAGCTGCAAGTTTGGAGACGACGG	ATACTATCACTCAACTCTTGAGGAGCTGCA	TATCACTCAACTCTTGAGGA	GCTG	TCTTACATAC	CT	GG	BMP3	GCTG	1003	7	849	0	1252	3	0.697906	0	0.239617	0.119808
11012	ACCACGTCTCACACCgTATCACTCAACTCTTGAGGAGTTTTAGAGCTAGAAATAGCAAGTTAAAATAAGGCTAGTCCGTTATCAACTTGAAAAAGTGGCACCGAGTCGGTGCTTTTTTTCCACGTTACTATCACTCAACTCTTGAGGAGCTCCAAGTTTGGAGACGACGG	TTACTATCACTCAACTCTTGAGGAGCTCCA	TATCACTCAACTCTTGAGGA	GCTC	TCCACGTTAC	CT	GC	BMP3	GCTC	1633	32	1201	7	1378	11	1.95958	0.582848	0.798258	0.690553
11013	ACCACGTCTCACACCgTATCACTCAACTCTTGAGGAGTTTTAGAGCTAGAAATAGCAAGTTAAAATAAGGCTAGTCCGTTATCAACTTGAAAAAGTGGCACCGAGTCGGTGCTTTTTTCTGGTTCGACTATCACTCAACTCTTGAGGAGCTTCAAGTTTGGAGACGACGG	CGACTATCACTCAACTCTTGAGGAGCTTCA	TATCACTCAACTCTTGAGGA	GCTT	CTGGTTCGAC	CT	GT	BMP3	GCTT	4215	54	3184	24	4029	6	1.28114	0.753769	0.14892	0.451345
11014	ACCACGTCTCACACCgTATCACTCAACTCTTGAGGAGTTTTAGAGCTAGAAATAGCAAGTTAAAATAAGGCTAGTCCGTTATCAACTTGAAAAAGTGGCACCGAGTCGGTGCTTTTTTACCGGTGAACTATCACTCAACTCTTGAGGAGTAACAAGTTTGGAGACGACGG	GAACTATCACTCAACTCTTGAGGAGTAACA	TATCACTCAACTCTTGAGGA	GTAA	ACCGGTGAAC	TA	GA	BMP3	GTAA	925	3	802	1	583	1	0.324324	0.124688	0.171527	0.148107
11015	ACCACGTCTCACACCgTATCACTCAACTCTTGAGGAGTTTTAGAGCTAGAAATAGCAAGTTAAAATAAGGCTAGTCCGTTATCAACTTGAAAAAGTGGCACCGAGTCGGTGCTTTTTTGTCTTCTAACTATCACTCAACTCTTGAGGAGTAGCAAGTTTGGAGACGACGG	TAACTATCACTCAACTCTTGAGGAGTAGCA	TATCACTCAACTCTTGAGGA	GTAG	GTCTTCTAAC	TA	GG	BMP3	GTAG	2372	23	2212	7	2490	8	0.969646	0.316456	0.321285	0.31887
11016	ACCACGTCTCACACCgTATCACTCAACTCTTGAGGAGTTTTAGAGCTAGAAATAGCAAGTTAAAATAAGGCTAGTCCGTTATCAACTTGAAAAAGTGGCACCGAGTCGGTGCTTTTTTATCGGTGAACTATCACTCAACTCTTGAGGAGTACCAAGTTTGGAGACGACGG	GAACTATCACTCAACTCTTGAGGAGTACCA	TATCACTCAACTCTTGAGGA	GTAC	ATCGGTGAAC	TA	GC	BMP3	GTAC	3218	5	2776	5	2460	5	0.155376	0.180115	0.203252	0.191684
11017	ACCACGTCTCACACCgTATCACTCAACTCTTGAGGAGTTTTAGAGCTAGAAATAGCAAGTTAAAATAAGGCTAGTCCGTTATCAACTTGAAAAAGTGGCACCGAGTCGGTGCTTTTTTCGAGCCTCACTATCACTCAACTCTTGAGGAGTATCAAGTTTGGAGACGACGG	TCACTATCACTCAACTCTTGAGGAGTATCA	TATCACTCAACTCTTGAGGA	GTAT	CGAGCCTCAC	TA	GT	BMP3	GTAT	3160	34	2605	48	2396	11	1.07595	1.84261	0.459098	1.15085
11018	ACCACGTCTCACACCgTATCACTCAACTCTTGAGGAGTTTTAGAGCTAGAAATAGCAAGTTAAAATAAGGCTAGTCCGTTATCAACTTGAAAAAGTGGCACCGAGTCGGTGCTTTTTTAACCGTCTACTATCACTCAACTCTTGAGGAGTGACAAGTTTGGAGACGACGG	CTACTATCACTCAACTCTTGAGGAGTGACA	TATCACTCAACTCTTGAGGA	GTGA	AACCGTCTAC	TG	GA	BMP3	GTGA	3404	7	2542	67	2375	108	0.20564	2.63572	4.54737	3.59154
11019	ACCACGTCTCACACCgTATCACTCAACTCTTGAGGAGTTTTAGAGCTAGAAATAGCAAGTTAAAATAAGGCTAGTCCGTTATCAACTTGAAAAAGTGGCACCGAGTCGGTGCTTTTTTCTGAGTCGACTATCACTCAACTCTTGAGGAGTGGCAAGTTTGGAGACGACGG	CGACTATCACTCAACTCTTGAGGAGTGGCA	TATCACTCAACTCTTGAGGA	GTGG	CTGAGTCGAC	TG	GG	BMP3	GTGG	2867	23	2107	53	2064	106	0.802232	2.51542	5.13566	3.82554
11020	ACCACGTCTCACACCgTATCACTCAACTCTTGAGGAGTTTTAGAGCTAGAAATAGCAAGTTAAAATAAGGCTAGTCCGTTATCAACTTGAAAAAGTGGCACCGAGTCGGTGCTTTTTTTCGCCGACACTATCACTCAACTCTTGAGGAGTGCCAAGTTTGGAGACGACGG	ACACTATCACTCAACTCTTGAGGAGTGCCA	TATCACTCAACTCTTGAGGA	GTGC	TCGCCGACAC	TG	GC	BMP3	GTGC	2585	11	1819	116	2007	183	0.425532	6.37713	9.11809	7.74761
11021	ACCACGTCTCACACCgTATCACTCAACTCTTGAGGAGTTTTAGAGCTAGAAATAGCAAGTTAAAATAAGGCTAGTCCGTTATCAACTTGAAAAAGTGGCACCGAGTCGGTGCTTTTTTATAAGGAAACTATCACTCAACTCTTGAGGAGTGTCAAGTTTGGAGACGACGG	AAACTATCACTCAACTCTTGAGGAGTGTCA	TATCACTCAACTCTTGAGGA	GTGT	ATAAGGAAAC	TG	GT	BMP3	GTGT	933	0	758	14	956	44	0	1.84697	4.60251	3.22474
11022	ACCACGTCTCACACCgTATCACTCAACTCTTGAGGAGTTTTAGAGCTAGAAATAGCAAGTTAAAATAAGGCTAGTCCGTTATCAACTTGAAAAAGTGGCACCGAGTCGGTGCTTTTTTTTCACTTCACTATCACTCAACTCTTGAGGAGTCACAAGTTTGGAGACGACGG	TCACTATCACTCAACTCTTGAGGAGTCACA	TATCACTCAACTCTTGAGGA	GTCA	TTCACTTCAC	TC	GA	BMP3	GTCA	906	13	747	13	866	3	1.43488	1.74029	0.34642	1.04336
11023	ACCACGTCTCACACCgTATCACTCAACTCTTGAGGAGTTTTAGAGCTAGAAATAGCAAGTTAAAATAAGGCTAGTCCGTTATCAACTTGAAAAAGTGGCACCGAGTCGGTGCTTTTTTGGTGATTGACTATCACTCAACTCTTGAGGAGTCGCAAGTTTGGAGACGACGG	TGACTATCACTCAACTCTTGAGGAGTCGCA	TATCACTCAACTCTTGAGGA	GTCG	GGTGATTGAC	TC	GG	BMP3	GTCG	2373	17	2026	15	1871	8	0.716393	0.740375	0.427579	0.583977
11024	ACCACGTCTCACACCgTATCACTCAACTCTTGAGGAGTTTTAGAGCTAGAAATAGCAAGTTAAAATAAGGCTAGTCCGTTATCAACTTGAAAAAGTGGCACCGAGTCGGTGCTTTTTTTATTCCGTACTATCACTCAACTCTTGAGGAGTCCCAAGTTTGGAGACGACGG	GTACTATCACTCAACTCTTGAGGAGTCCCA	TATCACTCAACTCTTGAGGA	GTCC	TATTCCGTAC	TC	GC	BMP3	GTCC	3458	23	2442	13	2787	14	0.665124	0.532351	0.502332	0.517341
11025	ACCACGTCTCACACCgTATCACTCAACTCTTGAGGAGTTTTAGAGCTAGAAATAGCAAGTTAAAATAAGGCTAGTCCGTTATCAACTTGAAAAAGTGGCACCGAGTCGGTGCTTTTTTGTCCACACACTATCACTCAACTCTTGAGGAGTCTCAAGTTTGGAGACGACGG	ACACTATCACTCAACTCTTGAGGAGTCTCA	TATCACTCAACTCTTGAGGA	GTCT	GTCCACACAC	TC	GT	BMP3	GTCT	1426	8	1281	4	1154	6	0.56101	0.312256	0.519931	0.416093
11026	ACCACGTCTCACACCgTATCACTCAACTCTTGAGGAGTTTTAGAGCTAGAAATAGCAAGTTAAAATAAGGCTAGTCCGTTATCAACTTGAAAAAGTGGCACCGAGTCGGTGCTTTTTTTCAGAGTTACTATCACTCAACTCTTGAGGAGTTACAAGTTTGGAGACGACGG	TTACTATCACTCAACTCTTGAGGAGTTACA	TATCACTCAACTCTTGAGGA	GTTA	TCAGAGTTAC	TT	GA	BMP3	GTTA	3770	13	2961	24	3999	31	0.344828	0.810537	0.775194	0.792865
11027	ACCACGTCTCACACCgTATCACTCAACTCTTGAGGAGTTTTAGAGCTAGAAATAGCAAGTTAAAATAAGGCTAGTCCGTTATCAACTTGAAAAAGTGGCACCGAGTCGGTGCTTTTTTTAGAGTGAACTATCACTCAACTCTTGAGGAGTTGCAAGTTTGGAGACGACGG	GAACTATCACTCAACTCTTGAGGAGTTGCA	TATCACTCAACTCTTGAGGA	GTTG	TAGAGTGAAC	TT	GG	BMP3	GTTG	2270	2	1639	8	2009	28	0.0881057	0.488103	1.39373	0.940915
11028	ACCACGTCTCACACCgTATCACTCAACTCTTGAGGAGTTTTAGAGCTAGAAATAGCAAGTTAAAATAAGGCTAGTCCGTTATCAACTTGAAAAAGTGGCACCGAGTCGGTGCTTTTTTAACTTCTTACTATCACTCAACTCTTGAGGAGTTCCAAGTTTGGAGACGACGG	TTACTATCACTCAACTCTTGAGGAGTTCCA	TATCACTCAACTCTTGAGGA	GTTC	AACTTCTTAC	TT	GC	BMP3	GTTC	1410	40	973	2	990	1	2.83688	0.20555	0.10101	0.15328
11029	ACCACGTCTCACACCgTATCACTCAACTCTTGAGGAGTTTTAGAGCTAGAAATAGCAAGTTAAAATAAGGCTAGTCCGTTATCAACTTGAAAAAGTGGCACCGAGTCGGTGCTTTTTTGGAATACCACTATCACTCAACTCTTGAGGAGTTTCAAGTTTGGAGACGACGG	CCACTATCACTCAACTCTTGAGGAGTTTCA	TATCACTCAACTCTTGAGGA	GTTT	GGAATACCAC	TT	GT	BMP3	GTTT	1006	26	644	4	631	6	2.58449	0.621118	0.950872	0.785995
11030	ACCACGTCTCACACCgTATCACTCAACTCTTGAGGAGTTTTAGAGCTAGAAATAGCAAGTTAAAATAAGGCTAGTCCGTTATCAACTTGAAAAAGTGGCACCGAGTCGGTGCTTTTTTTTCCGCTTACTATCACTCAACTCTTGAGGACAAACAAGTTTGGAGACGACGG	TTACTATCACTCAACTCTTGAGGACAAACA	TATCACTCAACTCTTGAGGA	CAAA	TTCCGCTTAC	AA	CA	BMP3	CAAA	1360	2	966	4	1075	4	0.147059	0.414079	0.372093	0.393086
11031	ACCACGTCTCACACCgTATCACTCAACTCTTGAGGAGTTTTAGAGCTAGAAATAGCAAGTTAAAATAAGGCTAGTCCGTTATCAACTTGAAAAAGTGGCACCGAGTCGGTGCTTTTTTCTCGAGCAACTATCACTCAACTCTTGAGGACAAGCAAGTTTGGAGACGACGG	CAACTATCACTCAACTCTTGAGGACAAGCA	TATCACTCAACTCTTGAGGA	CAAG	CTCGAGCAAC	AA	CG	BMP3	CAAG	5736	30	3812	30	3916	21	0.523013	0.786988	0.536261	0.661625
11032	ACCACGTCTCACACCgTATCACTCAACTCTTGAGGAGTTTTAGAGCTAGAAATAGCAAGTTAAAATAAGGCTAGTCCGTTATCAACTTGAAAAAGTGGCACCGAGTCGGTGCTTTTTTTTGCAGTAACTATCACTCAACTCTTGAGGACAACCAAGTTTGGAGACGACGG	TAACTATCACTCAACTCTTGAGGACAACCA	TATCACTCAACTCTTGAGGA	CAAC	TTGCAGTAAC	AA	CC	BMP3	CAAC	3562	3	2476	42	3448	37	0.0842223	1.69628	1.07309	1.38469
11033	ACCACGTCTCACACCgTATCACTCAACTCTTGAGGAGTTTTAGAGCTAGAAATAGCAAGTTAAAATAAGGCTAGTCCGTTATCAACTTGAAAAAGTGGCACCGAGTCGGTGCTTTTTTCACTGGAAACTATCACTCAACTCTTGAGGACAATCAAGTTTGGAGACGACGG	AAACTATCACTCAACTCTTGAGGACAATCA	TATCACTCAACTCTTGAGGA	CAAT	CACTGGAAAC	AA	CT	BMP3	CAAT	3301	19	2584	13	2455	56	0.575583	0.503096	2.28106	1.39208
11034	ACCACGTCTCACACCgTATCACTCAACTCTTGAGGAGTTTTAGAGCTAGAAATAGCAAGTTAAAATAAGGCTAGTCCGTTATCAACTTGAAAAAGTGGCACCGAGTCGGTGCTTTTTTTCTGCCGCACTATCACTCAACTCTTGAGGACAGACAAGTTTGGAGACGACGG	GCACTATCACTCAACTCTTGAGGACAGACA	TATCACTCAACTCTTGAGGA	CAGA	TCTGCCGCAC	AG	CA	BMP3	CAGA	5127	27	3702	388	3950	978	0.526624	10.4808	24.7595	17.6202
11035	ACCACGTCTCACACCgTATCACTCAACTCTTGAGGAGTTTTAGAGCTAGAAATAGCAAGTTAAAATAAGGCTAGTCCGTTATCAACTTGAAAAAGTGGCACCGAGTCGGTGCTTTTTTGCAACCGAACTATCACTCAACTCTTGAGGACAGGCAAGTTTGGAGACGACGG	GAACTATCACTCAACTCTTGAGGACAGGCA	TATCACTCAACTCTTGAGGA	CAGG	GCAACCGAAC	AG	CG	BMP3	CAGG	6869	48	5141	463	4296	359	0.698792	9.00603	8.35661	8.68132
11036	ACCACGTCTCACACCgTATCACTCAACTCTTGAGGAGTTTTAGAGCTAGAAATAGCAAGTTAAAATAAGGCTAGTCCGTTATCAACTTGAAAAAGTGGCACCGAGTCGGTGCTTTTTTTGCCATGGACTATCACTCAACTCTTGAGGACAGCCAAGTTTGGAGACGACGG	GGACTATCACTCAACTCTTGAGGACAGCCA	TATCACTCAACTCTTGAGGA	CAGC	TGCCATGGAC	AG	CC	BMP3	CAGC	1824	5	1391	77	1453	305	0.274123	5.53559	20.9911	13.2633
11037	ACCACGTCTCACACCgTATCACTCAACTCTTGAGGAGTTTTAGAGCTAGAAATAGCAAGTTAAAATAAGGCTAGTCCGTTATCAACTTGAAAAAGTGGCACCGAGTCGGTGCTTTTTTCGTCGACGACTATCACTCAACTCTTGAGGACAGTCAAGTTTGGAGACGACGG	CGACTATCACTCAACTCTTGAGGACAGTCA	TATCACTCAACTCTTGAGGA	CAGT	CGTCGACGAC	AG	CT	BMP3	CAGT	3800	19	2624	354	2535	612	0.5	13.4909	24.142	18.8164
11038	ACCACGTCTCACACCgTATCACTCAACTCTTGAGGAGTTTTAGAGCTAGAAATAGCAAGTTAAAATAAGGCTAGTCCGTTATCAACTTGAAAAAGTGGCACCGAGTCGGTGCTTTTTTACACGACGACTATCACTCAACTCTTGAGGACACACAAGTTTGGAGACGACGG	CGACTATCACTCAACTCTTGAGGACACACA	TATCACTCAACTCTTGAGGA	CACA	ACACGACGAC	AC	CA	BMP3	CACA	728	1	616	5	590	3	0.137363	0.811688	0.508475	0.660081
11039	ACCACGTCTCACACCgTATCACTCAACTCTTGAGGAGTTTTAGAGCTAGAAATAGCAAGTTAAAATAAGGCTAGTCCGTTATCAACTTGAAAAAGTGGCACCGAGTCGGTGCTTTTTTTGACGATTACTATCACTCAACTCTTGAGGACACGCAAGTTTGGAGACGACGG	TTACTATCACTCAACTCTTGAGGACACGCA	TATCACTCAACTCTTGAGGA	CACG	TGACGATTAC	AC	CG	BMP3	CACG	986	18	700	11	693	4	1.82556	1.57143	0.577201	1.07431
11041	ACCACGTCTCACACCgTATCACTCAACTCTTGAGGAGTTTTAGAGCTAGAAATAGCAAGTTAAAATAAGGCTAGTCCGTTATCAACTTGAAAAAGTGGCACCGAGTCGGTGCTTTTTTACATACTGACTATCACTCAACTCTTGAGGACACTCAAGTTTGGAGACGACGG	TGACTATCACTCAACTCTTGAGGACACTCA	TATCACTCAACTCTTGAGGA	CACT	ACATACTGAC	AC	CT	BMP3	CACT	2447	22	1847	24	1730	48	0.89906	1.2994	2.77457	2.03699
11042	ACCACGTCTCACACCgTATCACTCAACTCTTGAGGAGTTTTAGAGCTAGAAATAGCAAGTTAAAATAAGGCTAGTCCGTTATCAACTTGAAAAAGTGGCACCGAGTCGGTGCTTTTTTCGCAGCGGACTATCACTCAACTCTTGAGGACATACAAGTTTGGAGACGACGG	GGACTATCACTCAACTCTTGAGGACATACA	TATCACTCAACTCTTGAGGA	CATA	CGCAGCGGAC	AT	CA	BMP3	CATA	3488	13	3196	23	3090	17	0.372706	0.71965	0.550162	0.634906
11043	ACCACGTCTCACACCgTATCACTCAACTCTTGAGGAGTTTTAGAGCTAGAAATAGCAAGTTAAAATAAGGCTAGTCCGTTATCAACTTGAAAAAGTGGCACCGAGTCGGTGCTTTTTTGACCGCGGACTATCACTCAACTCTTGAGGACATGCAAGTTTGGAGACGACGG	GGACTATCACTCAACTCTTGAGGACATGCA	TATCACTCAACTCTTGAGGA	CATG	GACCGCGGAC	AT	CG	BMP3	CATG	3631	21	2942	10	2892	30	0.578353	0.339905	1.03734	0.688625
11044	ACCACGTCTCACACCgTATCACTCAACTCTTGAGGAGTTTTAGAGCTAGAAATAGCAAGTTAAAATAAGGCTAGTCCGTTATCAACTTGAAAAAGTGGCACCGAGTCGGTGCTTTTTTGGTAGTTGACTATCACTCAACTCTTGAGGACATCCAAGTTTGGAGACGACGG	TGACTATCACTCAACTCTTGAGGACATCCA	TATCACTCAACTCTTGAGGA	CATC	GGTAGTTGAC	AT	CC	BMP3	CATC	2033	18	1797	22	1382	6	0.885391	1.22426	0.434153	0.829208
11045	ACCACGTCTCACACCgTATCACTCAACTCTTGAGGAGTTTTAGAGCTAGAAATAGCAAGTTAAAATAAGGCTAGTCCGTTATCAACTTGAAAAAGTGGCACCGAGTCGGTGCTTTTTTTGATTAGCACTATCACTCAACTCTTGAGGACATTCAAGTTTGGAGACGACGG	GCACTATCACTCAACTCTTGAGGACATTCA	TATCACTCAACTCTTGAGGA	CATT	TGATTAGCAC	AT	CT	BMP3	CATT	1932	12	1597	4	1708	7	0.621118	0.25047	0.409836	0.330153
11047	ACCACGTCTCACACCgTATCACTCAACTCTTGAGGAGTTTTAGAGCTAGAAATAGCAAGTTAAAATAAGGCTAGTCCGTTATCAACTTGAAAAAGTGGCACCGAGTCGGTGCTTTTTTTGGACTACACTATCACTCAACTCTTGAGGACGAGCAAGTTTGGAGACGACGG	ACACTATCACTCAACTCTTGAGGACGAGCA	TATCACTCAACTCTTGAGGA	CGAG	TGGACTACAC	GA	CG	BMP3	CGAG	3816	8	2695	297	2415	159	0.209644	11.0204	6.58385	8.80213
11048	ACCACGTCTCACACCgTATCACTCAACTCTTGAGGAGTTTTAGAGCTAGAAATAGCAAGTTAAAATAAGGCTAGTCCGTTATCAACTTGAAAAAGTGGCACCGAGTCGGTGCTTTTTTTTGCCTCTACTATCACTCAACTCTTGAGGACGACCAAGTTTGGAGACGACGG	CTACTATCACTCAACTCTTGAGGACGACCA	TATCACTCAACTCTTGAGGA	CGAC	TTGCCTCTAC	GA	CC	BMP3	CGAC	5600	33	5050	190	4407	107	0.589286	3.76238	2.42796	3.09517
11049	ACCACGTCTCACACCgTATCACTCAACTCTTGAGGAGTTTTAGAGCTAGAAATAGCAAGTTAAAATAAGGCTAGTCCGTTATCAACTTGAAAAAGTGGCACCGAGTCGGTGCTTTTTTACGAACGAACTATCACTCAACTCTTGAGGACGATCAAGTTTGGAGACGACGG	GAACTATCACTCAACTCTTGAGGACGATCA	TATCACTCAACTCTTGAGGA	CGAT	ACGAACGAAC	GA	CT	BMP3	CGAT	1159	14	675	115	1010	99	1.20794	17.037	9.80198	13.4195
11050	ACCACGTCTCACACCgTATCACTCAACTCTTGAGGAGTTTTAGAGCTAGAAATAGCAAGTTAAAATAAGGCTAGTCCGTTATCAACTTGAAAAAGTGGCACCGAGTCGGTGCTTTTTTTCATGATTACTATCACTCAACTCTTGAGGACGGACAAGTTTGGAGACGACGG	TTACTATCACTCAACTCTTGAGGACGGACA	TATCACTCAACTCTTGAGGA	CGGA	TCATGATTAC	GG	CA	BMP3	CGGA	1131	53	570	368	791	637	4.68612	64.5614	80.531	72.5462
11051	ACCACGTCTCACACCgTATCACTCAACTCTTGAGGAGTTTTAGAGCTAGAAATAGCAAGTTAAAATAAGGCTAGTCCGTTATCAACTTGAAAAAGTGGCACCGAGTCGGTGCTTTTTTACCTCACGACTATCACTCAACTCTTGAGGACGGGCAAGTTTGGAGACGACGG	CGACTATCACTCAACTCTTGAGGACGGGCA	TATCACTCAACTCTTGAGGA	CGGG	ACCTCACGAC	GG	CG	BMP3	CGGG	1382	78	892	548	711	481	5.64399	61.435	67.6512	64.5431
11052	ACCACGTCTCACACCgTATCACTCAACTCTTGAGGAGTTTTAGAGCTAGAAATAGCAAGTTAAAATAAGGCTAGTCCGTTATCAACTTGAAAAAGTGGCACCGAGTCGGTGCTTTTTTTGGATAGCACTATCACTCAACTCTTGAGGACGGCCAAGTTTGGAGACGACGG	GCACTATCACTCAACTCTTGAGGACGGCCA	TATCACTCAACTCTTGAGGA	CGGC	TGGATAGCAC	GG	CC	BMP3	CGGC	3278	118	1528	1019	1333	950	3.59976	66.6885	71.2678	68.9781
11053	ACCACGTCTCACACCgTATCACTCAACTCTTGAGGAGTTTTAGAGCTAGAAATAGCAAGTTAAAATAAGGCTAGTCCGTTATCAACTTGAAAAAGTGGCACCGAGTCGGTGCTTTTTTACGACTTGACTATCACTCAACTCTTGAGGACGGTCAAGTTTGGAGACGACGG	TGACTATCACTCAACTCTTGAGGACGGTCA	TATCACTCAACTCTTGAGGA	CGGT	ACGACTTGAC	GG	CT	BMP3	CGGT	2434	150	1150	829	905	700	6.1627	72.087	77.3481	74.7175
11054	ACCACGTCTCACACCgTATCACTCAACTCTTGAGGAGTTTTAGAGCTAGAAATAGCAAGTTAAAATAAGGCTAGTCCGTTATCAACTTGAAAAAGTGGCACCGAGTCGGTGCTTTTTTTACATTATACTATCACTCAACTCTTGAGGACGCACAAGTTTGGAGACGACGG	ATACTATCACTCAACTCTTGAGGACGCACA	TATCACTCAACTCTTGAGGA	CGCA	TACATTATAC	GC	CA	BMP3	CGCA	1000	22	803	6	789	42	2.2	0.747198	5.32319	3.0352
11055	ACCACGTCTCACACCgTATCACTCAACTCTTGAGGAGTTTTAGAGCTAGAAATAGCAAGTTAAAATAAGGCTAGTCCGTTATCAACTTGAAAAAGTGGCACCGAGTCGGTGCTTTTTTCCGTAGGTACTATCACTCAACTCTTGAGGACGCGCAAGTTTGGAGACGACGG	GTACTATCACTCAACTCTTGAGGACGCGCA	TATCACTCAACTCTTGAGGA	CGCG	CCGTAGGTAC	GC	CG	BMP3	CGCG	2865	52	2424	89	2398	104	1.81501	3.67162	4.33695	4.00428
11056	ACCACGTCTCACACCgTATCACTCAACTCTTGAGGAGTTTTAGAGCTAGAAATAGCAAGTTAAAATAAGGCTAGTCCGTTATCAACTTGAAAAAGTGGCACCGAGTCGGTGCTTTTTTACGTCACTACTATCACTCAACTCTTGAGGACGCCCAAGTTTGGAGACGACGG	CTACTATCACTCAACTCTTGAGGACGCCCA	TATCACTCAACTCTTGAGGA	CGCC	ACGTCACTAC	GC	CC	BMP3	CGCC	2349	17	2100	78	1707	93	0.723712	3.71429	5.44815	4.58122
11057	ACCACGTCTCACACCgTATCACTCAACTCTTGAGGAGTTTTAGAGCTAGAAATAGCAAGTTAAAATAAGGCTAGTCCGTTATCAACTTGAAAAAGTGGCACCGAGTCGGTGCTTTTTTGGTCCGGAACTATCACTCAACTCTTGAGGACGCTCAAGTTTGGAGACGACGG	GAACTATCACTCAACTCTTGAGGACGCTCA	TATCACTCAACTCTTGAGGA	CGCT	GGTCCGGAAC	GC	CT	BMP3	CGCT	2932	13	2055	97	1845	102	0.443383	4.72019	5.52846	5.12432
11058	ACCACGTCTCACACCgTATCACTCAACTCTTGAGGAGTTTTAGAGCTAGAAATAGCAAGTTAAAATAAGGCTAGTCCGTTATCAACTTGAAAAAGTGGCACCGAGTCGGTGCTTTTTTGTCTTGAAACTATCACTCAACTCTTGAGGACGTACAAGTTTGGAGACGACGG	AAACTATCACTCAACTCTTGAGGACGTACA	TATCACTCAACTCTTGAGGA	CGTA	GTCTTGAAAC	GT	CA	BMP3	CGTA	3108	32	2328	21	2359	17	1.0296	0.902062	0.720644	0.811353
11059	ACCACGTCTCACACCgTATCACTCAACTCTTGAGGAGTTTTAGAGCTAGAAATAGCAAGTTAAAATAAGGCTAGTCCGTTATCAACTTGAAAAAGTGGCACCGAGTCGGTGCTTTTTTATTAGCTGACTATCACTCAACTCTTGAGGACGTGCAAGTTTGGAGACGACGG	TGACTATCACTCAACTCTTGAGGACGTGCA	TATCACTCAACTCTTGAGGA	CGTG	ATTAGCTGAC	GT	CG	BMP3	CGTG	3272	21	2200	23	2012	20	0.641809	1.04545	0.994036	1.01975
11060	ACCACGTCTCACACCgTATCACTCAACTCTTGAGGAGTTTTAGAGCTAGAAATAGCAAGTTAAAATAAGGCTAGTCCGTTATCAACTTGAAAAAGTGGCACCGAGTCGGTGCTTTTTTGGATACAGACTATCACTCAACTCTTGAGGACGTCCAAGTTTGGAGACGACGG	AGACTATCACTCAACTCTTGAGGACGTCCA	TATCACTCAACTCTTGAGGA	CGTC	GGATACAGAC	GT	CC	BMP3	CGTC	1868	23	1644	39	1198	34	1.23126	2.37226	2.83806	2.60516
11061	ACCACGTCTCACACCgTATCACTCAACTCTTGAGGAGTTTTAGAGCTAGAAATAGCAAGTTAAAATAAGGCTAGTCCGTTATCAACTTGAAAAAGTGGCACCGAGTCGGTGCTTTTTTAGGAATCAACTATCACTCAACTCTTGAGGACGTTCAAGTTTGGAGACGACGG	CAACTATCACTCAACTCTTGAGGACGTTCA	TATCACTCAACTCTTGAGGA	CGTT	AGGAATCAAC	GT	CT	BMP3	CGTT	1289	5	878	8	1038	30	0.387898	0.911162	2.89017	1.90067
11062	ACCACGTCTCACACCgTATCACTCAACTCTTGAGGAGTTTTAGAGCTAGAAATAGCAAGTTAAAATAAGGCTAGTCCGTTATCAACTTGAAAAAGTGGCACCGAGTCGGTGCTTTTTTCGTATGGCACTATCACTCAACTCTTGAGGACCAACAAGTTTGGAGACGACGG	GCACTATCACTCAACTCTTGAGGACCAACA	TATCACTCAACTCTTGAGGA	CCAA	CGTATGGCAC	CA	CA	BMP3	CCAA	2335	19	1965	8	1714	18	0.813704	0.407125	1.05018	0.72865
11063	ACCACGTCTCACACCgTATCACTCAACTCTTGAGGAGTTTTAGAGCTAGAAATAGCAAGTTAAAATAAGGCTAGTCCGTTATCAACTTGAAAAAGTGGCACCGAGTCGGTGCTTTTTTTTGCTCTGACTATCACTCAACTCTTGAGGACCAGCAAGTTTGGAGACGACGG	TGACTATCACTCAACTCTTGAGGACCAGCA	TATCACTCAACTCTTGAGGA	CCAG	TTGCTCTGAC	CA	CG	BMP3	CCAG	3507	4	2675	8	3156	20	0.114058	0.299065	0.633714	0.466389
11064	ACCACGTCTCACACCgTATCACTCAACTCTTGAGGAGTTTTAGAGCTAGAAATAGCAAGTTAAAATAAGGCTAGTCCGTTATCAACTTGAAAAAGTGGCACCGAGTCGGTGCTTTTTTTGCGTGAGACTATCACTCAACTCTTGAGGACCACCAAGTTTGGAGACGACGG	AGACTATCACTCAACTCTTGAGGACCACCA	TATCACTCAACTCTTGAGGA	CCAC	TGCGTGAGAC	CA	CC	BMP3	CCAC	2388	12	1789	14	1878	8	0.502513	0.78256	0.425985	0.604273
11065	ACCACGTCTCACACCgTATCACTCAACTCTTGAGGAGTTTTAGAGCTAGAAATAGCAAGTTAAAATAAGGCTAGTCCGTTATCAACTTGAAAAAGTGGCACCGAGTCGGTGCTTTTTTCGCGAGGCACTATCACTCAACTCTTGAGGACCATCAAGTTTGGAGACGACGG	GCACTATCACTCAACTCTTGAGGACCATCA	TATCACTCAACTCTTGAGGA	CCAT	CGCGAGGCAC	CA	CT	BMP3	CCAT	1942	12	1330	3	1504	11	0.61792	0.225564	0.731383	0.478473
11066	ACCACGTCTCACACCgTATCACTCAACTCTTGAGGAGTTTTAGAGCTAGAAATAGCAAGTTAAAATAAGGCTAGTCCGTTATCAACTTGAAAAAGTGGCACCGAGTCGGTGCTTTTTTGTTCTGGCACTATCACTCAACTCTTGAGGACCGACAAGTTTGGAGACGACGG	GCACTATCACTCAACTCTTGAGGACCGACA	TATCACTCAACTCTTGAGGA	CCGA	GTTCTGGCAC	CG	CA	BMP3	CCGA	2310	18	2100	26	1793	4	0.779221	1.2381	0.22309	0.730593
11067	ACCACGTCTCACACCgTATCACTCAACTCTTGAGGAGTTTTAGAGCTAGAAATAGCAAGTTAAAATAAGGCTAGTCCGTTATCAACTTGAAAAAGTGGCACCGAGTCGGTGCTTTTTTTTCCAGTAACTATCACTCAACTCTTGAGGACCGGCAAGTTTGGAGACGACGG	TAACTATCACTCAACTCTTGAGGACCGGCA	TATCACTCAACTCTTGAGGA	CCGG	TTCCAGTAAC	CG	CG	BMP3	CCGG	3356	6	2704	8	2882	12	0.178784	0.295858	0.416378	0.356118
11069	ACCACGTCTCACACCgTATCACTCAACTCTTGAGGAGTTTTAGAGCTAGAAATAGCAAGTTAAAATAAGGCTAGTCCGTTATCAACTTGAAAAAGTGGCACCGAGTCGGTGCTTTTTTTGAAGGATACTATCACTCAACTCTTGAGGACCGTCAAGTTTGGAGACGACGG	ATACTATCACTCAACTCTTGAGGACCGTCA	TATCACTCAACTCTTGAGGA	CCGT	TGAAGGATAC	CG	CT	BMP3	CCGT	3696	6	2624	40	3029	37	0.162338	1.52439	1.22153	1.37296
11070	ACCACGTCTCACACCgTATCACTCAACTCTTGAGGAGTTTTAGAGCTAGAAATAGCAAGTTAAAATAAGGCTAGTCCGTTATCAACTTGAAAAAGTGGCACCGAGTCGGTGCTTTTTTATAGGTCAACTATCACTCAACTCTTGAGGACCCACAAGTTTGGAGACGACGG	CAACTATCACTCAACTCTTGAGGACCCACA	TATCACTCAACTCTTGAGGA	CCCA	ATAGGTCAAC	CC	CA	BMP3	CCCA	2789	10	1910	22	1933	8	0.358551	1.15183	0.413864	0.782848
11071	ACCACGTCTCACACCgTATCACTCAACTCTTGAGGAGTTTTAGAGCTAGAAATAGCAAGTTAAAATAAGGCTAGTCCGTTATCAACTTGAAAAAGTGGCACCGAGTCGGTGCTTTTTTTTCTCGGAACTATCACTCAACTCTTGAGGACCCGCAAGTTTGGAGACGACGG	GAACTATCACTCAACTCTTGAGGACCCGCA	TATCACTCAACTCTTGAGGA	CCCG	TTCTCGGAAC	CC	CG	BMP3	CCCG	3754	34	2784	26	3675	67	0.905701	0.933908	1.82313	1.37852
11072	ACCACGTCTCACACCgTATCACTCAACTCTTGAGGAGTTTTAGAGCTAGAAATAGCAAGTTAAAATAAGGCTAGTCCGTTATCAACTTGAAAAAGTGGCACCGAGTCGGTGCTTTTTTGACCGGAAACTATCACTCAACTCTTGAGGACCCCCAAGTTTGGAGACGACGG	AAACTATCACTCAACTCTTGAGGACCCCCA	TATCACTCAACTCTTGAGGA	CCCC	GACCGGAAAC	CC	CC	BMP3	CCCC	5427	19	3955	6	4325	13	0.350101	0.151707	0.300578	0.226142
11073	ACCACGTCTCACACCgTATCACTCAACTCTTGAGGAGTTTTAGAGCTAGAAATAGCAAGTTAAAATAAGGCTAGTCCGTTATCAACTTGAAAAAGTGGCACCGAGTCGGTGCTTTTTTCTGTACTGACTATCACTCAACTCTTGAGGACCCTCAAGTTTGGAGACGACGG	TGACTATCACTCAACTCTTGAGGACCCTCA	TATCACTCAACTCTTGAGGA	CCCT	CTGTACTGAC	CC	CT	BMP3	CCCT	1768	0	1389	9	1469	36	0	0.647948	2.45065	1.5493
11074	ACCACGTCTCACACCgTATCACTCAACTCTTGAGGAGTTTTAGAGCTAGAAATAGCAAGTTAAAATAAGGCTAGTCCGTTATCAACTTGAAAAAGTGGCACCGAGTCGGTGCTTTTTTTAGGTACTACTATCACTCAACTCTTGAGGACCTACAAGTTTGGAGACGACGG	CTACTATCACTCAACTCTTGAGGACCTACA	TATCACTCAACTCTTGAGGA	CCTA	TAGGTACTAC	CT	CA	BMP3	CCTA	2379	15	1406	12	1904	86	0.630517	0.853485	4.51681	2.68515
11075	ACCACGTCTCACACCgTATCACTCAACTCTTGAGGAGTTTTAGAGCTAGAAATAGCAAGTTAAAATAAGGCTAGTCCGTTATCAACTTGAAAAAGTGGCACCGAGTCGGTGCTTTTTTAATTGAAGACTATCACTCAACTCTTGAGGACCTGCAAGTTTGGAGACGACGG	AGACTATCACTCAACTCTTGAGGACCTGCA	TATCACTCAACTCTTGAGGA	CCTG	AATTGAAGAC	CT	CG	BMP3	CCTG	2449	9	1624	4	1929	1	0.367497	0.246305	0.0518403	0.149073
11076	ACCACGTCTCACACCgTATCACTCAACTCTTGAGGAGTTTTAGAGCTAGAAATAGCAAGTTAAAATAAGGCTAGTCCGTTATCAACTTGAAAAAGTGGCACCGAGTCGGTGCTTTTTTGTCCGGTGACTATCACTCAACTCTTGAGGACCTCCAAGTTTGGAGACGACGG	TGACTATCACTCAACTCTTGAGGACCTCCA	TATCACTCAACTCTTGAGGA	CCTC	GTCCGGTGAC	CT	CC	BMP3	CCTC	3236	32	2561	9	2248	19	0.988875	0.351425	0.845196	0.59831
11077	ACCACGTCTCACACCgTATCACTCAACTCTTGAGGAGTTTTAGAGCTAGAAATAGCAAGTTAAAATAAGGCTAGTCCGTTATCAACTTGAAAAAGTGGCACCGAGTCGGTGCTTTTTTTATTGCCAACTATCACTCAACTCTTGAGGACCTTCAAGTTTGGAGACGACGG	CAACTATCACTCAACTCTTGAGGACCTTCA	TATCACTCAACTCTTGAGGA	CCTT	TATTGCCAAC	CT	CT	BMP3	CCTT	1759	0	1148	4	1960	39	0	0.348432	1.9898	1.16911
11078	ACCACGTCTCACACCgTATCACTCAACTCTTGAGGAGTTTTAGAGCTAGAAATAGCAAGTTAAAATAAGGCTAGTCCGTTATCAACTTGAAAAAGTGGCACCGAGTCGGTGCTTTTTTCCATTGCAACTATCACTCAACTCTTGAGGACTAACAAGTTTGGAGACGACGG	CAACTATCACTCAACTCTTGAGGACTAACA	TATCACTCAACTCTTGAGGA	CTAA	CCATTGCAAC	TA	CA	BMP3	CTAA	2669	9	2366	5	2208	17	0.337205	0.211327	0.769928	0.490627
11079	ACCACGTCTCACACCgTATCACTCAACTCTTGAGGAGTTTTAGAGCTAGAAATAGCAAGTTAAAATAAGGCTAGTCCGTTATCAACTTGAAAAAGTGGCACCGAGTCGGTGCTTTTTTAGTGTGGTACTATCACTCAACTCTTGAGGACTAGCAAGTTTGGAGACGACGG	GTACTATCACTCAACTCTTGAGGACTAGCA	TATCACTCAACTCTTGAGGA	CTAG	AGTGTGGTAC	TA	CG	BMP3	CTAG	6741	23	4918	20	4469	43	0.341196	0.406669	0.962184	0.684427
11080	ACCACGTCTCACACCgTATCACTCAACTCTTGAGGAGTTTTAGAGCTAGAAATAGCAAGTTAAAATAAGGCTAGTCCGTTATCAACTTGAAAAAGTGGCACCGAGTCGGTGCTTTTTTAGTTAATAACTATCACTCAACTCTTGAGGACTACCAAGTTTGGAGACGACGG	TAACTATCACTCAACTCTTGAGGACTACCA	TATCACTCAACTCTTGAGGA	CTAC	AGTTAATAAC	TA	CC	BMP3	CTAC	2341	3	2251	3	2455	1	0.12815	0.133274	0.0407332	0.0870036
11081	ACCACGTCTCACACCgTATCACTCAACTCTTGAGGAGTTTTAGAGCTAGAAATAGCAAGTTAAAATAAGGCTAGTCCGTTATCAACTTGAAAAAGTGGCACCGAGTCGGTGCTTTTTTACTGACTCACTATCACTCAACTCTTGAGGACTATCAAGTTTGGAGACGACGG	TCACTATCACTCAACTCTTGAGGACTATCA	TATCACTCAACTCTTGAGGA	CTAT	ACTGACTCAC	TA	CT	BMP3	CTAT	2491	16	1925	14	1906	15	0.642312	0.727273	0.786988	0.757131
11082	ACCACGTCTCACACCgTATCACTCAACTCTTGAGGAGTTTTAGAGCTAGAAATAGCAAGTTAAAATAAGGCTAGTCCGTTATCAACTTGAAAAAGTGGCACCGAGTCGGTGCTTTTTTTGCGAGAGACTATCACTCAACTCTTGAGGACTGACAAGTTTGGAGACGACGG	AGACTATCACTCAACTCTTGAGGACTGACA	TATCACTCAACTCTTGAGGA	CTGA	TGCGAGAGAC	TG	CA	BMP3	CTGA	1190	19	1058	7	949	5	1.59664	0.661626	0.52687	0.594248
11083	ACCACGTCTCACACCgTATCACTCAACTCTTGAGGAGTTTTAGAGCTAGAAATAGCAAGTTAAAATAAGGCTAGTCCGTTATCAACTTGAAAAAGTGGCACCGAGTCGGTGCTTTTTTGACACTGAACTATCACTCAACTCTTGAGGACTGGCAAGTTTGGAGACGACGG	GAACTATCACTCAACTCTTGAGGACTGGCA	TATCACTCAACTCTTGAGGA	CTGG	GACACTGAAC	TG	CG	BMP3	CTGG	2810	6	2391	26	2068	5	0.213523	1.08741	0.241779	0.664595
11084	ACCACGTCTCACACCgTATCACTCAACTCTTGAGGAGTTTTAGAGCTAGAAATAGCAAGTTAAAATAAGGCTAGTCCGTTATCAACTTGAAAAAGTGGCACCGAGTCGGTGCTTTTTTCCGGCGTTACTATCACTCAACTCTTGAGGACTGCCAAGTTTGGAGACGACGG	TTACTATCACTCAACTCTTGAGGACTGCCA	TATCACTCAACTCTTGAGGA	CTGC	CCGGCGTTAC	TG	CC	BMP3	CTGC	5081	32	4064	66	3861	102	0.629797	1.62402	2.6418	2.13291
11085	ACCACGTCTCACACCgTATCACTCAACTCTTGAGGAGTTTTAGAGCTAGAAATAGCAAGTTAAAATAAGGCTAGTCCGTTATCAACTTGAAAAAGTGGCACCGAGTCGGTGCTTTTTTACCTCGACACTATCACTCAACTCTTGAGGACTGTCAAGTTTGGAGACGACGG	ACACTATCACTCAACTCTTGAGGACTGTCA	TATCACTCAACTCTTGAGGA	CTGT	ACCTCGACAC	TG	CT	BMP3	CTGT	5823	30	4105	102	3948	58	0.515198	2.48477	1.4691	1.97694
11087	ACCACGTCTCACACCgTATCACTCAACTCTTGAGGAGTTTTAGAGCTAGAAATAGCAAGTTAAAATAAGGCTAGTCCGTTATCAACTTGAAAAAGTGGCACCGAGTCGGTGCTTTTTTTGCAGCTTACTATCACTCAACTCTTGAGGACTCGCAAGTTTGGAGACGACGG	TTACTATCACTCAACTCTTGAGGACTCGCA	TATCACTCAACTCTTGAGGA	CTCG	TGCAGCTTAC	TC	CG	BMP3	CTCG	8099	32	5876	49	5626	57	0.395111	0.833901	1.01315	0.923527
11088	ACCACGTCTCACACCgTATCACTCAACTCTTGAGGAGTTTTAGAGCTAGAAATAGCAAGTTAAAATAAGGCTAGTCCGTTATCAACTTGAAAAAGTGGCACCGAGTCGGTGCTTTTTTAACTCTGCACTATCACTCAACTCTTGAGGACTCCCAAGTTTGGAGACGACGG	GCACTATCACTCAACTCTTGAGGACTCCCA	TATCACTCAACTCTTGAGGA	CTCC	AACTCTGCAC	TC	CC	BMP3	CTCC	2583	5	1768	13	2215	18	0.193573	0.735294	0.812641	0.773968
11089	ACCACGTCTCACACCgTATCACTCAACTCTTGAGGAGTTTTAGAGCTAGAAATAGCAAGTTAAAATAAGGCTAGTCCGTTATCAACTTGAAAAAGTGGCACCGAGTCGGTGCTTTTTTGACGGTAGACTATCACTCAACTCTTGAGGACTCTCAAGTTTGGAGACGACGG	AGACTATCACTCAACTCTTGAGGACTCTCA	TATCACTCAACTCTTGAGGA	CTCT	GACGGTAGAC	TC	CT	BMP3	CTCT	2833	40	2061	10	2190	11	1.41193	0.485201	0.502283	0.493742
11090	ACCACGTCTCACACCgTATCACTCAACTCTTGAGGAGTTTTAGAGCTAGAAATAGCAAGTTAAAATAAGGCTAGTCCGTTATCAACTTGAAAAAGTGGCACCGAGTCGGTGCTTTTTTTCATATGGACTATCACTCAACTCTTGAGGACTTACAAGTTTGGAGACGACGG	GGACTATCACTCAACTCTTGAGGACTTACA	TATCACTCAACTCTTGAGGA	CTTA	TCATATGGAC	TT	CA	BMP3	CTTA	1378	6	763	0	1116	8	0.435414	0	0.716846	0.358423
11091	ACCACGTCTCACACCgTATCACTCAACTCTTGAGGAGTTTTAGAGCTAGAAATAGCAAGTTAAAATAAGGCTAGTCCGTTATCAACTTGAAAAAGTGGCACCGAGTCGGTGCTTTTTTAGTTACACACTATCACTCAACTCTTGAGGACTTGCAAGTTTGGAGACGACGG	ACACTATCACTCAACTCTTGAGGACTTGCA	TATCACTCAACTCTTGAGGA	CTTG	AGTTACACAC	TT	CG	BMP3	CTTG	4157	7	3041	48	3241	5	0.168391	1.57843	0.154273	0.866351
11092	ACCACGTCTCACACCgTATCACTCAACTCTTGAGGAGTTTTAGAGCTAGAAATAGCAAGTTAAAATAAGGCTAGTCCGTTATCAACTTGAAAAAGTGGCACCGAGTCGGTGCTTTTTTAGGTTGGTACTATCACTCAACTCTTGAGGACTTCCAAGTTTGGAGACGACGG	GTACTATCACTCAACTCTTGAGGACTTCCA	TATCACTCAACTCTTGAGGA	CTTC	AGGTTGGTAC	TT	CC	BMP3	CTTC	3241	14	2344	13	2620	39	0.431965	0.554608	1.48855	1.02158
11093	ACCACGTCTCACACCgTATCACTCAACTCTTGAGGAGTTTTAGAGCTAGAAATAGCAAGTTAAAATAAGGCTAGTCCGTTATCAACTTGAAAAAGTGGCACCGAGTCGGTGCTTTTTTGCAGAGCGACTATCACTCAACTCTTGAGGACTTTCAAGTTTGGAGACGACGG	CGACTATCACTCAACTCTTGAGGACTTTCA	TATCACTCAACTCTTGAGGA	CTTT	GCAGAGCGAC	TT	CT	BMP3	CTTT	2271	1	1586	4	1712	3	0.0440335	0.252207	0.175234	0.21372
11094	ACCACGTCTCACACCgTATCACTCAACTCTTGAGGAGTTTTAGAGCTAGAAATAGCAAGTTAAAATAAGGCTAGTCCGTTATCAACTTGAAAAAGTGGCACCGAGTCGGTGCTTTTTTGACATCGGACTATCACTCAACTCTTGAGGATAAACAAGTTTGGAGACGACGG	GGACTATCACTCAACTCTTGAGGATAAACA	TATCACTCAACTCTTGAGGA	TAAA	GACATCGGAC	AA	TA	BMP3	TAAA	4206	11	2722	28	2967	31	0.261531	1.02866	1.04483	1.03674
11095	ACCACGTCTCACACCgTATCACTCAACTCTTGAGGAGTTTTAGAGCTAGAAATAGCAAGTTAAAATAAGGCTAGTCCGTTATCAACTTGAAAAAGTGGCACCGAGTCGGTGCTTTTTTGAATAAGCACTATCACTCAACTCTTGAGGATAAGCAAGTTTGGAGACGACGG	GCACTATCACTCAACTCTTGAGGATAAGCA	TATCACTCAACTCTTGAGGA	TAAG	GAATAAGCAC	AA	TG	BMP3	TAAG	438	2	340	2	479	2	0.456621	0.588235	0.417537	0.502886
11096	ACCACGTCTCACACCgTATCACTCAACTCTTGAGGAGTTTTAGAGCTAGAAATAGCAAGTTAAAATAAGGCTAGTCCGTTATCAACTTGAAAAAGTGGCACCGAGTCGGTGCTTTTTTGCGGTTCAACTATCACTCAACTCTTGAGGATAACCAAGTTTGGAGACGACGG	CAACTATCACTCAACTCTTGAGGATAACCA	TATCACTCAACTCTTGAGGA	TAAC	GCGGTTCAAC	AA	TC	BMP3	TAAC	1669	4	1586	10	1702	14	0.239664	0.630517	0.822562	0.726539
11097	ACCACGTCTCACACCgTATCACTCAACTCTTGAGGAGTTTTAGAGCTAGAAATAGCAAGTTAAAATAAGGCTAGTCCGTTATCAACTTGAAAAAGTGGCACCGAGTCGGTGCTTTTTTTTATGTCCACTATCACTCAACTCTTGAGGATAATCAAGTTTGGAGACGACGG	CCACTATCACTCAACTCTTGAGGATAATCA	TATCACTCAACTCTTGAGGA	TAAT	TTATGTCCAC	AA	TT	BMP3	TAAT	1332	37	1046	33	1372	2	2.77778	3.15488	0.145773	1.65032
11098	ACCACGTCTCACACCgTATCACTCAACTCTTGAGGAGTTTTAGAGCTAGAAATAGCAAGTTAAAATAAGGCTAGTCCGTTATCAACTTGAAAAAGTGGCACCGAGTCGGTGCTTTTTTCAGTTAGCACTATCACTCAACTCTTGAGGATAGACAAGTTTGGAGACGACGG	GCACTATCACTCAACTCTTGAGGATAGACA	TATCACTCAACTCTTGAGGA	TAGA	CAGTTAGCAC	AG	TA	BMP3	TAGA	1956	10	1372	153	1530	230	0.511247	11.1516	15.0327	13.0921
11099	ACCACGTCTCACACCgTATCACTCAACTCTTGAGGAGTTTTAGAGCTAGAAATAGCAAGTTAAAATAAGGCTAGTCCGTTATCAACTTGAAAAAGTGGCACCGAGTCGGTGCTTTTTTCTTAGCATACTATCACTCAACTCTTGAGGATAGGCAAGTTTGGAGACGACGG	ATACTATCACTCAACTCTTGAGGATAGGCA	TATCACTCAACTCTTGAGGA	TAGG	CTTAGCATAC	AG	TG	BMP3	TAGG	2656	28	2092	150	2192	137	1.05422	7.17017	6.25	6.71009
11100	ACCACGTCTCACACCgTATCACTCAACTCTTGAGGAGTTTTAGAGCTAGAAATAGCAAGTTAAAATAAGGCTAGTCCGTTATCAACTTGAAAAAGTGGCACCGAGTCGGTGCTTTTTTTGTGTGCAACTATCACTCAACTCTTGAGGATAGCCAAGTTTGGAGACGACGG	CAACTATCACTCAACTCTTGAGGATAGCCA	TATCACTCAACTCTTGAGGA	TAGC	TGTGTGCAAC	AG	TC	BMP3	TAGC	2622	5	2330	208	1904	222	0.190694	8.92704	11.6597	10.2934
11101	ACCACGTCTCACACCgTATCACTCAACTCTTGAGGAGTTTTAGAGCTAGAAATAGCAAGTTAAAATAAGGCTAGTCCGTTATCAACTTGAAAAAGTGGCACCGAGTCGGTGCTTTTTTCTGCATATACTATCACTCAACTCTTGAGGATAGTCAAGTTTGGAGACGACGG	ATACTATCACTCAACTCTTGAGGATAGTCA	TATCACTCAACTCTTGAGGA	TAGT	CTGCATATAC	AG	TT	BMP3	TAGT	3948	54	2594	218	2754	351	1.36778	8.40401	12.7451	10.5746
11103	ACCACGTCTCACACCgTATCACTCAACTCTTGAGGAGTTTTAGAGCTAGAAATAGCAAGTTAAAATAAGGCTAGTCCGTTATCAACTTGAAAAAGTGGCACCGAGTCGGTGCTTTTTTAGACCAGGACTATCACTCAACTCTTGAGGATACGCAAGTTTGGAGACGACGG	GGACTATCACTCAACTCTTGAGGATACGCA	TATCACTCAACTCTTGAGGA	TACG	AGACCAGGAC	AC	TG	BMP3	TACG	5480	18	4287	10	4109	6	0.328467	0.233263	0.146021	0.189642
11104	ACCACGTCTCACACCgTATCACTCAACTCTTGAGGAGTTTTAGAGCTAGAAATAGCAAGTTAAAATAAGGCTAGTCCGTTATCAACTTGAAAAAGTGGCACCGAGTCGGTGCTTTTTTCGAGCATCACTATCACTCAACTCTTGAGGATACCCAAGTTTGGAGACGACGG	TCACTATCACTCAACTCTTGAGGATACCCA	TATCACTCAACTCTTGAGGA	TACC	CGAGCATCAC	AC	TC	BMP3	TACC	1493	1	1170	1	1124	0	0.0669792	0.0854701	0	0.042735
11105	ACCACGTCTCACACCgTATCACTCAACTCTTGAGGAGTTTTAGAGCTAGAAATAGCAAGTTAAAATAAGGCTAGTCCGTTATCAACTTGAAAAAGTGGCACCGAGTCGGTGCTTTTTTTAGTACCTACTATCACTCAACTCTTGAGGATACTCAAGTTTGGAGACGACGG	CTACTATCACTCAACTCTTGAGGATACTCA	TATCACTCAACTCTTGAGGA	TACT	TAGTACCTAC	AC	TT	BMP3	TACT	2630	7	2056	12	2464	10	0.26616	0.583658	0.405844	0.494751
11106	ACCACGTCTCACACCgTATCACTCAACTCTTGAGGAGTTTTAGAGCTAGAAATAGCAAGTTAAAATAAGGCTAGTCCGTTATCAACTTGAAAAAGTGGCACCGAGTCGGTGCTTTTTTAATAGGAGACTATCACTCAACTCTTGAGGATATACAAGTTTGGAGACGACGG	AGACTATCACTCAACTCTTGAGGATATACA	TATCACTCAACTCTTGAGGA	TATA	AATAGGAGAC	AT	TA	BMP3	TATA	2174	12	1455	13	1872	3	0.551978	0.893471	0.160256	0.526864
11107	ACCACGTCTCACACCgTATCACTCAACTCTTGAGGAGTTTTAGAGCTAGAAATAGCAAGTTAAAATAAGGCTAGTCCGTTATCAACTTGAAAAAGTGGCACCGAGTCGGTGCTTTTTTGTTCTGACACTATCACTCAACTCTTGAGGATATGCAAGTTTGGAGACGACGG	ACACTATCACTCAACTCTTGAGGATATGCA	TATCACTCAACTCTTGAGGA	TATG	GTTCTGACAC	AT	TG	BMP3	TATG	5450	35	4200	16	4354	50	0.642202	0.380952	1.14837	0.764661
11108	ACCACGTCTCACACCgTATCACTCAACTCTTGAGGAGTTTTAGAGCTAGAAATAGCAAGTTAAAATAAGGCTAGTCCGTTATCAACTTGAAAAAGTGGCACCGAGTCGGTGCTTTTTTCAGCGACGACTATCACTCAACTCTTGAGGATATCCAAGTTTGGAGACGACGG	CGACTATCACTCAACTCTTGAGGATATCCA	TATCACTCAACTCTTGAGGA	TATC	CAGCGACGAC	AT	TC	BMP3	TATC	1679	10	1227	4	1398	5	0.595593	0.325998	0.357654	0.341826
11109	ACCACGTCTCACACCgTATCACTCAACTCTTGAGGAGTTTTAGAGCTAGAAATAGCAAGTTAAAATAAGGCTAGTCCGTTATCAACTTGAAAAAGTGGCACCGAGTCGGTGCTTTTTTCTCATGGCACTATCACTCAACTCTTGAGGATATTCAAGTTTGGAGACGACGG	GCACTATCACTCAACTCTTGAGGATATTCA	TATCACTCAACTCTTGAGGA	TATT	CTCATGGCAC	AT	TT	BMP3	TATT	1110	2	905	0	878	1	0.18018	0	0.113895	0.0569476
11110	ACCACGTCTCACACCgTATCACTCAACTCTTGAGGAGTTTTAGAGCTAGAAATAGCAAGTTAAAATAAGGCTAGTCCGTTATCAACTTGAAAAAGTGGCACCGAGTCGGTGCTTTTTTTGTATACTACTATCACTCAACTCTTGAGGATGAACAAGTTTGGAGACGACGG	CTACTATCACTCAACTCTTGAGGATGAACA	TATCACTCAACTCTTGAGGA	TGAA	TGTATACTAC	GA	TA	BMP3	TGAA	988	1	678	52	738	25	0.101215	7.66962	3.38753	5.52858
11111	ACCACGTCTCACACCgTATCACTCAACTCTTGAGGAGTTTTAGAGCTAGAAATAGCAAGTTAAAATAAGGCTAGTCCGTTATCAACTTGAAAAAGTGGCACCGAGTCGGTGCTTTTTTCCGCGACTACTATCACTCAACTCTTGAGGATGAGCAAGTTTGGAGACGACGG	CTACTATCACTCAACTCTTGAGGATGAGCA	TATCACTCAACTCTTGAGGA	TGAG	CCGCGACTAC	GA	TG	BMP3	TGAG	1688	16	1057	115	978	235	0.947867	10.8798	24.0286	17.4542
11113	ACCACGTCTCACACCgTATCACTCAACTCTTGAGGAGTTTTAGAGCTAGAAATAGCAAGTTAAAATAAGGCTAGTCCGTTATCAACTTGAAAAAGTGGCACCGAGTCGGTGCTTTTTTTCGTGCCTACTATCACTCAACTCTTGAGGATGATCAAGTTTGGAGACGACGG	CTACTATCACTCAACTCTTGAGGATGATCA	TATCACTCAACTCTTGAGGA	TGAT	TCGTGCCTAC	GA	TT	BMP3	TGAT	5044	48	3586	341	3671	413	0.951626	9.5092	11.2503	10.3798
11114	ACCACGTCTCACACCgTATCACTCAACTCTTGAGGAGTTTTAGAGCTAGAAATAGCAAGTTAAAATAAGGCTAGTCCGTTATCAACTTGAAAAAGTGGCACCGAGTCGGTGCTTTTTTCTTAGTGCACTATCACTCAACTCTTGAGGATGGACAAGTTTGGAGACGACGG	GCACTATCACTCAACTCTTGAGGATGGACA	TATCACTCAACTCTTGAGGA	TGGA	CTTAGTGCAC	GG	TA	BMP3	TGGA	3985	273	1720	1068	2546	2009	6.85069	62.093	78.9081	70.5006
11115	ACCACGTCTCACACCgTATCACTCAACTCTTGAGGAGTTTTAGAGCTAGAAATAGCAAGTTAAAATAAGGCTAGTCCGTTATCAACTTGAAAAAGTGGCACCGAGTCGGTGCTTTTTTGGCTGGTGACTATCACTCAACTCTTGAGGATGGGCAAGTTTGGAGACGACGG	TGACTATCACTCAACTCTTGAGGATGGGCA	TATCACTCAACTCTTGAGGA	TGGG	GGCTGGTGAC	GG	TG	BMP3	TGGG	1844	49	771	481	759	425	2.65727	62.3865	55.9947	59.1906
11116	ACCACGTCTCACACCgTATCACTCAACTCTTGAGGAGTTTTAGAGCTAGAAATAGCAAGTTAAAATAAGGCTAGTCCGTTATCAACTTGAAAAAGTGGCACCGAGTCGGTGCTTTTTTGAGACCAAACTATCACTCAACTCTTGAGGATGGCCAAGTTTGGAGACGACGG	AAACTATCACTCAACTCTTGAGGATGGCCA	TATCACTCAACTCTTGAGGA	TGGC	GAGACCAAAC	GG	TC	BMP3	TGGC	3827	229	1428	855	1866	1226	5.9838	59.8739	65.702	62.788
11118	ACCACGTCTCACACCgTATCACTCAACTCTTGAGGAGTTTTAGAGCTAGAAATAGCAAGTTAAAATAAGGCTAGTCCGTTATCAACTTGAAAAAGTGGCACCGAGTCGGTGCTTTTTTAGGTGGCAACTATCACTCAACTCTTGAGGATGCACAAGTTTGGAGACGACGG	CAACTATCACTCAACTCTTGAGGATGCACA	TATCACTCAACTCTTGAGGA	TGCA	AGGTGGCAAC	GC	TA	BMP3	TGCA	1171	48	772	32	925	29	4.09906	4.14508	3.13514	3.64011
11119	ACCACGTCTCACACCgTATCACTCAACTCTTGAGGAGTTTTAGAGCTAGAAATAGCAAGTTAAAATAAGGCTAGTCCGTTATCAACTTGAAAAAGTGGCACCGAGTCGGTGCTTTTTTTTGATACAACTATCACTCAACTCTTGAGGATGCGCAAGTTTGGAGACGACGG	CAACTATCACTCAACTCTTGAGGATGCGCA	TATCACTCAACTCTTGAGGA	TGCG	TTGATACAAC	GC	TG	BMP3	TGCG	3056	39	2328	57	2777	49	1.27618	2.44845	1.76449	2.10647
11120	ACCACGTCTCACACCgTATCACTCAACTCTTGAGGAGTTTTAGAGCTAGAAATAGCAAGTTAAAATAAGGCTAGTCCGTTATCAACTTGAAAAAGTGGCACCGAGTCGGTGCTTTTTTAAGTCTTAACTATCACTCAACTCTTGAGGATGCCCAAGTTTGGAGACGACGG	TAACTATCACTCAACTCTTGAGGATGCCCA	TATCACTCAACTCTTGAGGA	TGCC	AAGTCTTAAC	GC	TC	BMP3	TGCC	4492	11	3349	106	3653	125	0.24488	3.16512	3.42185	3.29348
11121	ACCACGTCTCACACCgTATCACTCAACTCTTGAGGAGTTTTAGAGCTAGAAATAGCAAGTTAAAATAAGGCTAGTCCGTTATCAACTTGAAAAAGTGGCACCGAGTCGGTGCTTTTTTTCTGAATCACTATCACTCAACTCTTGAGGATGCTCAAGTTTGGAGACGACGG	TCACTATCACTCAACTCTTGAGGATGCTCA	TATCACTCAACTCTTGAGGA	TGCT	TCTGAATCAC	GC	TT	BMP3	TGCT	801	4	804	25	1109	50	0.499376	3.10945	4.50857	3.80901
11122	ACCACGTCTCACACCgTATCACTCAACTCTTGAGGAGTTTTAGAGCTAGAAATAGCAAGTTAAAATAAGGCTAGTCCGTTATCAACTTGAAAAAGTGGCACCGAGTCGGTGCTTTTTTCTTGTCGCACTATCACTCAACTCTTGAGGATGTACAAGTTTGGAGACGACGG	GCACTATCACTCAACTCTTGAGGATGTACA	TATCACTCAACTCTTGAGGA	TGTA	CTTGTCGCAC	GT	TA	BMP3	TGTA	1208	10	1030	6	881	51	0.827815	0.582524	5.78888	3.1857
11123	ACCACGTCTCACACCgTATCACTCAACTCTTGAGGAGTTTTAGAGCTAGAAATAGCAAGTTAAAATAAGGCTAGTCCGTTATCAACTTGAAAAAGTGGCACCGAGTCGGTGCTTTTTTTCGCCTCCACTATCACTCAACTCTTGAGGATGTGCAAGTTTGGAGACGACGG	CCACTATCACTCAACTCTTGAGGATGTGCA	TATCACTCAACTCTTGAGGA	TGTG	TCGCCTCCAC	GT	TG	BMP3	TGTG	3068	24	2630	24	2324	30	0.782269	0.912548	1.29088	1.10171
11124	ACCACGTCTCACACCgTATCACTCAACTCTTGAGGAGTTTTAGAGCTAGAAATAGCAAGTTAAAATAAGGCTAGTCCGTTATCAACTTGAAAAAGTGGCACCGAGTCGGTGCTTTTTTCGTACTACACTATCACTCAACTCTTGAGGATGTCCAAGTTTGGAGACGACGG	ACACTATCACTCAACTCTTGAGGATGTCCA	TATCACTCAACTCTTGAGGA	TGTC	CGTACTACAC	GT	TC	BMP3	TGTC	3833	25	3102	65	3150	55	0.652231	2.09542	1.74603	1.92073
11125	ACCACGTCTCACACCgTATCACTCAACTCTTGAGGAGTTTTAGAGCTAGAAATAGCAAGTTAAAATAAGGCTAGTCCGTTATCAACTTGAAAAAGTGGCACCGAGTCGGTGCTTTTTTACGTTGTAACTATCACTCAACTCTTGAGGATGTTCAAGTTTGGAGACGACGG	TAACTATCACTCAACTCTTGAGGATGTTCA	TATCACTCAACTCTTGAGGA	TGTT	ACGTTGTAAC	GT	TT	BMP3	TGTT	3682	5	2589	35	2789	14	0.135796	1.35187	0.501972	0.926923
11126	ACCACGTCTCACACCgTATCACTCAACTCTTGAGGAGTTTTAGAGCTAGAAATAGCAAGTTAAAATAAGGCTAGTCCGTTATCAACTTGAAAAAGTGGCACCGAGTCGGTGCTTTTTTGTTAATCCACTATCACTCAACTCTTGAGGATCAACAAGTTTGGAGACGACGG	CCACTATCACTCAACTCTTGAGGATCAACA	TATCACTCAACTCTTGAGGA	TCAA	GTTAATCCAC	CA	TA	BMP3	TCAA	1656	4	1152	22	1024	1	0.241546	1.90972	0.0976562	1.00369
11127	ACCACGTCTCACACCgTATCACTCAACTCTTGAGGAGTTTTAGAGCTAGAAATAGCAAGTTAAAATAAGGCTAGTCCGTTATCAACTTGAAAAAGTGGCACCGAGTCGGTGCTTTTTTGAGCCATGACTATCACTCAACTCTTGAGGATCAGCAAGTTTGGAGACGACGG	TGACTATCACTCAACTCTTGAGGATCAGCA	TATCACTCAACTCTTGAGGA	TCAG	GAGCCATGAC	CA	TG	BMP3	TCAG	2067	23	1627	8	1573	16	1.11272	0.491703	1.01716	0.754434
11128	ACCACGTCTCACACCgTATCACTCAACTCTTGAGGAGTTTTAGAGCTAGAAATAGCAAGTTAAAATAAGGCTAGTCCGTTATCAACTTGAAAAAGTGGCACCGAGTCGGTGCTTTTTTTCGCTGTTACTATCACTCAACTCTTGAGGATCACCAAGTTTGGAGACGACGG	TTACTATCACTCAACTCTTGAGGATCACCA	TATCACTCAACTCTTGAGGA	TCAC	TCGCTGTTAC	CA	TC	BMP3	TCAC	2254	8	1694	40	1679	19	0.354925	2.36128	1.13163	1.74645
11129	ACCACGTCTCACACCgTATCACTCAACTCTTGAGGAGTTTTAGAGCTAGAAATAGCAAGTTAAAATAAGGCTAGTCCGTTATCAACTTGAAAAAGTGGCACCGAGTCGGTGCTTTTTTAGCTCGTTACTATCACTCAACTCTTGAGGATCATCAAGTTTGGAGACGACGG	TTACTATCACTCAACTCTTGAGGATCATCA	TATCACTCAACTCTTGAGGA	TCAT	AGCTCGTTAC	CA	TT	BMP3	TCAT	2658	18	2291	23	1928	27	0.677201	1.00393	1.40041	1.20217
11130	ACCACGTCTCACACCgTATCACTCAACTCTTGAGGAGTTTTAGAGCTAGAAATAGCAAGTTAAAATAAGGCTAGTCCGTTATCAACTTGAAAAAGTGGCACCGAGTCGGTGCTTTTTTACGACTATACTATCACTCAACTCTTGAGGATCGACAAGTTTGGAGACGACGG	ATACTATCACTCAACTCTTGAGGATCGACA	TATCACTCAACTCTTGAGGA	TCGA	ACGACTATAC	CG	TA	BMP3	TCGA	994	28	730	4	826	0	2.8169	0.547945	0	0.273973
11131	ACCACGTCTCACACCgTATCACTCAACTCTTGAGGAGTTTTAGAGCTAGAAATAGCAAGTTAAAATAAGGCTAGTCCGTTATCAACTTGAAAAAGTGGCACCGAGTCGGTGCTTTTTTAAGTTCATACTATCACTCAACTCTTGAGGATCGGCAAGTTTGGAGACGACGG	ATACTATCACTCAACTCTTGAGGATCGGCA	TATCACTCAACTCTTGAGGA	TCGG	AAGTTCATAC	CG	TG	BMP3	TCGG	457	0	294	4	256	0	0	1.36054	0	0.680272
11132	ACCACGTCTCACACCgTATCACTCAACTCTTGAGGAGTTTTAGAGCTAGAAATAGCAAGTTAAAATAAGGCTAGTCCGTTATCAACTTGAAAAAGTGGCACCGAGTCGGTGCTTTTTTAGTGGCGAACTATCACTCAACTCTTGAGGATCGCCAAGTTTGGAGACGACGG	GAACTATCACTCAACTCTTGAGGATCGCCA	TATCACTCAACTCTTGAGGA	TCGC	AGTGGCGAAC	CG	TC	BMP3	TCGC	10355	46	8813	42	7996	52	0.44423	0.476569	0.650325	0.563447
11133	ACCACGTCTCACACCgTATCACTCAACTCTTGAGGAGTTTTAGAGCTAGAAATAGCAAGTTAAAATAAGGCTAGTCCGTTATCAACTTGAAAAAGTGGCACCGAGTCGGTGCTTTTTTCGATCACTACTATCACTCAACTCTTGAGGATCGTCAAGTTTGGAGACGACGG	CTACTATCACTCAACTCTTGAGGATCGTCA	TATCACTCAACTCTTGAGGA	TCGT	CGATCACTAC	CG	TT	BMP3	TCGT	2058	2	1959	1	1851	0	0.0971817	0.0510465	0	0.0255232
11134	ACCACGTCTCACACCgTATCACTCAACTCTTGAGGAGTTTTAGAGCTAGAAATAGCAAGTTAAAATAAGGCTAGTCCGTTATCAACTTGAAAAAGTGGCACCGAGTCGGTGCTTTTTTTCACGCCTACTATCACTCAACTCTTGAGGATCCACAAGTTTGGAGACGACGG	CTACTATCACTCAACTCTTGAGGATCCACA	TATCACTCAACTCTTGAGGA	TCCA	TCACGCCTAC	CC	TA	BMP3	TCCA	4816	41	3749	9	4118	33	0.851329	0.240064	0.80136	0.520712
11135	ACCACGTCTCACACCgTATCACTCAACTCTTGAGGAGTTTTAGAGCTAGAAATAGCAAGTTAAAATAAGGCTAGTCCGTTATCAACTTGAAAAAGTGGCACCGAGTCGGTGCTTTTTTGGCTAACCACTATCACTCAACTCTTGAGGATCCGCAAGTTTGGAGACGACGG	CCACTATCACTCAACTCTTGAGGATCCGCA	TATCACTCAACTCTTGAGGA	TCCG	GGCTAACCAC	CC	TG	BMP3	TCCG	823	5	740	16	628	1	0.607533	2.16216	0.159236	1.1607
11136	ACCACGTCTCACACCgTATCACTCAACTCTTGAGGAGTTTTAGAGCTAGAAATAGCAAGTTAAAATAAGGCTAGTCCGTTATCAACTTGAAAAAGTGGCACCGAGTCGGTGCTTTTTTAGTCATTAACTATCACTCAACTCTTGAGGATCCCCAAGTTTGGAGACGACGG	TAACTATCACTCAACTCTTGAGGATCCCCA	TATCACTCAACTCTTGAGGA	TCCC	AGTCATTAAC	CC	TC	BMP3	TCCC	2667	7	1787	12	2113	14	0.262467	0.671517	0.662565	0.667041
11137	ACCACGTCTCACACCgTATCACTCAACTCTTGAGGAGTTTTAGAGCTAGAAATAGCAAGTTAAAATAAGGCTAGTCCGTTATCAACTTGAAAAAGTGGCACCGAGTCGGTGCTTTTTTATACCTAGACTATCACTCAACTCTTGAGGATCCTCAAGTTTGGAGACGACGG	AGACTATCACTCAACTCTTGAGGATCCTCA	TATCACTCAACTCTTGAGGA	TCCT	ATACCTAGAC	CC	TT	BMP3	TCCT	1232	10	845	2	1031	3	0.811688	0.236686	0.29098	0.263833
11138	ACCACGTCTCACACCgTATCACTCAACTCTTGAGGAGTTTTAGAGCTAGAAATAGCAAGTTAAAATAAGGCTAGTCCGTTATCAACTTGAAAAAGTGGCACCGAGTCGGTGCTTTTTTTGATCGGTACTATCACTCAACTCTTGAGGATCTACAAGTTTGGAGACGACGG	GTACTATCACTCAACTCTTGAGGATCTACA	TATCACTCAACTCTTGAGGA	TCTA	TGATCGGTAC	CT	TA	BMP3	TCTA	3258	8	2203	6	2665	13	0.245549	0.272356	0.487805	0.38008
11139	ACCACGTCTCACACCgTATCACTCAACTCTTGAGGAGTTTTAGAGCTAGAAATAGCAAGTTAAAATAAGGCTAGTCCGTTATCAACTTGAAAAAGTGGCACCGAGTCGGTGCTTTTTTTTGTGTGCACTATCACTCAACTCTTGAGGATCTGCAAGTTTGGAGACGACGG	GCACTATCACTCAACTCTTGAGGATCTGCA	TATCACTCAACTCTTGAGGA	TCTG	TTGTGTGCAC	CT	TG	BMP3	TCTG	1236	8	925	3	1122	0	0.647249	0.324324	0	0.162162
11140	ACCACGTCTCACACCgTATCACTCAACTCTTGAGGAGTTTTAGAGCTAGAAATAGCAAGTTAAAATAAGGCTAGTCCGTTATCAACTTGAAAAAGTGGCACCGAGTCGGTGCTTTTTTGCTTATAAACTATCACTCAACTCTTGAGGATCTCCAAGTTTGGAGACGACGG	AAACTATCACTCAACTCTTGAGGATCTCCA	TATCACTCAACTCTTGAGGA	TCTC	GCTTATAAAC	CT	TC	BMP3	TCTC	4124	12	3442	10	3421	5	0.29098	0.290529	0.146156	0.218342
11141	ACCACGTCTCACACCgTATCACTCAACTCTTGAGGAGTTTTAGAGCTAGAAATAGCAAGTTAAAATAAGGCTAGTCCGTTATCAACTTGAAAAAGTGGCACCGAGTCGGTGCTTTTTTAGACATCAACTATCACTCAACTCTTGAGGATCTTCAAGTTTGGAGACGACGG	CAACTATCACTCAACTCTTGAGGATCTTCA	TATCACTCAACTCTTGAGGA	TCTT	AGACATCAAC	CT	TT	BMP3	TCTT	2189	11	1856	6	2073	4	0.502513	0.323276	0.192957	0.258116
11142	ACCACGTCTCACACCgTATCACTCAACTCTTGAGGAGTTTTAGAGCTAGAAATAGCAAGTTAAAATAAGGCTAGTCCGTTATCAACTTGAAAAAGTGGCACCGAGTCGGTGCTTTTTTTTACTCCAACTATCACTCAACTCTTGAGGATTAACAAGTTTGGAGACGACGG	CAACTATCACTCAACTCTTGAGGATTAACA	TATCACTCAACTCTTGAGGA	TTAA	TTACTCCAAC	TA	TA	BMP3	TTAA	1255	3	946	27	1260	0	0.239044	2.85412	0	1.42706
11143	ACCACGTCTCACACCgTATCACTCAACTCTTGAGGAGTTTTAGAGCTAGAAATAGCAAGTTAAAATAAGGCTAGTCCGTTATCAACTTGAAAAAGTGGCACCGAGTCGGTGCTTTTTTAGTATAGAACTATCACTCAACTCTTGAGGATTAGCAAGTTTGGAGACGACGG	GAACTATCACTCAACTCTTGAGGATTAGCA	TATCACTCAACTCTTGAGGA	TTAG	AGTATAGAAC	TA	TG	BMP3	TTAG	1795	2	1379	31	1566	2	0.111421	2.24801	0.127714	1.18786
11144	ACCACGTCTCACACCgTATCACTCAACTCTTGAGGAGTTTTAGAGCTAGAAATAGCAAGTTAAAATAAGGCTAGTCCGTTATCAACTTGAAAAAGTGGCACCGAGTCGGTGCTTTTTTATGTTGTTACTATCACTCAACTCTTGAGGATTACCAAGTTTGGAGACGACGG	TTACTATCACTCAACTCTTGAGGATTACCA	TATCACTCAACTCTTGAGGA	TTAC	ATGTTGTTAC	TA	TC	BMP3	TTAC	4286	12	3126	8	3080	21	0.279981	0.255918	0.681818	0.468868
11145	ACCACGTCTCACACCgTATCACTCAACTCTTGAGGAGTTTTAGAGCTAGAAATAGCAAGTTAAAATAAGGCTAGTCCGTTATCAACTTGAAAAAGTGGCACCGAGTCGGTGCTTTTTTAAGATGCCACTATCACTCAACTCTTGAGGATTATCAAGTTTGGAGACGACGG	CCACTATCACTCAACTCTTGAGGATTATCA	TATCACTCAACTCTTGAGGA	TTAT	AAGATGCCAC	TA	TT	BMP3	TTAT	1094	1	635	6	746	3	0.0914077	0.944882	0.402145	0.673513
11146	ACCACGTCTCACACCgTATCACTCAACTCTTGAGGAGTTTTAGAGCTAGAAATAGCAAGTTAAAATAAGGCTAGTCCGTTATCAACTTGAAAAAGTGGCACCGAGTCGGTGCTTTTTTAGTTCGATACTATCACTCAACTCTTGAGGATTGACAAGTTTGGAGACGACGG	ATACTATCACTCAACTCTTGAGGATTGACA	TATCACTCAACTCTTGAGGA	TTGA	AGTTCGATAC	TG	TA	BMP3	TTGA	1462	6	1020	12	1345	17	0.410397	1.17647	1.26394	1.22021
11147	ACCACGTCTCACACCgTATCACTCAACTCTTGAGGAGTTTTAGAGCTAGAAATAGCAAGTTAAAATAAGGCTAGTCCGTTATCAACTTGAAAAAGTGGCACCGAGTCGGTGCTTTTTTTACGCGAAACTATCACTCAACTCTTGAGGATTGGCAAGTTTGGAGACGACGG	AAACTATCACTCAACTCTTGAGGATTGGCA	TATCACTCAACTCTTGAGGA	TTGG	TACGCGAAAC	TG	TG	BMP3	TTGG	1814	26	1378	11	1523	47	1.4333	0.798258	3.08601	1.94214
11148	ACCACGTCTCACACCgTATCACTCAACTCTTGAGGAGTTTTAGAGCTAGAAATAGCAAGTTAAAATAAGGCTAGTCCGTTATCAACTTGAAAAAGTGGCACCGAGTCGGTGCTTTTTTGAGCGGCCACTATCACTCAACTCTTGAGGATTGCCAAGTTTGGAGACGACGG	CCACTATCACTCAACTCTTGAGGATTGCCA	TATCACTCAACTCTTGAGGA	TTGC	GAGCGGCCAC	TG	TC	BMP3	TTGC	1350	15	1074	9	1147	24	1.11111	0.837989	2.09241	1.4652
11149	ACCACGTCTCACACCgTATCACTCAACTCTTGAGGAGTTTTAGAGCTAGAAATAGCAAGTTAAAATAAGGCTAGTCCGTTATCAACTTGAAAAAGTGGCACCGAGTCGGTGCTTTTTTTCTAGGCGACTATCACTCAACTCTTGAGGATTGTCAAGTTTGGAGACGACGG	CGACTATCACTCAACTCTTGAGGATTGTCA	TATCACTCAACTCTTGAGGA	TTGT	TCTAGGCGAC	TG	TT	BMP3	TTGT	1523	5	1191	19	1522	6	0.328299	1.5953	0.394218	0.994758
11150	ACCACGTCTCACACCgTATCACTCAACTCTTGAGGAGTTTTAGAGCTAGAAATAGCAAGTTAAAATAAGGCTAGTCCGTTATCAACTTGAAAAAGTGGCACCGAGTCGGTGCTTTTTTTAATAGATACTATCACTCAACTCTTGAGGATTCACAAGTTTGGAGACGACGG	ATACTATCACTCAACTCTTGAGGATTCACA	TATCACTCAACTCTTGAGGA	TTCA	TAATAGATAC	TC	TA	BMP3	TTCA	758	25	462	5	630	1	3.29815	1.08225	0.15873	0.620491
11151	ACCACGTCTCACACCgTATCACTCAACTCTTGAGGAGTTTTAGAGCTAGAAATAGCAAGTTAAAATAAGGCTAGTCCGTTATCAACTTGAAAAAGTGGCACCGAGTCGGTGCTTTTTTAAGTGCGAACTATCACTCAACTCTTGAGGATTCGCAAGTTTGGAGACGACGG	GAACTATCACTCAACTCTTGAGGATTCGCA	TATCACTCAACTCTTGAGGA	TTCG	AAGTGCGAAC	TC	TG	BMP3	TTCG	2040	13	1664	4	1355	7	0.637255	0.240385	0.516605	0.378495
11152	ACCACGTCTCACACCgTATCACTCAACTCTTGAGGAGTTTTAGAGCTAGAAATAGCAAGTTAAAATAAGGCTAGTCCGTTATCAACTTGAAAAAGTGGCACCGAGTCGGTGCTTTTTTACGAATCGACTATCACTCAACTCTTGAGGATTCCCAAGTTTGGAGACGACGG	CGACTATCACTCAACTCTTGAGGATTCCCA	TATCACTCAACTCTTGAGGA	TTCC	ACGAATCGAC	TC	TC	BMP3	TTCC	1141	5	1333	25	1082	76	0.438212	1.87547	7.02403	4.44975
11153	ACCACGTCTCACACCgTATCACTCAACTCTTGAGGAGTTTTAGAGCTAGAAATAGCAAGTTAAAATAAGGCTAGTCCGTTATCAACTTGAAAAAGTGGCACCGAGTCGGTGCTTTTTTGTATAATTACTATCACTCAACTCTTGAGGATTCTCAAGTTTGGAGACGACGG	TTACTATCACTCAACTCTTGAGGATTCTCA	TATCACTCAACTCTTGAGGA	TTCT	GTATAATTAC	TC	TT	BMP3	TTCT	262	1	130	0	167	0	0.381679	0	0	0
11154	ACCACGTCTCACACCgTATCACTCAACTCTTGAGGAGTTTTAGAGCTAGAAATAGCAAGTTAAAATAAGGCTAGTCCGTTATCAACTTGAAAAAGTGGCACCGAGTCGGTGCTTTTTTATCTTAGAACTATCACTCAACTCTTGAGGATTTACAAGTTTGGAGACGACGG	GAACTATCACTCAACTCTTGAGGATTTACA	TATCACTCAACTCTTGAGGA	TTTA	ATCTTAGAAC	TT	TA	BMP3	TTTA	1715	5	1327	1	1660	14	0.291545	0.075358	0.843373	0.459366
11155	ACCACGTCTCACACCgTATCACTCAACTCTTGAGGAGTTTTAGAGCTAGAAATAGCAAGTTAAAATAAGGCTAGTCCGTTATCAACTTGAAAAAGTGGCACCGAGTCGGTGCTTTTTTCTCTACGCACTATCACTCAACTCTTGAGGATTTGCAAGTTTGGAGACGACGG	GCACTATCACTCAACTCTTGAGGATTTGCA	TATCACTCAACTCTTGAGGA	TTTG	CTCTACGCAC	TT	TG	BMP3	TTTG	4365	40	3385	22	3542	46	0.91638	0.649926	1.2987	0.974314
11156	ACCACGTCTCACACCgTATCACTCAACTCTTGAGGAGTTTTAGAGCTAGAAATAGCAAGTTAAAATAAGGCTAGTCCGTTATCAACTTGAAAAAGTGGCACCGAGTCGGTGCTTTTTTTTAGCAACACTATCACTCAACTCTTGAGGATTTCCAAGTTTGGAGACGACGG	ACACTATCACTCAACTCTTGAGGATTTCCA	TATCACTCAACTCTTGAGGA	TTTC	TTAGCAACAC	TT	TC	BMP3	TTTC	205	0	161	0	268	0	0	0	0	0
11157	ACCACGTCTCACACCgTATCACTCAACTCTTGAGGAGTTTTAGAGCTAGAAATAGCAAGTTAAAATAAGGCTAGTCCGTTATCAACTTGAAAAAGTGGCACCGAGTCGGTGCTTTTTTCGTGTGCCACTATCACTCAACTCTTGAGGATTTTCAAGTTTGGAGACGACGG	CCACTATCACTCAACTCTTGAGGATTTTCA	TATCACTCAACTCTTGAGGA	TTTT	CGTGTGCCAC	TT	TT	BMP3	TTTT	3820	35	3340	37	2935	12	0.91623	1.10778	0.408859	0.758322
11159	ACCACGTCTCACACCgGCGACGCCAGCGTGAGCGCGGTTTTAGAGCTAGAAATAGCAAGTTAAAATAAGGCTAGTCCGTTATCAACTTGAAAAAGTGGCACCGAGTCGGTGCTTTTTTTCCTCTTGACGCGACGCCAGCGTGAGCGCGAGGGCGCGTTTGGAGACGACGG	TGACGCGACGCCAGCGTGAGCGCGAGGGCG	GCGACGCCAGCGTGAGCGCG	AGGG	TCCTCTTGAC	GG	AG	CHRNB2	AGGG	491	39	211	131	266	170	7.94297	62.0853	63.9098	62.9975
11160	ACCACGTCTCACACCgGCGACGCCAGCGTGAGCGCGGTTTTAGAGCTAGAAATAGCAAGTTAAAATAAGGCTAGTCCGTTATCAACTTGAAAAAGTGGCACCGAGTCGGTGCTTTTTTTATATATCACGCGACGCCAGCGTGAGCGCGAGGGCGCGTTTGGAGACGACGG	TCACGCGACGCCAGCGTGAGCGCGAGGGCG	GCGACGCCAGCGTGAGCGCG	AGGG	TATATATCAC	GG	AG	CHRNB2	AGGG	330	1	269	166	276	202	0.30303	61.71	73.1884	67.4492
11161	ACCACGTCTCACACCgGCGACGCCAGCGTGAGCGCGGTTTTAGAGCTAGAAATAGCAAGTTAAAATAAGGCTAGTCCGTTATCAACTTGAAAAAGTGGCACCGAGTCGGTGCTTTTTTATGTACAGACGCGACGCCAGCGTGAGCGCGAGGGCGCGTTTGGAGACGACGG	AGACGCGACGCCAGCGTGAGCGCGAGGGCG	GCGACGCCAGCGTGAGCGCG	AGGG	ATGTACAGAC	GG	AG	CHRNB2	AGGG	235	21	102	50	166	143	8.93617	49.0196	86.1446	67.5821
11162	ACCACGTCTCACACCgGCGACGCCAGCGTGAGCGCGGTTTTAGAGCTAGAAATAGCAAGTTAAAATAAGGCTAGTCCGTTATCAACTTGAAAAAGTGGCACCGAGTCGGTGCTTTTTTGTATGAGCACGCGACGCCAGCGTGAGCGCGAGGGCGCGTTTGGAGACGACGG	GCACGCGACGCCAGCGTGAGCGCGAGGGCG	GCGACGCCAGCGTGAGCGCG	AGGG	GTATGAGCAC	GG	AG	CHRNB2	AGGG	481	2	145	75	139	88	0.4158	51.7241	63.3094	57.5167
11163	ACCACGTCTCACACCgGCGACGCCAGCGTGAGCGCGGTTTTAGAGCTAGAAATAGCAAGTTAAAATAAGGCTAGTCCGTTATCAACTTGAAAAAGTGGCACCGAGTCGGTGCTTTTTTTGCCTTCCACGCGACGCCAGCGTGAGCGCGAGGGCGCGTTTGGAGACGACGG	CCACGCGACGCCAGCGTGAGCGCGAGGGCG	GCGACGCCAGCGTGAGCGCG	AGGG	TGCCTTCCAC	GG	AG	CHRNB2	AGGG	188	38	134	88	153	89	20.2128	65.6716	58.1699	61.9208
11164	ACCACGTCTCACACCgGCGACGCCAGCGTGAGCGCGGTTTTAGAGCTAGAAATAGCAAGTTAAAATAAGGCTAGTCCGTTATCAACTTGAAAAAGTGGCACCGAGTCGGTGCTTTTTTTCGGTCGCACGCGACGCCAGCGTGAGCGCGAGGGCGCGTTTGGAGACGACGG	GCACGCGACGCCAGCGTGAGCGCGAGGGCG	GCGACGCCAGCGTGAGCGCG	AGGG	TCGGTCGCAC	GG	AG	CHRNB2	AGGG	369	13	332	236	422	237	3.52304	71.0843	56.1611	63.6227
11165	ACCACGTCTCACACCgGCGACGCCAGCGTGAGCGCGGTTTTAGAGCTAGAAATAGCAAGTTAAAATAAGGCTAGTCCGTTATCAACTTGAAAAAGTGGCACCGAGTCGGTGCTTTTTTTATCCATTACGCGACGCCAGCGTGAGCGCGAGGGCGCGTTTGGAGACGACGG	TTACGCGACGCCAGCGTGAGCGCGAGGGCG	GCGACGCCAGCGTGAGCGCG	AGGG	TATCCATTAC	GG	AG	CHRNB2	AGGG	430	38	197	146	145	87	8.83721	74.1117	60	67.0558
11166	ACCACGTCTCACACCgGCGACGCCAGCGTGAGCGCGGTTTTAGAGCTAGAAATAGCAAGTTAAAATAAGGCTAGTCCGTTATCAACTTGAAAAAGTGGCACCGAGTCGGTGCTTTTTTCATCCATGACGCGACGCCAGCGTGAGCGCGAGGGCGCGTTTGGAGACGACGG	TGACGCGACGCCAGCGTGAGCGCGAGGGCG	GCGACGCCAGCGTGAGCGCG	AGGG	CATCCATGAC	GG	AG	CHRNB2	AGGG	475	2	244	179	181	149	0.421053	73.3607	82.3204	77.8405
11168	ACCACGTCTCACACCgGCGACGCCAGCGTGAGCGCGGTTTTAGAGCTAGAAATAGCAAGTTAAAATAAGGCTAGTCCGTTATCAACTTGAAAAAGTGGCACCGAGTCGGTGCTTTTTTTGTATTGGACGCGACGCCAGCGTGAGCGCGAAAACGCGTTTGGAGACGACGG	GGACGCGACGCCAGCGTGAGCGCGAAAACG	GCGACGCCAGCGTGAGCGCG	AAAA	TGTATTGGAC	AA	AA	CHRNB2	AAAA	272	3	153	0	242	0	1.10294	0	0	0
11169	ACCACGTCTCACACCgGCGACGCCAGCGTGAGCGCGGTTTTAGAGCTAGAAATAGCAAGTTAAAATAAGGCTAGTCCGTTATCAACTTGAAAAAGTGGCACCGAGTCGGTGCTTTTTTGTGCGGCCACGCGACGCCAGCGTGAGCGCGAAAGCGCGTTTGGAGACGACGG	CCACGCGACGCCAGCGTGAGCGCGAAAGCG	GCGACGCCAGCGTGAGCGCG	AAAG	GTGCGGCCAC	AA	AG	CHRNB2	AAAG	968	3	556	0	1004	8	0.309917	0	0.796813	0.398406
11170	ACCACGTCTCACACCgGCGACGCCAGCGTGAGCGCGGTTTTAGAGCTAGAAATAGCAAGTTAAAATAAGGCTAGTCCGTTATCAACTTGAAAAAGTGGCACCGAGTCGGTGCTTTTTTAATCCAGTACGCGACGCCAGCGTGAGCGCGAAACCGCGTTTGGAGACGACGG	GTACGCGACGCCAGCGTGAGCGCGAAACCG	GCGACGCCAGCGTGAGCGCG	AAAC	AATCCAGTAC	AA	AC	CHRNB2	AAAC	527	5	392	3	421	13	0.948767	0.765306	3.08789	1.9266
11171	ACCACGTCTCACACCgGCGACGCCAGCGTGAGCGCGGTTTTAGAGCTAGAAATAGCAAGTTAAAATAAGGCTAGTCCGTTATCAACTTGAAAAAGTGGCACCGAGTCGGTGCTTTTTTTGAACATTACGCGACGCCAGCGTGAGCGCGAAATCGCGTTTGGAGACGACGG	TTACGCGACGCCAGCGTGAGCGCGAAATCG	GCGACGCCAGCGTGAGCGCG	AAAT	TGAACATTAC	AA	AT	CHRNB2	AAAT	127	0	102	0	124	0	0	0	0	0
11172	ACCACGTCTCACACCgGCGACGCCAGCGTGAGCGCGGTTTTAGAGCTAGAAATAGCAAGTTAAAATAAGGCTAGTCCGTTATCAACTTGAAAAAGTGGCACCGAGTCGGTGCTTTTTTACGCTCGGACGCGACGCCAGCGTGAGCGCGAAGACGCGTTTGGAGACGACGG	GGACGCGACGCCAGCGTGAGCGCGAAGACG	GCGACGCCAGCGTGAGCGCG	AAGA	ACGCTCGGAC	AG	AA	CHRNB2	AAGA	530	0	380	69	353	104	0	18.1579	29.4618	23.8098
11173	ACCACGTCTCACACCgGCGACGCCAGCGTGAGCGCGGTTTTAGAGCTAGAAATAGCAAGTTAAAATAAGGCTAGTCCGTTATCAACTTGAAAAAGTGGCACCGAGTCGGTGCTTTTTTGTCGGACCACGCGACGCCAGCGTGAGCGCGAAGGCGCGTTTGGAGACGACGG	CCACGCGACGCCAGCGTGAGCGCGAAGGCG	GCGACGCCAGCGTGAGCGCG	AAGG	GTCGGACCAC	AG	AG	CHRNB2	AAGG	264	0	204	23	305	18	0	11.2745	5.90164	8.58807
11174	ACCACGTCTCACACCgGCGACGCCAGCGTGAGCGCGGTTTTAGAGCTAGAAATAGCAAGTTAAAATAAGGCTAGTCCGTTATCAACTTGAAAAAGTGGCACCGAGTCGGTGCTTTTTTTGGCTTCCACGCGACGCCAGCGTGAGCGCGAAGCCGCGTTTGGAGACGACGG	CCACGCGACGCCAGCGTGAGCGCGAAGCCG	GCGACGCCAGCGTGAGCGCG	AAGC	TGGCTTCCAC	AG	AC	CHRNB2	AAGC	406	3	228	20	224	15	0.738916	8.77193	6.69643	7.73418
11176	ACCACGTCTCACACCgGCGACGCCAGCGTGAGCGCGGTTTTAGAGCTAGAAATAGCAAGTTAAAATAAGGCTAGTCCGTTATCAACTTGAAAAAGTGGCACCGAGTCGGTGCTTTTTTGCTCGCTAACGCGACGCCAGCGTGAGCGCGAACACGCGTTTGGAGACGACGG	TAACGCGACGCCAGCGTGAGCGCGAACACG	GCGACGCCAGCGTGAGCGCG	AACA	GCTCGCTAAC	AC	AA	CHRNB2	AACA	349	0	224	0	246	0	0	0	0	0
11178	ACCACGTCTCACACCgGCGACGCCAGCGTGAGCGCGGTTTTAGAGCTAGAAATAGCAAGTTAAAATAAGGCTAGTCCGTTATCAACTTGAAAAAGTGGCACCGAGTCGGTGCTTTTTTACTATGTAACGCGACGCCAGCGTGAGCGCGAACCCGCGTTTGGAGACGACGG	TAACGCGACGCCAGCGTGAGCGCGAACCCG	GCGACGCCAGCGTGAGCGCG	AACC	ACTATGTAAC	AC	AC	CHRNB2	AACC	138	0	103	0	134	0	0	0	0	0
11179	ACCACGTCTCACACCgGCGACGCCAGCGTGAGCGCGGTTTTAGAGCTAGAAATAGCAAGTTAAAATAAGGCTAGTCCGTTATCAACTTGAAAAAGTGGCACCGAGTCGGTGCTTTTTTGAGATCAGACGCGACGCCAGCGTGAGCGCGAACTCGCGTTTGGAGACGACGG	AGACGCGACGCCAGCGTGAGCGCGAACTCG	GCGACGCCAGCGTGAGCGCG	AACT	GAGATCAGAC	AC	AT	CHRNB2	AACT	494	6	358	0	466	1	1.21457	0	0.214592	0.107296
11180	ACCACGTCTCACACCgGCGACGCCAGCGTGAGCGCGGTTTTAGAGCTAGAAATAGCAAGTTAAAATAAGGCTAGTCCGTTATCAACTTGAAAAAGTGGCACCGAGTCGGTGCTTTTTTATTCCTTCACGCGACGCCAGCGTGAGCGCGAATACGCGTTTGGAGACGACGG	TCACGCGACGCCAGCGTGAGCGCGAATACG	GCGACGCCAGCGTGAGCGCG	AATA	ATTCCTTCAC	AT	AA	CHRNB2	AATA	684	1	500	2	556	0	0.146199	0.4	0	0.2
11181	ACCACGTCTCACACCgGCGACGCCAGCGTGAGCGCGGTTTTAGAGCTAGAAATAGCAAGTTAAAATAAGGCTAGTCCGTTATCAACTTGAAAAAGTGGCACCGAGTCGGTGCTTTTTTGCGAGCCGACGCGACGCCAGCGTGAGCGCGAATGCGCGTTTGGAGACGACGG	CGACGCGACGCCAGCGTGAGCGCGAATGCG	GCGACGCCAGCGTGAGCGCG	AATG	GCGAGCCGAC	AT	AG	CHRNB2	AATG	667	0	336	1	316	1	0	0.297619	0.316456	0.307037
11182	ACCACGTCTCACACCgGCGACGCCAGCGTGAGCGCGGTTTTAGAGCTAGAAATAGCAAGTTAAAATAAGGCTAGTCCGTTATCAACTTGAAAAAGTGGCACCGAGTCGGTGCTTTTTTTTCTACGAACGCGACGCCAGCGTGAGCGCGAATCCGCGTTTGGAGACGACGG	GAACGCGACGCCAGCGTGAGCGCGAATCCG	GCGACGCCAGCGTGAGCGCG	AATC	TTCTACGAAC	AT	AC	CHRNB2	AATC	627	0	311	13	360	8	0	4.18006	2.22222	3.20114
11183	ACCACGTCTCACACCgGCGACGCCAGCGTGAGCGCGGTTTTAGAGCTAGAAATAGCAAGTTAAAATAAGGCTAGTCCGTTATCAACTTGAAAAAGTGGCACCGAGTCGGTGCTTTTTTCGCACACGACGCGACGCCAGCGTGAGCGCGAATTCGCGTTTGGAGACGACGG	CGACGCGACGCCAGCGTGAGCGCGAATTCG	GCGACGCCAGCGTGAGCGCG	AATT	CGCACACGAC	AT	AT	CHRNB2	AATT	486	2	348	0	450	0	0.411523	0	0	0
11186	ACCACGTCTCACACCgGCGACGCCAGCGTGAGCGCGGTTTTAGAGCTAGAAATAGCAAGTTAAAATAAGGCTAGTCCGTTATCAACTTGAAAAAGTGGCACCGAGTCGGTGCTTTTTTACTCGGCGACGCGACGCCAGCGTGAGCGCGAGACCGCGTTTGGAGACGACGG	CGACGCGACGCCAGCGTGAGCGCGAGACCG	GCGACGCCAGCGTGAGCGCG	AGAC	ACTCGGCGAC	GA	AC	CHRNB2	AGAC	870	3	595	70	647	90	0.344828	11.7647	13.9104	12.8375
11189	ACCACGTCTCACACCgGCGACGCCAGCGTGAGCGCGGTTTTAGAGCTAGAAATAGCAAGTTAAAATAAGGCTAGTCCGTTATCAACTTGAAAAAGTGGCACCGAGTCGGTGCTTTTTTATCTACTTACGCGACGCCAGCGTGAGCGCGAGGGCGCGTTTGGAGACGACGG	TTACGCGACGCCAGCGTGAGCGCGAGGGCG	GCGACGCCAGCGTGAGCGCG	AGGG	ATCTACTTAC	GG	AG	CHRNB2	AGGG	149	7	133	74	222	171	4.69799	55.6391	77.027	66.3331
11190	ACCACGTCTCACACCgGCGACGCCAGCGTGAGCGCGGTTTTAGAGCTAGAAATAGCAAGTTAAAATAAGGCTAGTCCGTTATCAACTTGAAAAAGTGGCACCGAGTCGGTGCTTTTTTAGCACGCAACGCGACGCCAGCGTGAGCGCGAGGCCGCGTTTGGAGACGACGG	CAACGCGACGCCAGCGTGAGCGCGAGGCCG	GCGACGCCAGCGTGAGCGCG	AGGC	AGCACGCAAC	GG	AC	CHRNB2	AGGC	551	1	238	190	311	223	0.181488	79.8319	71.7042	75.7681
11191	ACCACGTCTCACACCgGCGACGCCAGCGTGAGCGCGGTTTTAGAGCTAGAAATAGCAAGTTAAAATAAGGCTAGTCCGTTATCAACTTGAAAAAGTGGCACCGAGTCGGTGCTTTTTTCTTCACCGACGCGACGCCAGCGTGAGCGCGAGGTCGCGTTTGGAGACGACGG	CGACGCGACGCCAGCGTGAGCGCGAGGTCG	GCGACGCCAGCGTGAGCGCG	AGGT	CTTCACCGAC	GG	AT	CHRNB2	AGGT	290	58	204	164	354	262	20	80.3922	74.0113	77.2017
11192	ACCACGTCTCACACCgGCGACGCCAGCGTGAGCGCGGTTTTAGAGCTAGAAATAGCAAGTTAAAATAAGGCTAGTCCGTTATCAACTTGAAAAAGTGGCACCGAGTCGGTGCTTTTTTTAAGTTCGACGCGACGCCAGCGTGAGCGCGAGCACGCGTTTGGAGACGACGG	CGACGCGACGCCAGCGTGAGCGCGAGCACG	GCGACGCCAGCGTGAGCGCG	AGCA	TAAGTTCGAC	GC	AA	CHRNB2	AGCA	493	1	305	8	469	20	0.20284	2.62295	4.26439	3.44367
11194	ACCACGTCTCACACCgGCGACGCCAGCGTGAGCGCGGTTTTAGAGCTAGAAATAGCAAGTTAAAATAAGGCTAGTCCGTTATCAACTTGAAAAAGTGGCACCGAGTCGGTGCTTTTTTGCCAAGGTACGCGACGCCAGCGTGAGCGCGAGCCCGCGTTTGGAGACGACGG	GTACGCGACGCCAGCGTGAGCGCGAGCCCG	GCGACGCCAGCGTGAGCGCG	AGCC	GCCAAGGTAC	GC	AC	CHRNB2	AGCC	835	1	649	14	651	21	0.11976	2.15716	3.22581	2.69149
11195	ACCACGTCTCACACCgGCGACGCCAGCGTGAGCGCGGTTTTAGAGCTAGAAATAGCAAGTTAAAATAAGGCTAGTCCGTTATCAACTTGAAAAAGTGGCACCGAGTCGGTGCTTTTTTGTCAGCTCACGCGACGCCAGCGTGAGCGCGAGCTCGCGTTTGGAGACGACGG	TCACGCGACGCCAGCGTGAGCGCGAGCTCG	GCGACGCCAGCGTGAGCGCG	AGCT	GTCAGCTCAC	GC	AT	CHRNB2	AGCT	303	1	122	13	154	7	0.330033	10.6557	4.54545	7.6006
11196	ACCACGTCTCACACCgGCGACGCCAGCGTGAGCGCGGTTTTAGAGCTAGAAATAGCAAGTTAAAATAAGGCTAGTCCGTTATCAACTTGAAAAAGTGGCACCGAGTCGGTGCTTTTTTACGTGCGCACGCGACGCCAGCGTGAGCGCGAGTACGCGTTTGGAGACGACGG	GCACGCGACGCCAGCGTGAGCGCGAGTACG	GCGACGCCAGCGTGAGCGCG	AGTA	ACGTGCGCAC	GT	AA	CHRNB2	AGTA	252	0	135	10	218	2	0	7.40741	0.917431	4.16242
11197	ACCACGTCTCACACCgGCGACGCCAGCGTGAGCGCGGTTTTAGAGCTAGAAATAGCAAGTTAAAATAAGGCTAGTCCGTTATCAACTTGAAAAAGTGGCACCGAGTCGGTGCTTTTTTTCGCTAGCACGCGACGCCAGCGTGAGCGCGAGTGCGCGTTTGGAGACGACGG	GCACGCGACGCCAGCGTGAGCGCGAGTGCG	GCGACGCCAGCGTGAGCGCG	AGTG	TCGCTAGCAC	GT	AG	CHRNB2	AGTG	161	1	143	0	184	2	0.621118	0	1.08696	0.543478
11198	ACCACGTCTCACACCgGCGACGCCAGCGTGAGCGCGGTTTTAGAGCTAGAAATAGCAAGTTAAAATAAGGCTAGTCCGTTATCAACTTGAAAAAGTGGCACCGAGTCGGTGCTTTTTTTTCTGTAGACGCGACGCCAGCGTGAGCGCGAGTCCGCGTTTGGAGACGACGG	AGACGCGACGCCAGCGTGAGCGCGAGTCCG	GCGACGCCAGCGTGAGCGCG	AGTC	TTCTGTAGAC	GT	AC	CHRNB2	AGTC	1037	25	701	8	1175	18	2.4108	1.14123	1.53191	1.33657
11199	ACCACGTCTCACACCgGCGACGCCAGCGTGAGCGCGGTTTTAGAGCTAGAAATAGCAAGTTAAAATAAGGCTAGTCCGTTATCAACTTGAAAAAGTGGCACCGAGTCGGTGCTTTTTTGTTGTGGCACGCGACGCCAGCGTGAGCGCGAGTTCGCGTTTGGAGACGACGG	GCACGCGACGCCAGCGTGAGCGCGAGTTCG	GCGACGCCAGCGTGAGCGCG	AGTT	GTTGTGGCAC	GT	AT	CHRNB2	AGTT	1026	0	876	4	709	8	0	0.456621	1.12835	0.792485
11200	ACCACGTCTCACACCgGCGACGCCAGCGTGAGCGCGGTTTTAGAGCTAGAAATAGCAAGTTAAAATAAGGCTAGTCCGTTATCAACTTGAAAAAGTGGCACCGAGTCGGTGCTTTTTTGAGTATCTACGCGACGCCAGCGTGAGCGCGACAACGCGTTTGGAGACGACGG	CTACGCGACGCCAGCGTGAGCGCGACAACG	GCGACGCCAGCGTGAGCGCG	ACAA	GAGTATCTAC	CA	AA	CHRNB2	ACAA	303	4	328	8	322	2	1.32013	2.43902	0.621118	1.53007
11201	ACCACGTCTCACACCgGCGACGCCAGCGTGAGCGCGGTTTTAGAGCTAGAAATAGCAAGTTAAAATAAGGCTAGTCCGTTATCAACTTGAAAAAGTGGCACCGAGTCGGTGCTTTTTTAGACGAGGACGCGACGCCAGCGTGAGCGCGACAGCGCGTTTGGAGACGACGG	GGACGCGACGCCAGCGTGAGCGCGACAGCG	GCGACGCCAGCGTGAGCGCG	ACAG	AGACGAGGAC	CA	AG	CHRNB2	ACAG	222	11	137	0	200	0	4.95495	0	0	0
11202	ACCACGTCTCACACCgGCGACGCCAGCGTGAGCGCGGTTTTAGAGCTAGAAATAGCAAGTTAAAATAAGGCTAGTCCGTTATCAACTTGAAAAAGTGGCACCGAGTCGGTGCTTTTTTAAGTACCTACGCGACGCCAGCGTGAGCGCGACACCGCGTTTGGAGACGACGG	CTACGCGACGCCAGCGTGAGCGCGACACCG	GCGACGCCAGCGTGAGCGCG	ACAC	AAGTACCTAC	CA	AC	CHRNB2	ACAC	832	17	486	5	552	1	2.04327	1.02881	0.181159	0.604983
11203	ACCACGTCTCACACCgGCGACGCCAGCGTGAGCGCGGTTTTAGAGCTAGAAATAGCAAGTTAAAATAAGGCTAGTCCGTTATCAACTTGAAAAAGTGGCACCGAGTCGGTGCTTTTTTCCTAGCCAACGCGACGCCAGCGTGAGCGCGACATCGCGTTTGGAGACGACGG	CAACGCGACGCCAGCGTGAGCGCGACATCG	GCGACGCCAGCGTGAGCGCG	ACAT	CCTAGCCAAC	CA	AT	CHRNB2	ACAT	739	7	483	3	466	6	0.947226	0.621118	1.28755	0.954336
11205	ACCACGTCTCACACCgGCGACGCCAGCGTGAGCGCGGTTTTAGAGCTAGAAATAGCAAGTTAAAATAAGGCTAGTCCGTTATCAACTTGAAAAAGTGGCACCGAGTCGGTGCTTTTTTCAGATGATACGCGACGCCAGCGTGAGCGCGACGGCGCGTTTGGAGACGACGG	ATACGCGACGCCAGCGTGAGCGCGACGGCG	GCGACGCCAGCGTGAGCGCG	ACGG	CAGATGATAC	CG	AG	CHRNB2	ACGG	215	0	177	5	362	8	0	2.82486	2.20994	2.5174
11206	ACCACGTCTCACACCgGCGACGCCAGCGTGAGCGCGGTTTTAGAGCTAGAAATAGCAAGTTAAAATAAGGCTAGTCCGTTATCAACTTGAAAAAGTGGCACCGAGTCGGTGCTTTTTTATCTCAGTACGCGACGCCAGCGTGAGCGCGACGCCGCGTTTGGAGACGACGG	GTACGCGACGCCAGCGTGAGCGCGACGCCG	GCGACGCCAGCGTGAGCGCG	ACGC	ATCTCAGTAC	CG	AC	CHRNB2	ACGC	689	6	583	15	566	32	0.870827	2.5729	5.65371	4.1133
11208	ACCACGTCTCACACCgGCGACGCCAGCGTGAGCGCGGTTTTAGAGCTAGAAATAGCAAGTTAAAATAAGGCTAGTCCGTTATCAACTTGAAAAAGTGGCACCGAGTCGGTGCTTTTTTCCGTTAACACGCGACGCCAGCGTGAGCGCGACCACGCGTTTGGAGACGACGG	ACACGCGACGCCAGCGTGAGCGCGACCACG	GCGACGCCAGCGTGAGCGCG	ACCA	CCGTTAACAC	CC	AA	CHRNB2	ACCA	642	3	407	0	604	2	0.46729	0	0.331126	0.165563
11209	ACCACGTCTCACACCgGCGACGCCAGCGTGAGCGCGGTTTTAGAGCTAGAAATAGCAAGTTAAAATAAGGCTAGTCCGTTATCAACTTGAAAAAGTGGCACCGAGTCGGTGCTTTTTTCAAGGCTAACGCGACGCCAGCGTGAGCGCGACCGCGCGTTTGGAGACGACGG	TAACGCGACGCCAGCGTGAGCGCGACCGCG	GCGACGCCAGCGTGAGCGCG	ACCG	CAAGGCTAAC	CC	AG	CHRNB2	ACCG	301	0	183	0	240	0	0	0	0	0
11210	ACCACGTCTCACACCgGCGACGCCAGCGTGAGCGCGGTTTTAGAGCTAGAAATAGCAAGTTAAAATAAGGCTAGTCCGTTATCAACTTGAAAAAGTGGCACCGAGTCGGTGCTTTTTTCGCTTCCGACGCGACGCCAGCGTGAGCGCGACCCCGCGTTTGGAGACGACGG	CGACGCGACGCCAGCGTGAGCGCGACCCCG	GCGACGCCAGCGTGAGCGCG	ACCC	CGCTTCCGAC	CC	AC	CHRNB2	ACCC	1313	0	971	1	1067	1	0	0.102987	0.0937207	0.0983537
11211	ACCACGTCTCACACCgGCGACGCCAGCGTGAGCGCGGTTTTAGAGCTAGAAATAGCAAGTTAAAATAAGGCTAGTCCGTTATCAACTTGAAAAAGTGGCACCGAGTCGGTGCTTTTTTGCCTATGGACGCGACGCCAGCGTGAGCGCGACCTCGCGTTTGGAGACGACGG	GGACGCGACGCCAGCGTGAGCGCGACCTCG	GCGACGCCAGCGTGAGCGCG	ACCT	GCCTATGGAC	CC	AT	CHRNB2	ACCT	977	4	613	3	734	2	0.409417	0.489396	0.27248	0.380938
11212	ACCACGTCTCACACCgGCGACGCCAGCGTGAGCGCGGTTTTAGAGCTAGAAATAGCAAGTTAAAATAAGGCTAGTCCGTTATCAACTTGAAAAAGTGGCACCGAGTCGGTGCTTTTTTGATCTTATACGCGACGCCAGCGTGAGCGCGACTACGCGTTTGGAGACGACGG	ATACGCGACGCCAGCGTGAGCGCGACTACG	GCGACGCCAGCGTGAGCGCG	ACTA	GATCTTATAC	CT	AA	CHRNB2	ACTA	206	2	173	0	308	0	0.970874	0	0	0
11213	ACCACGTCTCACACCgGCGACGCCAGCGTGAGCGCGGTTTTAGAGCTAGAAATAGCAAGTTAAAATAAGGCTAGTCCGTTATCAACTTGAAAAAGTGGCACCGAGTCGGTGCTTTTTTGGCAGTAGACGCGACGCCAGCGTGAGCGCGACTGCGCGTTTGGAGACGACGG	AGACGCGACGCCAGCGTGAGCGCGACTGCG	GCGACGCCAGCGTGAGCGCG	ACTG	GGCAGTAGAC	CT	AG	CHRNB2	ACTG	457	4	276	0	299	0	0.875274	0	0	0
11214	ACCACGTCTCACACCgGCGACGCCAGCGTGAGCGCGGTTTTAGAGCTAGAAATAGCAAGTTAAAATAAGGCTAGTCCGTTATCAACTTGAAAAAGTGGCACCGAGTCGGTGCTTTTTTTGAGTCATACGCGACGCCAGCGTGAGCGCGACTCCGCGTTTGGAGACGACGG	ATACGCGACGCCAGCGTGAGCGCGACTCCG	GCGACGCCAGCGTGAGCGCG	ACTC	TGAGTCATAC	CT	AC	CHRNB2	ACTC	520	3	365	1	433	2	0.576923	0.273973	0.461894	0.367933
11215	ACCACGTCTCACACCgGCGACGCCAGCGTGAGCGCGGTTTTAGAGCTAGAAATAGCAAGTTAAAATAAGGCTAGTCCGTTATCAACTTGAAAAAGTGGCACCGAGTCGGTGCTTTTTTAGAGTTAGACGCGACGCCAGCGTGAGCGCGACTTCGCGTTTGGAGACGACGG	AGACGCGACGCCAGCGTGAGCGCGACTTCG	GCGACGCCAGCGTGAGCGCG	ACTT	AGAGTTAGAC	CT	AT	CHRNB2	ACTT	327	0	265	0	287	0	0	0	0	0
11218	ACCACGTCTCACACCgGCGACGCCAGCGTGAGCGCGGTTTTAGAGCTAGAAATAGCAAGTTAAAATAAGGCTAGTCCGTTATCAACTTGAAAAAGTGGCACCGAGTCGGTGCTTTTTTAGAAGTCCACGCGACGCCAGCGTGAGCGCGATACCGCGTTTGGAGACGACGG	CCACGCGACGCCAGCGTGAGCGCGATACCG	GCGACGCCAGCGTGAGCGCG	ATAC	AGAAGTCCAC	TA	AC	CHRNB2	ATAC	535	0	308	2	376	1	0	0.649351	0.265957	0.457654
11219	ACCACGTCTCACACCgGCGACGCCAGCGTGAGCGCGGTTTTAGAGCTAGAAATAGCAAGTTAAAATAAGGCTAGTCCGTTATCAACTTGAAAAAGTGGCACCGAGTCGGTGCTTTTTTGCTCGGTCACGCGACGCCAGCGTGAGCGCGATATCGCGTTTGGAGACGACGG	TCACGCGACGCCAGCGTGAGCGCGATATCG	GCGACGCCAGCGTGAGCGCG	ATAT	GCTCGGTCAC	TA	AT	CHRNB2	ATAT	1097	2	697	32	681	16	0.182315	4.5911	2.34949	3.4703
11220	ACCACGTCTCACACCgGCGACGCCAGCGTGAGCGCGGTTTTAGAGCTAGAAATAGCAAGTTAAAATAAGGCTAGTCCGTTATCAACTTGAAAAAGTGGCACCGAGTCGGTGCTTTTTTTAACCACGACGCGACGCCAGCGTGAGCGCGATGACGCGTTTGGAGACGACGG	CGACGCGACGCCAGCGTGAGCGCGATGACG	GCGACGCCAGCGTGAGCGCG	ATGA	TAACCACGAC	TG	AA	CHRNB2	ATGA	236	0	137	1	130	1	0	0.729927	0.769231	0.749579
11221	ACCACGTCTCACACCgGCGACGCCAGCGTGAGCGCGGTTTTAGAGCTAGAAATAGCAAGTTAAAATAAGGCTAGTCCGTTATCAACTTGAAAAAGTGGCACCGAGTCGGTGCTTTTTTTTCGTCCAACGCGACGCCAGCGTGAGCGCGATGGCGCGTTTGGAGACGACGG	CAACGCGACGCCAGCGTGAGCGCGATGGCG	GCGACGCCAGCGTGAGCGCG	ATGG	TTCGTCCAAC	TG	AG	CHRNB2	ATGG	119	0	174	0	230	0	0	0	0	0
11222	ACCACGTCTCACACCgGCGACGCCAGCGTGAGCGCGGTTTTAGAGCTAGAAATAGCAAGTTAAAATAAGGCTAGTCCGTTATCAACTTGAAAAAGTGGCACCGAGTCGGTGCTTTTTTTCTTAGCCACGCGACGCCAGCGTGAGCGCGATGCCGCGTTTGGAGACGACGG	CCACGCGACGCCAGCGTGAGCGCGATGCCG	GCGACGCCAGCGTGAGCGCG	ATGC	TCTTAGCCAC	TG	AC	CHRNB2	ATGC	360	0	180	9	179	0	0	5	0	2.5
11223	ACCACGTCTCACACCgGCGACGCCAGCGTGAGCGCGGTTTTAGAGCTAGAAATAGCAAGTTAAAATAAGGCTAGTCCGTTATCAACTTGAAAAAGTGGCACCGAGTCGGTGCTTTTTTAACTGAGAACGCGACGCCAGCGTGAGCGCGATGTCGCGTTTGGAGACGACGG	GAACGCGACGCCAGCGTGAGCGCGATGTCG	GCGACGCCAGCGTGAGCGCG	ATGT	AACTGAGAAC	TG	AT	CHRNB2	ATGT	221	10	205	1	484	13	4.52489	0.487805	2.68595	1.58688
11226	ACCACGTCTCACACCgGCGACGCCAGCGTGAGCGCGGTTTTAGAGCTAGAAATAGCAAGTTAAAATAAGGCTAGTCCGTTATCAACTTGAAAAAGTGGCACCGAGTCGGTGCTTTTTTTCGTTCCAACGCGACGCCAGCGTGAGCGCGATCCCGCGTTTGGAGACGACGG	CAACGCGACGCCAGCGTGAGCGCGATCCCG	GCGACGCCAGCGTGAGCGCG	ATCC	TCGTTCCAAC	TC	AC	CHRNB2	ATCC	1013	14	571	2	599	16	1.38203	0.350263	2.67112	1.51069
11227	ACCACGTCTCACACCgGCGACGCCAGCGTGAGCGCGGTTTTAGAGCTAGAAATAGCAAGTTAAAATAAGGCTAGTCCGTTATCAACTTGAAAAAGTGGCACCGAGTCGGTGCTTTTTTAACGTGTCACGCGACGCCAGCGTGAGCGCGATCTCGCGTTTGGAGACGACGG	TCACGCGACGCCAGCGTGAGCGCGATCTCG	GCGACGCCAGCGTGAGCGCG	ATCT	AACGTGTCAC	TC	AT	CHRNB2	ATCT	891	4	699	1	672	3	0.448934	0.143062	0.446429	0.294745
11228	ACCACGTCTCACACCgGCGACGCCAGCGTGAGCGCGGTTTTAGAGCTAGAAATAGCAAGTTAAAATAAGGCTAGTCCGTTATCAACTTGAAAAAGTGGCACCGAGTCGGTGCTTTTTTAGTAACCTACGCGACGCCAGCGTGAGCGCGATTACGCGTTTGGAGACGACGG	CTACGCGACGCCAGCGTGAGCGCGATTACG	GCGACGCCAGCGTGAGCGCG	ATTA	AGTAACCTAC	TT	AA	CHRNB2	ATTA	522	0	296	0	398	0	0	0	0	0
11229	ACCACGTCTCACACCgGCGACGCCAGCGTGAGCGCGGTTTTAGAGCTAGAAATAGCAAGTTAAAATAAGGCTAGTCCGTTATCAACTTGAAAAAGTGGCACCGAGTCGGTGCTTTTTTTTATAAGAACGCGACGCCAGCGTGAGCGCGATTGCGCGTTTGGAGACGACGG	GAACGCGACGCCAGCGTGAGCGCGATTGCG	GCGACGCCAGCGTGAGCGCG	ATTG	TTATAAGAAC	TT	AG	CHRNB2	ATTG	370	0	142	0	272	31	0	0	11.3971	5.69853
11230	ACCACGTCTCACACCgGCGACGCCAGCGTGAGCGCGGTTTTAGAGCTAGAAATAGCAAGTTAAAATAAGGCTAGTCCGTTATCAACTTGAAAAAGTGGCACCGAGTCGGTGCTTTTTTAAGCCTGCACGCGACGCCAGCGTGAGCGCGATTCCGCGTTTGGAGACGACGG	GCACGCGACGCCAGCGTGAGCGCGATTCCG	GCGACGCCAGCGTGAGCGCG	ATTC	AAGCCTGCAC	TT	AC	CHRNB2	ATTC	917	4	564	1	667	16	0.436205	0.177305	2.3988	1.28805
11231	ACCACGTCTCACACCgGCGACGCCAGCGTGAGCGCGGTTTTAGAGCTAGAAATAGCAAGTTAAAATAAGGCTAGTCCGTTATCAACTTGAAAAAGTGGCACCGAGTCGGTGCTTTTTTGGTTACCTACGCGACGCCAGCGTGAGCGCGATTTCGCGTTTGGAGACGACGG	CTACGCGACGCCAGCGTGAGCGCGATTTCG	GCGACGCCAGCGTGAGCGCG	ATTT	GGTTACCTAC	TT	AT	CHRNB2	ATTT	405	0	221	0	241	0	0	0	0	0
11232	ACCACGTCTCACACCgGCGACGCCAGCGTGAGCGCGGTTTTAGAGCTAGAAATAGCAAGTTAAAATAAGGCTAGTCCGTTATCAACTTGAAAAAGTGGCACCGAGTCGGTGCTTTTTTGAGCCGTAACGCGACGCCAGCGTGAGCGCGGAAACGCGTTTGGAGACGACGG	TAACGCGACGCCAGCGTGAGCGCGGAAACG	GCGACGCCAGCGTGAGCGCG	GAAA	GAGCCGTAAC	AA	GA	CHRNB2	GAAA	449	1	225	2	314	0	0.222717	0.888889	0	0.444444
11233	ACCACGTCTCACACCgGCGACGCCAGCGTGAGCGCGGTTTTAGAGCTAGAAATAGCAAGTTAAAATAAGGCTAGTCCGTTATCAACTTGAAAAAGTGGCACCGAGTCGGTGCTTTTTTCCTGTGAAACGCGACGCCAGCGTGAGCGCGGAAGCGCGTTTGGAGACGACGG	AAACGCGACGCCAGCGTGAGCGCGGAAGCG	GCGACGCCAGCGTGAGCGCG	GAAG	CCTGTGAAAC	AA	GG	CHRNB2	GAAG	119	0	172	2	130	1	0	1.16279	0.769231	0.966011
11234	ACCACGTCTCACACCgGCGACGCCAGCGTGAGCGCGGTTTTAGAGCTAGAAATAGCAAGTTAAAATAAGGCTAGTCCGTTATCAACTTGAAAAAGTGGCACCGAGTCGGTGCTTTTTTCGACAATTACGCGACGCCAGCGTGAGCGCGGAACCGCGTTTGGAGACGACGG	TTACGCGACGCCAGCGTGAGCGCGGAACCG	GCGACGCCAGCGTGAGCGCG	GAAC	CGACAATTAC	AA	GC	CHRNB2	GAAC	1087	2	668	10	742	13	0.183993	1.49701	1.75202	1.62451
11235	ACCACGTCTCACACCgGCGACGCCAGCGTGAGCGCGGTTTTAGAGCTAGAAATAGCAAGTTAAAATAAGGCTAGTCCGTTATCAACTTGAAAAAGTGGCACCGAGTCGGTGCTTTTTTGTCGTAACACGCGACGCCAGCGTGAGCGCGGAATCGCGTTTGGAGACGACGG	ACACGCGACGCCAGCGTGAGCGCGGAATCG	GCGACGCCAGCGTGAGCGCG	GAAT	GTCGTAACAC	AA	GT	CHRNB2	GAAT	607	0	492	15	495	14	0	3.04878	2.82828	2.93853
11238	ACCACGTCTCACACCgGCGACGCCAGCGTGAGCGCGGTTTTAGAGCTAGAAATAGCAAGTTAAAATAAGGCTAGTCCGTTATCAACTTGAAAAAGTGGCACCGAGTCGGTGCTTTTTTATCGGCTGACGCGACGCCAGCGTGAGCGCGGAGCCGCGTTTGGAGACGACGG	TGACGCGACGCCAGCGTGAGCGCGGAGCCG	GCGACGCCAGCGTGAGCGCG	GAGC	ATCGGCTGAC	AG	GC	CHRNB2	GAGC	365	0	214	19	361	129	0	8.8785	35.7341	22.3063
11240	ACCACGTCTCACACCgGCGACGCCAGCGTGAGCGCGGTTTTAGAGCTAGAAATAGCAAGTTAAAATAAGGCTAGTCCGTTATCAACTTGAAAAAGTGGCACCGAGTCGGTGCTTTTTTAGCCTATTACGCGACGCCAGCGTGAGCGCGGACACGCGTTTGGAGACGACGG	TTACGCGACGCCAGCGTGAGCGCGGACACG	GCGACGCCAGCGTGAGCGCG	GACA	AGCCTATTAC	AC	GA	CHRNB2	GACA	1183	11	829	19	898	0	0.929839	2.29192	0	1.14596
11241	ACCACGTCTCACACCgGCGACGCCAGCGTGAGCGCGGTTTTAGAGCTAGAAATAGCAAGTTAAAATAAGGCTAGTCCGTTATCAACTTGAAAAAGTGGCACCGAGTCGGTGCTTTTTTGCACGATTACGCGACGCCAGCGTGAGCGCGGACGCGCGTTTGGAGACGACGG	TTACGCGACGCCAGCGTGAGCGCGGACGCG	GCGACGCCAGCGTGAGCGCG	GACG	GCACGATTAC	AC	GG	CHRNB2	GACG	425	0	267	1	312	1	0	0.374532	0.320513	0.347522
11242	ACCACGTCTCACACCgGCGACGCCAGCGTGAGCGCGGTTTTAGAGCTAGAAATAGCAAGTTAAAATAAGGCTAGTCCGTTATCAACTTGAAAAAGTGGCACCGAGTCGGTGCTTTTTTAACGCTGAACGCGACGCCAGCGTGAGCGCGGACCCGCGTTTGGAGACGACGG	GAACGCGACGCCAGCGTGAGCGCGGACCCG	GCGACGCCAGCGTGAGCGCG	GACC	AACGCTGAAC	AC	GC	CHRNB2	GACC	484	2	286	0	314	2	0.413223	0	0.636943	0.318471
11243	ACCACGTCTCACACCgGCGACGCCAGCGTGAGCGCGGTTTTAGAGCTAGAAATAGCAAGTTAAAATAAGGCTAGTCCGTTATCAACTTGAAAAAGTGGCACCGAGTCGGTGCTTTTTTTAAGATCAACGCGACGCCAGCGTGAGCGCGGACTCGCGTTTGGAGACGACGG	CAACGCGACGCCAGCGTGAGCGCGGACTCG	GCGACGCCAGCGTGAGCGCG	GACT	TAAGATCAAC	AC	GT	CHRNB2	GACT	256	1	211	1	243	0	0.390625	0.473934	0	0.236967
11244	ACCACGTCTCACACCgGCGACGCCAGCGTGAGCGCGGTTTTAGAGCTAGAAATAGCAAGTTAAAATAAGGCTAGTCCGTTATCAACTTGAAAAAGTGGCACCGAGTCGGTGCTTTTTTACATTAGGACGCGACGCCAGCGTGAGCGCGGATACGCGTTTGGAGACGACGG	GGACGCGACGCCAGCGTGAGCGCGGATACG	GCGACGCCAGCGTGAGCGCG	GATA	ACATTAGGAC	AT	GA	CHRNB2	GATA	462	0	272	0	298	1	0	0	0.33557	0.167785
11246	ACCACGTCTCACACCgGCGACGCCAGCGTGAGCGCGGTTTTAGAGCTAGAAATAGCAAGTTAAAATAAGGCTAGTCCGTTATCAACTTGAAAAAGTGGCACCGAGTCGGTGCTTTTTTGATCGTCTACGCGACGCCAGCGTGAGCGCGGATCCGCGTTTGGAGACGACGG	CTACGCGACGCCAGCGTGAGCGCGGATCCG	GCGACGCCAGCGTGAGCGCG	GATC	GATCGTCTAC	AT	GC	CHRNB2	GATC	365	3	338	0	265	2	0.821918	0	0.754717	0.377358
11248	ACCACGTCTCACACCgGCGACGCCAGCGTGAGCGCGGTTTTAGAGCTAGAAATAGCAAGTTAAAATAAGGCTAGTCCGTTATCAACTTGAAAAAGTGGCACCGAGTCGGTGCTTTTTTGTTACGTAACGCGACGCCAGCGTGAGCGCGGGAACGCGTTTGGAGACGACGG	TAACGCGACGCCAGCGTGAGCGCGGGAACG	GCGACGCCAGCGTGAGCGCG	GGAA	GTTACGTAAC	GA	GA	CHRNB2	GGAA	269	0	224	9	469	35	0	4.01786	7.46269	5.74027
11251	ACCACGTCTCACACCgGCGACGCCAGCGTGAGCGCGGTTTTAGAGCTAGAAATAGCAAGTTAAAATAAGGCTAGTCCGTTATCAACTTGAAAAAGTGGCACCGAGTCGGTGCTTTTTTATGAGGTAACGCGACGCCAGCGTGAGCGCGGGATCGCGTTTGGAGACGACGG	TAACGCGACGCCAGCGTGAGCGCGGGATCG	GCGACGCCAGCGTGAGCGCG	GGAT	ATGAGGTAAC	GA	GT	CHRNB2	GGAT	150	0	100	31	128	21	0	31	16.4062	23.7031
11252	ACCACGTCTCACACCgGCGACGCCAGCGTGAGCGCGGTTTTAGAGCTAGAAATAGCAAGTTAAAATAAGGCTAGTCCGTTATCAACTTGAAAAAGTGGCACCGAGTCGGTGCTTTTTTGACGAGGAACGCGACGCCAGCGTGAGCGCGGGGACGCGTTTGGAGACGACGG	GAACGCGACGCCAGCGTGAGCGCGGGGACG	GCGACGCCAGCGTGAGCGCG	GGGA	GACGAGGAAC	GG	GA	CHRNB2	GGGA	734	76	315	232	395	346	10.3542	73.6508	87.5949	80.6229
11253	ACCACGTCTCACACCgGCGACGCCAGCGTGAGCGCGGTTTTAGAGCTAGAAATAGCAAGTTAAAATAAGGCTAGTCCGTTATCAACTTGAAAAAGTGGCACCGAGTCGGTGCTTTTTTCACTCGCTACGCGACGCCAGCGTGAGCGCGGGGGCGCGTTTGGAGACGACGG	CTACGCGACGCCAGCGTGAGCGCGGGGGCG	GCGACGCCAGCGTGAGCGCG	GGGG	CACTCGCTAC	GG	GG	CHRNB2	GGGG	277	67	226	181	192	182	24.1877	80.0885	94.7917	87.4401
11254	ACCACGTCTCACACCgGCGACGCCAGCGTGAGCGCGGTTTTAGAGCTAGAAATAGCAAGTTAAAATAAGGCTAGTCCGTTATCAACTTGAAAAAGTGGCACCGAGTCGGTGCTTTTTTCGTAGCCAACGCGACGCCAGCGTGAGCGCGGGGCCGCGTTTGGAGACGACGG	CAACGCGACGCCAGCGTGAGCGCGGGGCCG	GCGACGCCAGCGTGAGCGCG	GGGC	CGTAGCCAAC	GG	GC	CHRNB2	GGGC	279	36	121	105	147	96	12.9032	86.7769	65.3061	76.0415
11255	ACCACGTCTCACACCgGCGACGCCAGCGTGAGCGCGGTTTTAGAGCTAGAAATAGCAAGTTAAAATAAGGCTAGTCCGTTATCAACTTGAAAAAGTGGCACCGAGTCGGTGCTTTTTTCTTGTGGTACGCGACGCCAGCGTGAGCGCGGGGTCGCGTTTGGAGACGACGG	GTACGCGACGCCAGCGTGAGCGCGGGGTCG	GCGACGCCAGCGTGAGCGCG	GGGT	CTTGTGGTAC	GG	GT	CHRNB2	GGGT	201	9	217	197	460	359	4.47761	90.7834	78.0435	84.4134
11256	ACCACGTCTCACACCgGCGACGCCAGCGTGAGCGCGGTTTTAGAGCTAGAAATAGCAAGTTAAAATAAGGCTAGTCCGTTATCAACTTGAAAAAGTGGCACCGAGTCGGTGCTTTTTTTTCGATCGACGCGACGCCAGCGTGAGCGCGGGCACGCGTTTGGAGACGACGG	CGACGCGACGCCAGCGTGAGCGCGGGCACG	GCGACGCCAGCGTGAGCGCG	GGCA	TTCGATCGAC	GC	GA	CHRNB2	GGCA	202	0	106	8	119	9	0	7.54717	7.56303	7.5551
11257	ACCACGTCTCACACCgGCGACGCCAGCGTGAGCGCGGTTTTAGAGCTAGAAATAGCAAGTTAAAATAAGGCTAGTCCGTTATCAACTTGAAAAAGTGGCACCGAGTCGGTGCTTTTTTCCACCTTCACGCGACGCCAGCGTGAGCGCGGGCGCGCGTTTGGAGACGACGG	TCACGCGACGCCAGCGTGAGCGCGGGCGCG	GCGACGCCAGCGTGAGCGCG	GGCG	CCACCTTCAC	GC	GG	CHRNB2	GGCG	214	8	126	10	531	65	3.73832	7.93651	12.2411	10.0888
11260	ACCACGTCTCACACCgGCGACGCCAGCGTGAGCGCGGTTTTAGAGCTAGAAATAGCAAGTTAAAATAAGGCTAGTCCGTTATCAACTTGAAAAAGTGGCACCGAGTCGGTGCTTTTTTTAACGGTAACGCGACGCCAGCGTGAGCGCGGGTACGCGTTTGGAGACGACGG	TAACGCGACGCCAGCGTGAGCGCGGGTACG	GCGACGCCAGCGTGAGCGCG	GGTA	TAACGGTAAC	GT	GA	CHRNB2	GGTA	377	8	250	4	359	4	2.12202	1.6	1.11421	1.3571
11262	ACCACGTCTCACACCgGCGACGCCAGCGTGAGCGCGGTTTTAGAGCTAGAAATAGCAAGTTAAAATAAGGCTAGTCCGTTATCAACTTGAAAAAGTGGCACCGAGTCGGTGCTTTTTTAGACTAGCACGCGACGCCAGCGTGAGCGCGGGTCCGCGTTTGGAGACGACGG	GCACGCGACGCCAGCGTGAGCGCGGGTCCG	GCGACGCCAGCGTGAGCGCG	GGTC	AGACTAGCAC	GT	GC	CHRNB2	GGTC	958	24	625	25	613	74	2.50522	4	12.0718	8.03589
11263	ACCACGTCTCACACCgGCGACGCCAGCGTGAGCGCGGTTTTAGAGCTAGAAATAGCAAGTTAAAATAAGGCTAGTCCGTTATCAACTTGAAAAAGTGGCACCGAGTCGGTGCTTTTTTTCGCGAGCACGCGACGCCAGCGTGAGCGCGGGTTCGCGTTTGGAGACGACGG	GCACGCGACGCCAGCGTGAGCGCGGGTTCG	GCGACGCCAGCGTGAGCGCG	GGTT	TCGCGAGCAC	GT	GT	CHRNB2	GGTT	470	1	326	0	519	0	0.212766	0	0	0
11264	ACCACGTCTCACACCgGCGACGCCAGCGTGAGCGCGGTTTTAGAGCTAGAAATAGCAAGTTAAAATAAGGCTAGTCCGTTATCAACTTGAAAAAGTGGCACCGAGTCGGTGCTTTTTTTGGCAAGTACGCGACGCCAGCGTGAGCGCGGCAACGCGTTTGGAGACGACGG	GTACGCGACGCCAGCGTGAGCGCGGCAACG	GCGACGCCAGCGTGAGCGCG	GCAA	TGGCAAGTAC	CA	GA	CHRNB2	GCAA	309	0	198	0	220	0	0	0	0	0
11265	ACCACGTCTCACACCgGCGACGCCAGCGTGAGCGCGGTTTTAGAGCTAGAAATAGCAAGTTAAAATAAGGCTAGTCCGTTATCAACTTGAAAAAGTGGCACCGAGTCGGTGCTTTTTTATTCCAACACGCGACGCCAGCGTGAGCGCGGCAGCGCGTTTGGAGACGACGG	ACACGCGACGCCAGCGTGAGCGCGGCAGCG	GCGACGCCAGCGTGAGCGCG	GCAG	ATTCCAACAC	CA	GG	CHRNB2	GCAG	398	10	183	0	319	1	2.51256	0	0.31348	0.15674
11266	ACCACGTCTCACACCgGCGACGCCAGCGTGAGCGCGGTTTTAGAGCTAGAAATAGCAAGTTAAAATAAGGCTAGTCCGTTATCAACTTGAAAAAGTGGCACCGAGTCGGTGCTTTTTTATATGATGACGCGACGCCAGCGTGAGCGCGGCACCGCGTTTGGAGACGACGG	TGACGCGACGCCAGCGTGAGCGCGGCACCG	GCGACGCCAGCGTGAGCGCG	GCAC	ATATGATGAC	CA	GC	CHRNB2	GCAC	505	2	318	1	451	2	0.39604	0.314465	0.443459	0.378962
11272	ACCACGTCTCACACCgGCGACGCCAGCGTGAGCGCGGTTTTAGAGCTAGAAATAGCAAGTTAAAATAAGGCTAGTCCGTTATCAACTTGAAAAAGTGGCACCGAGTCGGTGCTTTTTTCCAATCGTACGCGACGCCAGCGTGAGCGCGGCCACGCGTTTGGAGACGACGG	GTACGCGACGCCAGCGTGAGCGCGGCCACG	GCGACGCCAGCGTGAGCGCG	GCCA	CCAATCGTAC	CC	GA	CHRNB2	GCCA	372	3	256	5	286	1	0.806452	1.95312	0.34965	1.15139
11274	ACCACGTCTCACACCgGCGACGCCAGCGTGAGCGCGGTTTTAGAGCTAGAAATAGCAAGTTAAAATAAGGCTAGTCCGTTATCAACTTGAAAAAGTGGCACCGAGTCGGTGCTTTTTTTCAAGCACACGCGACGCCAGCGTGAGCGCGGCCCCGCGTTTGGAGACGACGG	ACACGCGACGCCAGCGTGAGCGCGGCCCCG	GCGACGCCAGCGTGAGCGCG	GCCC	TCAAGCACAC	CC	GC	CHRNB2	GCCC	992	33	716	4	711	9	3.32661	0.558659	1.26582	0.912241
11275	ACCACGTCTCACACCgGCGACGCCAGCGTGAGCGCGGTTTTAGAGCTAGAAATAGCAAGTTAAAATAAGGCTAGTCCGTTATCAACTTGAAAAAGTGGCACCGAGTCGGTGCTTTTTTACTCATCTACGCGACGCCAGCGTGAGCGCGGCCTCGCGTTTGGAGACGACGG	CTACGCGACGCCAGCGTGAGCGCGGCCTCG	GCGACGCCAGCGTGAGCGCG	GCCT	ACTCATCTAC	CC	GT	CHRNB2	GCCT	150	0	111	0	149	0	0	0	0	0
11276	ACCACGTCTCACACCgGCGACGCCAGCGTGAGCGCGGTTTTAGAGCTAGAAATAGCAAGTTAAAATAAGGCTAGTCCGTTATCAACTTGAAAAAGTGGCACCGAGTCGGTGCTTTTTTGGTAGCACACGCGACGCCAGCGTGAGCGCGGCTACGCGTTTGGAGACGACGG	ACACGCGACGCCAGCGTGAGCGCGGCTACG	GCGACGCCAGCGTGAGCGCG	GCTA	GGTAGCACAC	CT	GA	CHRNB2	GCTA	65	1	90	0	154	0	1.53846	0	0	0
11277	ACCACGTCTCACACCgGCGACGCCAGCGTGAGCGCGGTTTTAGAGCTAGAAATAGCAAGTTAAAATAAGGCTAGTCCGTTATCAACTTGAAAAAGTGGCACCGAGTCGGTGCTTTTTTTTCACGAAACGCGACGCCAGCGTGAGCGCGGCTGCGCGTTTGGAGACGACGG	AAACGCGACGCCAGCGTGAGCGCGGCTGCG	GCGACGCCAGCGTGAGCGCG	GCTG	TTCACGAAAC	CT	GG	CHRNB2	GCTG	185	0	99	0	325	0	0	0	0	0
11278	ACCACGTCTCACACCgGCGACGCCAGCGTGAGCGCGGTTTTAGAGCTAGAAATAGCAAGTTAAAATAAGGCTAGTCCGTTATCAACTTGAAAAAGTGGCACCGAGTCGGTGCTTTTTTATTGCACAACGCGACGCCAGCGTGAGCGCGGCTCCGCGTTTGGAGACGACGG	CAACGCGACGCCAGCGTGAGCGCGGCTCCG	GCGACGCCAGCGTGAGCGCG	GCTC	ATTGCACAAC	CT	GC	CHRNB2	GCTC	292	11	231	0	241	0	3.76712	0	0	0
11279	ACCACGTCTCACACCgGCGACGCCAGCGTGAGCGCGGTTTTAGAGCTAGAAATAGCAAGTTAAAATAAGGCTAGTCCGTTATCAACTTGAAAAAGTGGCACCGAGTCGGTGCTTTTTTTCGATCGGACGCGACGCCAGCGTGAGCGCGGCTTCGCGTTTGGAGACGACGG	GGACGCGACGCCAGCGTGAGCGCGGCTTCG	GCGACGCCAGCGTGAGCGCG	GCTT	TCGATCGGAC	CT	GT	CHRNB2	GCTT	131	0	96	0	155	0	0	0	0	0
11281	ACCACGTCTCACACCgGCGACGCCAGCGTGAGCGCGGTTTTAGAGCTAGAAATAGCAAGTTAAAATAAGGCTAGTCCGTTATCAACTTGAAAAAGTGGCACCGAGTCGGTGCTTTTTTACCACTTAACGCGACGCCAGCGTGAGCGCGGTAGCGCGTTTGGAGACGACGG	TAACGCGACGCCAGCGTGAGCGCGGTAGCG	GCGACGCCAGCGTGAGCGCG	GTAG	ACCACTTAAC	TA	GG	CHRNB2	GTAG	312	0	217	0	340	0	0	0	0	0
11282	ACCACGTCTCACACCgGCGACGCCAGCGTGAGCGCGGTTTTAGAGCTAGAAATAGCAAGTTAAAATAAGGCTAGTCCGTTATCAACTTGAAAAAGTGGCACCGAGTCGGTGCTTTTTTGTCACGTCACGCGACGCCAGCGTGAGCGCGGTACCGCGTTTGGAGACGACGG	TCACGCGACGCCAGCGTGAGCGCGGTACCG	GCGACGCCAGCGTGAGCGCG	GTAC	GTCACGTCAC	TA	GC	CHRNB2	GTAC	2210	4	1754	0	1396	8	0.180995	0	0.573066	0.286533
11284	ACCACGTCTCACACCgGCGACGCCAGCGTGAGCGCGGTTTTAGAGCTAGAAATAGCAAGTTAAAATAAGGCTAGTCCGTTATCAACTTGAAAAAGTGGCACCGAGTCGGTGCTTTTTTAATACTGGACGCGACGCCAGCGTGAGCGCGGTGACGCGTTTGGAGACGACGG	GGACGCGACGCCAGCGTGAGCGCGGTGACG	GCGACGCCAGCGTGAGCGCG	GTGA	AATACTGGAC	TG	GA	CHRNB2	GTGA	383	0	275	6	286	10	0	2.18182	3.4965	2.83916
11286	ACCACGTCTCACACCgGCGACGCCAGCGTGAGCGCGGTTTTAGAGCTAGAAATAGCAAGTTAAAATAAGGCTAGTCCGTTATCAACTTGAAAAAGTGGCACCGAGTCGGTGCTTTTTTCCACTACCACGCGACGCCAGCGTGAGCGCGGTGCCGCGTTTGGAGACGACGG	CCACGCGACGCCAGCGTGAGCGCGGTGCCG	GCGACGCCAGCGTGAGCGCG	GTGC	CCACTACCAC	TG	GC	CHRNB2	GTGC	460	35	376	5	412	0	7.6087	1.32979	0	0.664894
11288	ACCACGTCTCACACCgGCGACGCCAGCGTGAGCGCGGTTTTAGAGCTAGAAATAGCAAGTTAAAATAAGGCTAGTCCGTTATCAACTTGAAAAAGTGGCACCGAGTCGGTGCTTTTTTTAGAATCAACGCGACGCCAGCGTGAGCGCGGTCACGCGTTTGGAGACGACGG	CAACGCGACGCCAGCGTGAGCGCGGTCACG	GCGACGCCAGCGTGAGCGCG	GTCA	TAGAATCAAC	TC	GA	CHRNB2	GTCA	320	1	222	2	228	3	0.3125	0.900901	1.31579	1.10835
11289	ACCACGTCTCACACCgGCGACGCCAGCGTGAGCGCGGTTTTAGAGCTAGAAATAGCAAGTTAAAATAAGGCTAGTCCGTTATCAACTTGAAAAAGTGGCACCGAGTCGGTGCTTTTTTTAGCGGCAACGCGACGCCAGCGTGAGCGCGGTCGCGCGTTTGGAGACGACGG	CAACGCGACGCCAGCGTGAGCGCGGTCGCG	GCGACGCCAGCGTGAGCGCG	GTCG	TAGCGGCAAC	TC	GG	CHRNB2	GTCG	367	14	258	10	332	4	3.81471	3.87597	1.20482	2.54039
11290	ACCACGTCTCACACCgGCGACGCCAGCGTGAGCGCGGTTTTAGAGCTAGAAATAGCAAGTTAAAATAAGGCTAGTCCGTTATCAACTTGAAAAAGTGGCACCGAGTCGGTGCTTTTTTACATATTAACGCGACGCCAGCGTGAGCGCGGTCCCGCGTTTGGAGACGACGG	TAACGCGACGCCAGCGTGAGCGCGGTCCCG	GCGACGCCAGCGTGAGCGCG	GTCC	ACATATTAAC	TC	GC	CHRNB2	GTCC	740	2	397	1	574	2	0.27027	0.251889	0.348432	0.300161
11291	ACCACGTCTCACACCgGCGACGCCAGCGTGAGCGCGGTTTTAGAGCTAGAAATAGCAAGTTAAAATAAGGCTAGTCCGTTATCAACTTGAAAAAGTGGCACCGAGTCGGTGCTTTTTTTGTGAACGACGCGACGCCAGCGTGAGCGCGGTCTCGCGTTTGGAGACGACGG	CGACGCGACGCCAGCGTGAGCGCGGTCTCG	GCGACGCCAGCGTGAGCGCG	GTCT	TGTGAACGAC	TC	GT	CHRNB2	GTCT	494	0	370	0	406	20	0	0	4.92611	2.46305
11292	ACCACGTCTCACACCgGCGACGCCAGCGTGAGCGCGGTTTTAGAGCTAGAAATAGCAAGTTAAAATAAGGCTAGTCCGTTATCAACTTGAAAAAGTGGCACCGAGTCGGTGCTTTTTTTGTTAGCCACGCGACGCCAGCGTGAGCGCGGTTACGCGTTTGGAGACGACGG	CCACGCGACGCCAGCGTGAGCGCGGTTACG	GCGACGCCAGCGTGAGCGCG	GTTA	TGTTAGCCAC	TT	GA	CHRNB2	GTTA	806	25	715	0	700	0	3.10174	0	0	0
11293	ACCACGTCTCACACCgGCGACGCCAGCGTGAGCGCGGTTTTAGAGCTAGAAATAGCAAGTTAAAATAAGGCTAGTCCGTTATCAACTTGAAAAAGTGGCACCGAGTCGGTGCTTTTTTGCTCATTAACGCGACGCCAGCGTGAGCGCGGTTGCGCGTTTGGAGACGACGG	TAACGCGACGCCAGCGTGAGCGCGGTTGCG	GCGACGCCAGCGTGAGCGCG	GTTG	GCTCATTAAC	TT	GG	CHRNB2	GTTG	909	6	710	0	696	21	0.660066	0	3.01724	1.50862
11294	ACCACGTCTCACACCgGCGACGCCAGCGTGAGCGCGGTTTTAGAGCTAGAAATAGCAAGTTAAAATAAGGCTAGTCCGTTATCAACTTGAAAAAGTGGCACCGAGTCGGTGCTTTTTTTAATCACTACGCGACGCCAGCGTGAGCGCGGTTCCGCGTTTGGAGACGACGG	CTACGCGACGCCAGCGTGAGCGCGGTTCCG	GCGACGCCAGCGTGAGCGCG	GTTC	TAATCACTAC	TT	GC	CHRNB2	GTTC	212	1	115	0	122	0	0.471698	0	0	0
11295	ACCACGTCTCACACCgGCGACGCCAGCGTGAGCGCGGTTTTAGAGCTAGAAATAGCAAGTTAAAATAAGGCTAGTCCGTTATCAACTTGAAAAAGTGGCACCGAGTCGGTGCTTTTTTCAGCGCAAACGCGACGCCAGCGTGAGCGCGGTTTCGCGTTTGGAGACGACGG	AAACGCGACGCCAGCGTGAGCGCGGTTTCG	GCGACGCCAGCGTGAGCGCG	GTTT	CAGCGCAAAC	TT	GT	CHRNB2	GTTT	226	1	167	0	189	0	0.442478	0	0	0
11296	ACCACGTCTCACACCgGCGACGCCAGCGTGAGCGCGGTTTTAGAGCTAGAAATAGCAAGTTAAAATAAGGCTAGTCCGTTATCAACTTGAAAAAGTGGCACCGAGTCGGTGCTTTTTTGATCTCCTACGCGACGCCAGCGTGAGCGCGCAAACGCGTTTGGAGACGACGG	CTACGCGACGCCAGCGTGAGCGCGCAAACG	GCGACGCCAGCGTGAGCGCG	CAAA	GATCTCCTAC	AA	CA	CHRNB2	CAAA	326	1	262	8	383	1	0.306748	3.05344	0.261097	1.65727
11299	ACCACGTCTCACACCgGCGACGCCAGCGTGAGCGCGGTTTTAGAGCTAGAAATAGCAAGTTAAAATAAGGCTAGTCCGTTATCAACTTGAAAAAGTGGCACCGAGTCGGTGCTTTTTTGCGCTCGTACGCGACGCCAGCGTGAGCGCGCAATCGCGTTTGGAGACGACGG	GTACGCGACGCCAGCGTGAGCGCGCAATCG	GCGACGCCAGCGTGAGCGCG	CAAT	GCGCTCGTAC	AA	CT	CHRNB2	CAAT	543	1	405	3	432	0	0.184162	0.740741	0	0.37037
11300	ACCACGTCTCACACCgGCGACGCCAGCGTGAGCGCGGTTTTAGAGCTAGAAATAGCAAGTTAAAATAAGGCTAGTCCGTTATCAACTTGAAAAAGTGGCACCGAGTCGGTGCTTTTTTCAACCTAAACGCGACGCCAGCGTGAGCGCGCAGACGCGTTTGGAGACGACGG	AAACGCGACGCCAGCGTGAGCGCGCAGACG	GCGACGCCAGCGTGAGCGCG	CAGA	CAACCTAAAC	AG	CA	CHRNB2	CAGA	241	0	142	10	238	4	0	7.04225	1.68067	4.36146
11302	ACCACGTCTCACACCgGCGACGCCAGCGTGAGCGCGGTTTTAGAGCTAGAAATAGCAAGTTAAAATAAGGCTAGTCCGTTATCAACTTGAAAAAGTGGCACCGAGTCGGTGCTTTTTTCCTGTCCAACGCGACGCCAGCGTGAGCGCGCAGCCGCGTTTGGAGACGACGG	CAACGCGACGCCAGCGTGAGCGCGCAGCCG	GCGACGCCAGCGTGAGCGCG	CAGC	CCTGTCCAAC	AG	CC	CHRNB2	CAGC	492	0	362	90	401	112	0	24.8619	27.9302	26.396
11304	ACCACGTCTCACACCgGCGACGCCAGCGTGAGCGCGGTTTTAGAGCTAGAAATAGCAAGTTAAAATAAGGCTAGTCCGTTATCAACTTGAAAAAGTGGCACCGAGTCGGTGCTTTTTTCGGTTGTAACGCGACGCCAGCGTGAGCGCGCACACGCGTTTGGAGACGACGG	TAACGCGACGCCAGCGTGAGCGCGCACACG	GCGACGCCAGCGTGAGCGCG	CACA	CGGTTGTAAC	AC	CA	CHRNB2	CACA	515	0	244	11	335	9	0	4.5082	2.68657	3.59738
11306	ACCACGTCTCACACCgGCGACGCCAGCGTGAGCGCGGTTTTAGAGCTAGAAATAGCAAGTTAAAATAAGGCTAGTCCGTTATCAACTTGAAAAAGTGGCACCGAGTCGGTGCTTTTTTCTGGCACGACGCGACGCCAGCGTGAGCGCGCACCCGCGTTTGGAGACGACGG	CGACGCGACGCCAGCGTGAGCGCGCACCCG	GCGACGCCAGCGTGAGCGCG	CACC	CTGGCACGAC	AC	CC	CHRNB2	CACC	874	0	556	1	441	0	0	0.179856	0	0.0899281
11307	ACCACGTCTCACACCgGCGACGCCAGCGTGAGCGCGGTTTTAGAGCTAGAAATAGCAAGTTAAAATAAGGCTAGTCCGTTATCAACTTGAAAAAGTGGCACCGAGTCGGTGCTTTTTTGTTGGCCGACGCGACGCCAGCGTGAGCGCGCACTCGCGTTTGGAGACGACGG	CGACGCGACGCCAGCGTGAGCGCGCACTCG	GCGACGCCAGCGTGAGCGCG	CACT	GTTGGCCGAC	AC	CT	CHRNB2	CACT	745	1	458	0	461	0	0.134228	0	0	0
11308	ACCACGTCTCACACCgGCGACGCCAGCGTGAGCGCGGTTTTAGAGCTAGAAATAGCAAGTTAAAATAAGGCTAGTCCGTTATCAACTTGAAAAAGTGGCACCGAGTCGGTGCTTTTTTCGGAATCAACGCGACGCCAGCGTGAGCGCGCATACGCGTTTGGAGACGACGG	CAACGCGACGCCAGCGTGAGCGCGCATACG	GCGACGCCAGCGTGAGCGCG	CATA	CGGAATCAAC	AT	CA	CHRNB2	CATA	566	9	521	3	525	0	1.59011	0.575816	0	0.287908
11310	ACCACGTCTCACACCgGCGACGCCAGCGTGAGCGCGGTTTTAGAGCTAGAAATAGCAAGTTAAAATAAGGCTAGTCCGTTATCAACTTGAAAAAGTGGCACCGAGTCGGTGCTTTTTTAATCTAACACGCGACGCCAGCGTGAGCGCGCATCCGCGTTTGGAGACGACGG	ACACGCGACGCCAGCGTGAGCGCGCATCCG	GCGACGCCAGCGTGAGCGCG	CATC	AATCTAACAC	AT	CC	CHRNB2	CATC	387	9	309	2	252	4	2.32558	0.647249	1.5873	1.11728
11311	ACCACGTCTCACACCgGCGACGCCAGCGTGAGCGCGGTTTTAGAGCTAGAAATAGCAAGTTAAAATAAGGCTAGTCCGTTATCAACTTGAAAAAGTGGCACCGAGTCGGTGCTTTTTTTGTTCAGGACGCGACGCCAGCGTGAGCGCGCATTCGCGTTTGGAGACGACGG	GGACGCGACGCCAGCGTGAGCGCGCATTCG	GCGACGCCAGCGTGAGCGCG	CATT	TGTTCAGGAC	AT	CT	CHRNB2	CATT	378	0	317	1	367	1	0	0.315457	0.27248	0.293968
11313	ACCACGTCTCACACCgGCGACGCCAGCGTGAGCGCGGTTTTAGAGCTAGAAATAGCAAGTTAAAATAAGGCTAGTCCGTTATCAACTTGAAAAAGTGGCACCGAGTCGGTGCTTTTTTCTTAACGTACGCGACGCCAGCGTGAGCGCGCGAGCGCGTTTGGAGACGACGG	GTACGCGACGCCAGCGTGAGCGCGCGAGCG	GCGACGCCAGCGTGAGCGCG	CGAG	CTTAACGTAC	GA	CG	CHRNB2	CGAG	207	4	123	3	206	17	1.93237	2.43902	8.25243	5.34573
11314	ACCACGTCTCACACCgGCGACGCCAGCGTGAGCGCGGTTTTAGAGCTAGAAATAGCAAGTTAAAATAAGGCTAGTCCGTTATCAACTTGAAAAAGTGGCACCGAGTCGGTGCTTTTTTTGAGAATGACGCGACGCCAGCGTGAGCGCGCGACCGCGTTTGGAGACGACGG	TGACGCGACGCCAGCGTGAGCGCGCGACCG	GCGACGCCAGCGTGAGCGCG	CGAC	TGAGAATGAC	GA	CC	CHRNB2	CGAC	120	0	90	4	104	18	0	4.44444	17.3077	10.8761
11318	ACCACGTCTCACACCgGCGACGCCAGCGTGAGCGCGGTTTTAGAGCTAGAAATAGCAAGTTAAAATAAGGCTAGTCCGTTATCAACTTGAAAAAGTGGCACCGAGTCGGTGCTTTTTTTCCGAGCTACGCGACGCCAGCGTGAGCGCGCGGCCGCGTTTGGAGACGACGG	CTACGCGACGCCAGCGTGAGCGCGCGGCCG	GCGACGCCAGCGTGAGCGCG	CGGC	TCCGAGCTAC	GG	CC	CHRNB2	CGGC	310	33	141	96	197	160	10.6452	68.0851	81.2183	74.6517
11320	ACCACGTCTCACACCgGCGACGCCAGCGTGAGCGCGGTTTTAGAGCTAGAAATAGCAAGTTAAAATAAGGCTAGTCCGTTATCAACTTGAAAAAGTGGCACCGAGTCGGTGCTTTTTTCCTGAGTGACGCGACGCCAGCGTGAGCGCGCGCACGCGTTTGGAGACGACGG	TGACGCGACGCCAGCGTGAGCGCGCGCACG	GCGACGCCAGCGTGAGCGCG	CGCA	CCTGAGTGAC	GC	CA	CHRNB2	CGCA	329	11	228	0	268	0	3.34347	0	0	0
11322	ACCACGTCTCACACCgGCGACGCCAGCGTGAGCGCGGTTTTAGAGCTAGAAATAGCAAGTTAAAATAAGGCTAGTCCGTTATCAACTTGAAAAAGTGGCACCGAGTCGGTGCTTTTTTGCTCCACTACGCGACGCCAGCGTGAGCGCGCGCCCGCGTTTGGAGACGACGG	CTACGCGACGCCAGCGTGAGCGCGCGCCCG	GCGACGCCAGCGTGAGCGCG	CGCC	GCTCCACTAC	GC	CC	CHRNB2	CGCC	509	1	497	19	366	24	0.196464	3.82294	6.55738	5.19016
11324	ACCACGTCTCACACCgGCGACGCCAGCGTGAGCGCGGTTTTAGAGCTAGAAATAGCAAGTTAAAATAAGGCTAGTCCGTTATCAACTTGAAAAAGTGGCACCGAGTCGGTGCTTTTTTTGTAGCCTACGCGACGCCAGCGTGAGCGCGCGTACGCGTTTGGAGACGACGG	CTACGCGACGCCAGCGTGAGCGCGCGTACG	GCGACGCCAGCGTGAGCGCG	CGTA	TGTAGCCTAC	GT	CA	CHRNB2	CGTA	146	14	92	0	194	0	9.58904	0	0	0
11325	ACCACGTCTCACACCgGCGACGCCAGCGTGAGCGCGGTTTTAGAGCTAGAAATAGCAAGTTAAAATAAGGCTAGTCCGTTATCAACTTGAAAAAGTGGCACCGAGTCGGTGCTTTTTTCTAGGTTGACGCGACGCCAGCGTGAGCGCGCGTGCGCGTTTGGAGACGACGG	TGACGCGACGCCAGCGTGAGCGCGCGTGCG	GCGACGCCAGCGTGAGCGCG	CGTG	CTAGGTTGAC	GT	CG	CHRNB2	CGTG	428	0	162	0	341	0	0	0	0	0
11326	ACCACGTCTCACACCgGCGACGCCAGCGTGAGCGCGGTTTTAGAGCTAGAAATAGCAAGTTAAAATAAGGCTAGTCCGTTATCAACTTGAAAAAGTGGCACCGAGTCGGTGCTTTTTTGGTTCCTAACGCGACGCCAGCGTGAGCGCGCGTCCGCGTTTGGAGACGACGG	TAACGCGACGCCAGCGTGAGCGCGCGTCCG	GCGACGCCAGCGTGAGCGCG	CGTC	GGTTCCTAAC	GT	CC	CHRNB2	CGTC	211	4	93	11	165	3	1.89573	11.828	1.81818	6.82307
11327	ACCACGTCTCACACCgGCGACGCCAGCGTGAGCGCGGTTTTAGAGCTAGAAATAGCAAGTTAAAATAAGGCTAGTCCGTTATCAACTTGAAAAAGTGGCACCGAGTCGGTGCTTTTTTGATACAGGACGCGACGCCAGCGTGAGCGCGCGTTCGCGTTTGGAGACGACGG	GGACGCGACGCCAGCGTGAGCGCGCGTTCG	GCGACGCCAGCGTGAGCGCG	CGTT	GATACAGGAC	GT	CT	CHRNB2	CGTT	126	1	124	0	157	2	0.793651	0	1.27389	0.636943
11328	ACCACGTCTCACACCgGCGACGCCAGCGTGAGCGCGGTTTTAGAGCTAGAAATAGCAAGTTAAAATAAGGCTAGTCCGTTATCAACTTGAAAAAGTGGCACCGAGTCGGTGCTTTTTTACTAGTGCACGCGACGCCAGCGTGAGCGCGCCAACGCGTTTGGAGACGACGG	GCACGCGACGCCAGCGTGAGCGCGCCAACG	GCGACGCCAGCGTGAGCGCG	CCAA	ACTAGTGCAC	CA	CA	CHRNB2	CCAA	416	0	293	0	277	0	0	0	0	0
11330	ACCACGTCTCACACCgGCGACGCCAGCGTGAGCGCGGTTTTAGAGCTAGAAATAGCAAGTTAAAATAAGGCTAGTCCGTTATCAACTTGAAAAAGTGGCACCGAGTCGGTGCTTTTTTTGCACAAGACGCGACGCCAGCGTGAGCGCGCCACCGCGTTTGGAGACGACGG	AGACGCGACGCCAGCGTGAGCGCGCCACCG	GCGACGCCAGCGTGAGCGCG	CCAC	TGCACAAGAC	CA	CC	CHRNB2	CCAC	210	1	105	0	105	0	0.47619	0	0	0
11331	ACCACGTCTCACACCgGCGACGCCAGCGTGAGCGCGGTTTTAGAGCTAGAAATAGCAAGTTAAAATAAGGCTAGTCCGTTATCAACTTGAAAAAGTGGCACCGAGTCGGTGCTTTTTTTGTCCGCGACGCGACGCCAGCGTGAGCGCGCCATCGCGTTTGGAGACGACGG	CGACGCGACGCCAGCGTGAGCGCGCCATCG	GCGACGCCAGCGTGAGCGCG	CCAT	TGTCCGCGAC	CA	CT	CHRNB2	CCAT	1329	0	939	5	743	9	0	0.532481	1.21131	0.871893
11332	ACCACGTCTCACACCgGCGACGCCAGCGTGAGCGCGGTTTTAGAGCTAGAAATAGCAAGTTAAAATAAGGCTAGTCCGTTATCAACTTGAAAAAGTGGCACCGAGTCGGTGCTTTTTTTTGGCTACACGCGACGCCAGCGTGAGCGCGCCGACGCGTTTGGAGACGACGG	ACACGCGACGCCAGCGTGAGCGCGCCGACG	GCGACGCCAGCGTGAGCGCG	CCGA	TTGGCTACAC	CG	CA	CHRNB2	CCGA	193	0	201	1	325	18	0	0.497512	5.53846	3.01799
11334	ACCACGTCTCACACCgGCGACGCCAGCGTGAGCGCGGTTTTAGAGCTAGAAATAGCAAGTTAAAATAAGGCTAGTCCGTTATCAACTTGAAAAAGTGGCACCGAGTCGGTGCTTTTTTCCTAAGCCACGCGACGCCAGCGTGAGCGCGCCGCCGCGTTTGGAGACGACGG	CCACGCGACGCCAGCGTGAGCGCGCCGCCG	GCGACGCCAGCGTGAGCGCG	CCGC	CCTAAGCCAC	CG	CC	CHRNB2	CCGC	630	27	566	1	717	0	4.28571	0.176678	0	0.0883392
11336	ACCACGTCTCACACCgGCGACGCCAGCGTGAGCGCGGTTTTAGAGCTAGAAATAGCAAGTTAAAATAAGGCTAGTCCGTTATCAACTTGAAAAAGTGGCACCGAGTCGGTGCTTTTTTCTGATCAGACGCGACGCCAGCGTGAGCGCGCCCACGCGTTTGGAGACGACGG	AGACGCGACGCCAGCGTGAGCGCGCCCACG	GCGACGCCAGCGTGAGCGCG	CCCA	CTGATCAGAC	CC	CA	CHRNB2	CCCA	215	0	257	5	156	1	0	1.94553	0.641026	1.29328
11337	ACCACGTCTCACACCgGCGACGCCAGCGTGAGCGCGGTTTTAGAGCTAGAAATAGCAAGTTAAAATAAGGCTAGTCCGTTATCAACTTGAAAAAGTGGCACCGAGTCGGTGCTTTTTTCAGTTGCGACGCGACGCCAGCGTGAGCGCGCCCGCGCGTTTGGAGACGACGG	CGACGCGACGCCAGCGTGAGCGCGCCCGCG	GCGACGCCAGCGTGAGCGCG	CCCG	CAGTTGCGAC	CC	CG	CHRNB2	CCCG	342	0	226	0	280	0	0	0	0	0
11338	ACCACGTCTCACACCgGCGACGCCAGCGTGAGCGCGGTTTTAGAGCTAGAAATAGCAAGTTAAAATAAGGCTAGTCCGTTATCAACTTGAAAAAGTGGCACCGAGTCGGTGCTTTTTTTCCACTACACGCGACGCCAGCGTGAGCGCGCCCCCGCGTTTGGAGACGACGG	ACACGCGACGCCAGCGTGAGCGCGCCCCCG	GCGACGCCAGCGTGAGCGCG	CCCC	TCCACTACAC	CC	CC	CHRNB2	CCCC	804	0	532	0	506	0	0	0	0	0
11339	ACCACGTCTCACACCgGCGACGCCAGCGTGAGCGCGGTTTTAGAGCTAGAAATAGCAAGTTAAAATAAGGCTAGTCCGTTATCAACTTGAAAAAGTGGCACCGAGTCGGTGCTTTTTTTGACGTGGACGCGACGCCAGCGTGAGCGCGCCCTCGCGTTTGGAGACGACGG	GGACGCGACGCCAGCGTGAGCGCGCCCTCG	GCGACGCCAGCGTGAGCGCG	CCCT	TGACGTGGAC	CC	CT	CHRNB2	CCCT	1009	13	613	2	594	5	1.2884	0.326264	0.841751	0.584008
11340	ACCACGTCTCACACCgGCGACGCCAGCGTGAGCGCGGTTTTAGAGCTAGAAATAGCAAGTTAAAATAAGGCTAGTCCGTTATCAACTTGAAAAAGTGGCACCGAGTCGGTGCTTTTTTTCAGCCAGACGCGACGCCAGCGTGAGCGCGCCTACGCGTTTGGAGACGACGG	AGACGCGACGCCAGCGTGAGCGCGCCTACG	GCGACGCCAGCGTGAGCGCG	CCTA	TCAGCCAGAC	CT	CA	CHRNB2	CCTA	717	2	487	2	493	3	0.27894	0.410678	0.608519	0.509598
11341	ACCACGTCTCACACCgGCGACGCCAGCGTGAGCGCGGTTTTAGAGCTAGAAATAGCAAGTTAAAATAAGGCTAGTCCGTTATCAACTTGAAAAAGTGGCACCGAGTCGGTGCTTTTTTTGACTATCACGCGACGCCAGCGTGAGCGCGCCTGCGCGTTTGGAGACGACGG	TCACGCGACGCCAGCGTGAGCGCGCCTGCG	GCGACGCCAGCGTGAGCGCG	CCTG	TGACTATCAC	CT	CG	CHRNB2	CCTG	636	0	354	0	438	9	0	0	2.05479	1.0274
11342	ACCACGTCTCACACCgGCGACGCCAGCGTGAGCGCGGTTTTAGAGCTAGAAATAGCAAGTTAAAATAAGGCTAGTCCGTTATCAACTTGAAAAAGTGGCACCGAGTCGGTGCTTTTTTATCACCGCACGCGACGCCAGCGTGAGCGCGCCTCCGCGTTTGGAGACGACGG	GCACGCGACGCCAGCGTGAGCGCGCCTCCG	GCGACGCCAGCGTGAGCGCG	CCTC	ATCACCGCAC	CT	CC	CHRNB2	CCTC	2974	4	2311	19	2412	24	0.134499	0.822155	0.995025	0.90859
11343	ACCACGTCTCACACCgGCGACGCCAGCGTGAGCGCGGTTTTAGAGCTAGAAATAGCAAGTTAAAATAAGGCTAGTCCGTTATCAACTTGAAAAAGTGGCACCGAGTCGGTGCTTTTTTACGACCAGACGCGACGCCAGCGTGAGCGCGCCTTCGCGTTTGGAGACGACGG	AGACGCGACGCCAGCGTGAGCGCGCCTTCG	GCGACGCCAGCGTGAGCGCG	CCTT	ACGACCAGAC	CT	CT	CHRNB2	CCTT	587	56	376	5	589	37	9.54003	1.32979	6.28183	3.80581
11344	ACCACGTCTCACACCgGCGACGCCAGCGTGAGCGCGGTTTTAGAGCTAGAAATAGCAAGTTAAAATAAGGCTAGTCCGTTATCAACTTGAAAAAGTGGCACCGAGTCGGTGCTTTTTTCATCGGCTACGCGACGCCAGCGTGAGCGCGCTAACGCGTTTGGAGACGACGG	CTACGCGACGCCAGCGTGAGCGCGCTAACG	GCGACGCCAGCGTGAGCGCG	CTAA	CATCGGCTAC	TA	CA	CHRNB2	CTAA	1073	2	701	0	825	43	0.186393	0	5.21212	2.60606
11345	ACCACGTCTCACACCgGCGACGCCAGCGTGAGCGCGGTTTTAGAGCTAGAAATAGCAAGTTAAAATAAGGCTAGTCCGTTATCAACTTGAAAAAGTGGCACCGAGTCGGTGCTTTTTTGAACCACAACGCGACGCCAGCGTGAGCGCGCTAGCGCGTTTGGAGACGACGG	CAACGCGACGCCAGCGTGAGCGCGCTAGCG	GCGACGCCAGCGTGAGCGCG	CTAG	GAACCACAAC	TA	CG	CHRNB2	CTAG	190	0	111	0	155	7	0	0	4.51613	2.25806
11346	ACCACGTCTCACACCgGCGACGCCAGCGTGAGCGCGGTTTTAGAGCTAGAAATAGCAAGTTAAAATAAGGCTAGTCCGTTATCAACTTGAAAAAGTGGCACCGAGTCGGTGCTTTTTTCAGGCGAAACGCGACGCCAGCGTGAGCGCGCTACCGCGTTTGGAGACGACGG	AAACGCGACGCCAGCGTGAGCGCGCTACCG	GCGACGCCAGCGTGAGCGCG	CTAC	CAGGCGAAAC	TA	CC	CHRNB2	CTAC	410	1	266	0	264	0	0.243902	0	0	0
11347	ACCACGTCTCACACCgGCGACGCCAGCGTGAGCGCGGTTTTAGAGCTAGAAATAGCAAGTTAAAATAAGGCTAGTCCGTTATCAACTTGAAAAAGTGGCACCGAGTCGGTGCTTTTTTCTACATTAACGCGACGCCAGCGTGAGCGCGCTATCGCGTTTGGAGACGACGG	TAACGCGACGCCAGCGTGAGCGCGCTATCG	GCGACGCCAGCGTGAGCGCG	CTAT	CTACATTAAC	TA	CT	CHRNB2	CTAT	526	2	317	8	381	3	0.380228	2.52366	0.787402	1.65553
11348	ACCACGTCTCACACCgGCGACGCCAGCGTGAGCGCGGTTTTAGAGCTAGAAATAGCAAGTTAAAATAAGGCTAGTCCGTTATCAACTTGAAAAAGTGGCACCGAGTCGGTGCTTTTTTCTCACTGAACGCGACGCCAGCGTGAGCGCGCTGACGCGTTTGGAGACGACGG	GAACGCGACGCCAGCGTGAGCGCGCTGACG	GCGACGCCAGCGTGAGCGCG	CTGA	CTCACTGAAC	TG	CA	CHRNB2	CTGA	393	1	457	5	619	1	0.254453	1.09409	0.161551	0.627821
11350	ACCACGTCTCACACCgGCGACGCCAGCGTGAGCGCGGTTTTAGAGCTAGAAATAGCAAGTTAAAATAAGGCTAGTCCGTTATCAACTTGAAAAAGTGGCACCGAGTCGGTGCTTTTTTTGGCATGAACGCGACGCCAGCGTGAGCGCGCTGCCGCGTTTGGAGACGACGG	GAACGCGACGCCAGCGTGAGCGCGCTGCCG	GCGACGCCAGCGTGAGCGCG	CTGC	TGGCATGAAC	TG	CC	CHRNB2	CTGC	518	0	372	0	345	4	0	0	1.15942	0.57971
11352	ACCACGTCTCACACCgGCGACGCCAGCGTGAGCGCGGTTTTAGAGCTAGAAATAGCAAGTTAAAATAAGGCTAGTCCGTTATCAACTTGAAAAAGTGGCACCGAGTCGGTGCTTTTTTTTCGGAAGACGCGACGCCAGCGTGAGCGCGCTCACGCGTTTGGAGACGACGG	AGACGCGACGCCAGCGTGAGCGCGCTCACG	GCGACGCCAGCGTGAGCGCG	CTCA	TTCGGAAGAC	TC	CA	CHRNB2	CTCA	114	0	94	0	238	0	0	0	0	0
11354	ACCACGTCTCACACCgGCGACGCCAGCGTGAGCGCGGTTTTAGAGCTAGAAATAGCAAGTTAAAATAAGGCTAGTCCGTTATCAACTTGAAAAAGTGGCACCGAGTCGGTGCTTTTTTCGGTACCAACGCGACGCCAGCGTGAGCGCGCTCCCGCGTTTGGAGACGACGG	CAACGCGACGCCAGCGTGAGCGCGCTCCCG	GCGACGCCAGCGTGAGCGCG	CTCC	CGGTACCAAC	TC	CC	CHRNB2	CTCC	735	4	437	0	417	3	0.544218	0	0.719424	0.359712
11355	ACCACGTCTCACACCgGCGACGCCAGCGTGAGCGCGGTTTTAGAGCTAGAAATAGCAAGTTAAAATAAGGCTAGTCCGTTATCAACTTGAAAAAGTGGCACCGAGTCGGTGCTTTTTTGCGTCTGCACGCGACGCCAGCGTGAGCGCGCTCTCGCGTTTGGAGACGACGG	GCACGCGACGCCAGCGTGAGCGCGCTCTCG	GCGACGCCAGCGTGAGCGCG	CTCT	GCGTCTGCAC	TC	CT	CHRNB2	CTCT	304	0	185	1	345	2	0	0.540541	0.57971	0.560125
11356	ACCACGTCTCACACCgGCGACGCCAGCGTGAGCGCGGTTTTAGAGCTAGAAATAGCAAGTTAAAATAAGGCTAGTCCGTTATCAACTTGAAAAAGTGGCACCGAGTCGGTGCTTTTTTCTGTACGTACGCGACGCCAGCGTGAGCGCGCTTACGCGTTTGGAGACGACGG	GTACGCGACGCCAGCGTGAGCGCGCTTACG	GCGACGCCAGCGTGAGCGCG	CTTA	CTGTACGTAC	TT	CA	CHRNB2	CTTA	310	21	238	0	352	1	6.77419	0	0.284091	0.142045
11357	ACCACGTCTCACACCgGCGACGCCAGCGTGAGCGCGGTTTTAGAGCTAGAAATAGCAAGTTAAAATAAGGCTAGTCCGTTATCAACTTGAAAAAGTGGCACCGAGTCGGTGCTTTTTTCGTGAACTACGCGACGCCAGCGTGAGCGCGCTTGCGCGTTTGGAGACGACGG	CTACGCGACGCCAGCGTGAGCGCGCTTGCG	GCGACGCCAGCGTGAGCGCG	CTTG	CGTGAACTAC	TT	CG	CHRNB2	CTTG	226	12	135	0	152	0	5.30973	0	0	0
11358	ACCACGTCTCACACCgGCGACGCCAGCGTGAGCGCGGTTTTAGAGCTAGAAATAGCAAGTTAAAATAAGGCTAGTCCGTTATCAACTTGAAAAAGTGGCACCGAGTCGGTGCTTTTTTGCGCGAGAACGCGACGCCAGCGTGAGCGCGCTTCCGCGTTTGGAGACGACGG	GAACGCGACGCCAGCGTGAGCGCGCTTCCG	GCGACGCCAGCGTGAGCGCG	CTTC	GCGCGAGAAC	TT	CC	CHRNB2	CTTC	845	1	554	0	533	0	0.118343	0	0	0
11359	ACCACGTCTCACACCgGCGACGCCAGCGTGAGCGCGGTTTTAGAGCTAGAAATAGCAAGTTAAAATAAGGCTAGTCCGTTATCAACTTGAAAAAGTGGCACCGAGTCGGTGCTTTTTTTGGCGGTTACGCGACGCCAGCGTGAGCGCGCTTTCGCGTTTGGAGACGACGG	TTACGCGACGCCAGCGTGAGCGCGCTTTCG	GCGACGCCAGCGTGAGCGCG	CTTT	TGGCGGTTAC	TT	CT	CHRNB2	CTTT	653	2	573	2	804	3	0.306279	0.34904	0.373134	0.361087
11360	ACCACGTCTCACACCgGCGACGCCAGCGTGAGCGCGGTTTTAGAGCTAGAAATAGCAAGTTAAAATAAGGCTAGTCCGTTATCAACTTGAAAAAGTGGCACCGAGTCGGTGCTTTTTTGAGCCTTGACGCGACGCCAGCGTGAGCGCGTAAACGCGTTTGGAGACGACGG	TGACGCGACGCCAGCGTGAGCGCGTAAACG	GCGACGCCAGCGTGAGCGCG	TAAA	GAGCCTTGAC	AA	TA	CHRNB2	TAAA	515	0	298	0	404	0	0	0	0	0
11361	ACCACGTCTCACACCgGCGACGCCAGCGTGAGCGCGGTTTTAGAGCTAGAAATAGCAAGTTAAAATAAGGCTAGTCCGTTATCAACTTGAAAAAGTGGCACCGAGTCGGTGCTTTTTTAGTGACTCACGCGACGCCAGCGTGAGCGCGTAAGCGCGTTTGGAGACGACGG	TCACGCGACGCCAGCGTGAGCGCGTAAGCG	GCGACGCCAGCGTGAGCGCG	TAAG	AGTGACTCAC	AA	TG	CHRNB2	TAAG	232	0	120	6	147	1	0	5	0.680272	2.84014
11362	ACCACGTCTCACACCgGCGACGCCAGCGTGAGCGCGGTTTTAGAGCTAGAAATAGCAAGTTAAAATAAGGCTAGTCCGTTATCAACTTGAAAAAGTGGCACCGAGTCGGTGCTTTTTTTTAAGCAGACGCGACGCCAGCGTGAGCGCGTAACCGCGTTTGGAGACGACGG	AGACGCGACGCCAGCGTGAGCGCGTAACCG	GCGACGCCAGCGTGAGCGCG	TAAC	TTAAGCAGAC	AA	TC	CHRNB2	TAAC	328	1	178	0	302	0	0.304878	0	0	0
11363	ACCACGTCTCACACCgGCGACGCCAGCGTGAGCGCGGTTTTAGAGCTAGAAATAGCAAGTTAAAATAAGGCTAGTCCGTTATCAACTTGAAAAAGTGGCACCGAGTCGGTGCTTTTTTGAATTGCTACGCGACGCCAGCGTGAGCGCGTAATCGCGTTTGGAGACGACGG	CTACGCGACGCCAGCGTGAGCGCGTAATCG	GCGACGCCAGCGTGAGCGCG	TAAT	GAATTGCTAC	AA	TT	CHRNB2	TAAT	743	0	427	0	530	1	0	0	0.188679	0.0943396
11364	ACCACGTCTCACACCgGCGACGCCAGCGTGAGCGCGGTTTTAGAGCTAGAAATAGCAAGTTAAAATAAGGCTAGTCCGTTATCAACTTGAAAAAGTGGCACCGAGTCGGTGCTTTTTTCCATAGTGACGCGACGCCAGCGTGAGCGCGTAGACGCGTTTGGAGACGACGG	TGACGCGACGCCAGCGTGAGCGCGTAGACG	GCGACGCCAGCGTGAGCGCG	TAGA	CCATAGTGAC	AG	TA	CHRNB2	TAGA	652	8	352	24	412	49	1.22699	6.81818	11.8932	9.35569
11365	ACCACGTCTCACACCgGCGACGCCAGCGTGAGCGCGGTTTTAGAGCTAGAAATAGCAAGTTAAAATAAGGCTAGTCCGTTATCAACTTGAAAAAGTGGCACCGAGTCGGTGCTTTTTTGCGCTCTAACGCGACGCCAGCGTGAGCGCGTAGGCGCGTTTGGAGACGACGG	TAACGCGACGCCAGCGTGAGCGCGTAGGCG	GCGACGCCAGCGTGAGCGCG	TAGG	GCGCTCTAAC	AG	TG	CHRNB2	TAGG	382	4	249	37	308	26	1.04712	14.8594	8.44156	11.6505
11366	ACCACGTCTCACACCgGCGACGCCAGCGTGAGCGCGGTTTTAGAGCTAGAAATAGCAAGTTAAAATAAGGCTAGTCCGTTATCAACTTGAAAAAGTGGCACCGAGTCGGTGCTTTTTTATATTCTTACGCGACGCCAGCGTGAGCGCGTAGCCGCGTTTGGAGACGACGG	TTACGCGACGCCAGCGTGAGCGCGTAGCCG	GCGACGCCAGCGTGAGCGCG	TAGC	ATATTCTTAC	AG	TC	CHRNB2	TAGC	664	21	449	30	467	25	3.16265	6.68151	5.35332	6.01742
11367	ACCACGTCTCACACCgGCGACGCCAGCGTGAGCGCGGTTTTAGAGCTAGAAATAGCAAGTTAAAATAAGGCTAGTCCGTTATCAACTTGAAAAAGTGGCACCGAGTCGGTGCTTTTTTACGTGAGCACGCGACGCCAGCGTGAGCGCGTAGTCGCGTTTGGAGACGACGG	GCACGCGACGCCAGCGTGAGCGCGTAGTCG	GCGACGCCAGCGTGAGCGCG	TAGT	ACGTGAGCAC	AG	TT	CHRNB2	TAGT	137	8	97	23	150	13	5.83942	23.7113	8.66667	16.189
11368	ACCACGTCTCACACCgGCGACGCCAGCGTGAGCGCGGTTTTAGAGCTAGAAATAGCAAGTTAAAATAAGGCTAGTCCGTTATCAACTTGAAAAAGTGGCACCGAGTCGGTGCTTTTTTTAGCATCTACGCGACGCCAGCGTGAGCGCGTACACGCGTTTGGAGACGACGG	CTACGCGACGCCAGCGTGAGCGCGTACACG	GCGACGCCAGCGTGAGCGCG	TACA	TAGCATCTAC	AC	TA	CHRNB2	TACA	870	1	423	0	533	0	0.114943	0	0	0
11370	ACCACGTCTCACACCgGCGACGCCAGCGTGAGCGCGGTTTTAGAGCTAGAAATAGCAAGTTAAAATAAGGCTAGTCCGTTATCAACTTGAAAAAGTGGCACCGAGTCGGTGCTTTTTTCGACTTCGACGCGACGCCAGCGTGAGCGCGTACCCGCGTTTGGAGACGACGG	CGACGCGACGCCAGCGTGAGCGCGTACCCG	GCGACGCCAGCGTGAGCGCG	TACC	CGACTTCGAC	AC	TC	CHRNB2	TACC	1073	0	736	1	893	0	0	0.13587	0	0.0679348
11371	ACCACGTCTCACACCgGCGACGCCAGCGTGAGCGCGGTTTTAGAGCTAGAAATAGCAAGTTAAAATAAGGCTAGTCCGTTATCAACTTGAAAAAGTGGCACCGAGTCGGTGCTTTTTTGTCGGCGTACGCGACGCCAGCGTGAGCGCGTACTCGCGTTTGGAGACGACGG	GTACGCGACGCCAGCGTGAGCGCGTACTCG	GCGACGCCAGCGTGAGCGCG	TACT	GTCGGCGTAC	AC	TT	CHRNB2	TACT	456	1	302	0	302	36	0.219298	0	11.9205	5.96026
11374	ACCACGTCTCACACCgGCGACGCCAGCGTGAGCGCGGTTTTAGAGCTAGAAATAGCAAGTTAAAATAAGGCTAGTCCGTTATCAACTTGAAAAAGTGGCACCGAGTCGGTGCTTTTTTGCGATAACACGCGACGCCAGCGTGAGCGCGTATCCGCGTTTGGAGACGACGG	ACACGCGACGCCAGCGTGAGCGCGTATCCG	GCGACGCCAGCGTGAGCGCG	TATC	GCGATAACAC	AT	TC	CHRNB2	TATC	1216	3	701	4	858	0	0.246711	0.570613	0	0.285307
11375	ACCACGTCTCACACCgGCGACGCCAGCGTGAGCGCGGTTTTAGAGCTAGAAATAGCAAGTTAAAATAAGGCTAGTCCGTTATCAACTTGAAAAAGTGGCACCGAGTCGGTGCTTTTTTCTCTCTGAACGCGACGCCAGCGTGAGCGCGTATTCGCGTTTGGAGACGACGG	GAACGCGACGCCAGCGTGAGCGCGTATTCG	GCGACGCCAGCGTGAGCGCG	TATT	CTCTCTGAAC	AT	TT	CHRNB2	TATT	959	5	617	2	883	4	0.521376	0.324149	0.453001	0.388575
11377	ACCACGTCTCACACCgGCGACGCCAGCGTGAGCGCGGTTTTAGAGCTAGAAATAGCAAGTTAAAATAAGGCTAGTCCGTTATCAACTTGAAAAAGTGGCACCGAGTCGGTGCTTTTTTCCATAGGCACGCGACGCCAGCGTGAGCGCGTGAGCGCGTTTGGAGACGACGG	GCACGCGACGCCAGCGTGAGCGCGTGAGCG	GCGACGCCAGCGTGAGCGCG	TGAG	CCATAGGCAC	GA	TG	CHRNB2	TGAG	238	0	215	31	168	48	0	14.4186	28.5714	21.495
11379	ACCACGTCTCACACCgGCGACGCCAGCGTGAGCGCGGTTTTAGAGCTAGAAATAGCAAGTTAAAATAAGGCTAGTCCGTTATCAACTTGAAAAAGTGGCACCGAGTCGGTGCTTTTTTGAACCTGGACGCGACGCCAGCGTGAGCGCGTGATCGCGTTTGGAGACGACGG	GGACGCGACGCCAGCGTGAGCGCGTGATCG	GCGACGCCAGCGTGAGCGCG	TGAT	GAACCTGGAC	GA	TT	CHRNB2	TGAT	493	0	384	72	403	128	0	18.75	31.7618	25.2559
11380	ACCACGTCTCACACCgGCGACGCCAGCGTGAGCGCGGTTTTAGAGCTAGAAATAGCAAGTTAAAATAAGGCTAGTCCGTTATCAACTTGAAAAAGTGGCACCGAGTCGGTGCTTTTTTAACAAGTTACGCGACGCCAGCGTGAGCGCGTGGACGCGTTTGGAGACGACGG	TTACGCGACGCCAGCGTGAGCGCGTGGACG	GCGACGCCAGCGTGAGCGCG	TGGA	AACAAGTTAC	GG	TA	CHRNB2	TGGA	355	4	108	61	262	220	1.12676	56.4815	83.9695	70.2255
11381	ACCACGTCTCACACCgGCGACGCCAGCGTGAGCGCGGTTTTAGAGCTAGAAATAGCAAGTTAAAATAAGGCTAGTCCGTTATCAACTTGAAAAAGTGGCACCGAGTCGGTGCTTTTTTTCAATAATACGCGACGCCAGCGTGAGCGCGTGGGCGCGTTTGGAGACGACGG	ATACGCGACGCCAGCGTGAGCGCGTGGGCG	GCGACGCCAGCGTGAGCGCG	TGGG	TCAATAATAC	GG	TG	CHRNB2	TGGG	616	32	453	324	493	347	5.19481	71.5232	70.3854	70.9543
11382	ACCACGTCTCACACCgGCGACGCCAGCGTGAGCGCGGTTTTAGAGCTAGAAATAGCAAGTTAAAATAAGGCTAGTCCGTTATCAACTTGAAAAAGTGGCACCGAGTCGGTGCTTTTTTCAGGTACTACGCGACGCCAGCGTGAGCGCGTGGCCGCGTTTGGAGACGACGG	CTACGCGACGCCAGCGTGAGCGCGTGGCCG	GCGACGCCAGCGTGAGCGCG	TGGC	CAGGTACTAC	GG	TC	CHRNB2	TGGC	261	41	231	207	184	180	15.7088	89.6104	97.8261	93.7182
11383	ACCACGTCTCACACCgGCGACGCCAGCGTGAGCGCGGTTTTAGAGCTAGAAATAGCAAGTTAAAATAAGGCTAGTCCGTTATCAACTTGAAAAAGTGGCACCGAGTCGGTGCTTTTTTTCATCCTAACGCGACGCCAGCGTGAGCGCGTGGTCGCGTTTGGAGACGACGG	TAACGCGACGCCAGCGTGAGCGCGTGGTCG	GCGACGCCAGCGTGAGCGCG	TGGT	TCATCCTAAC	GG	TT	CHRNB2	TGGT	250	29	111	65	185	116	11.6	58.5586	62.7027	60.6306
11385	ACCACGTCTCACACCgGCGACGCCAGCGTGAGCGCGGTTTTAGAGCTAGAAATAGCAAGTTAAAATAAGGCTAGTCCGTTATCAACTTGAAAAAGTGGCACCGAGTCGGTGCTTTTTTGTTGTAAGACGCGACGCCAGCGTGAGCGCGTGCGCGCGTTTGGAGACGACGG	AGACGCGACGCCAGCGTGAGCGCGTGCGCG	GCGACGCCAGCGTGAGCGCG	TGCG	GTTGTAAGAC	GC	TG	CHRNB2	TGCG	219	1	167	6	224	0	0.456621	3.59281	0	1.79641
11386	ACCACGTCTCACACCgGCGACGCCAGCGTGAGCGCGGTTTTAGAGCTAGAAATAGCAAGTTAAAATAAGGCTAGTCCGTTATCAACTTGAAAAAGTGGCACCGAGTCGGTGCTTTTTTAAGTCAGGACGCGACGCCAGCGTGAGCGCGTGCCCGCGTTTGGAGACGACGG	GGACGCGACGCCAGCGTGAGCGCGTGCCCG	GCGACGCCAGCGTGAGCGCG	TGCC	AAGTCAGGAC	GC	TC	CHRNB2	TGCC	804	2	537	27	656	15	0.248756	5.02793	2.28659	3.65726
11387	ACCACGTCTCACACCgGCGACGCCAGCGTGAGCGCGGTTTTAGAGCTAGAAATAGCAAGTTAAAATAAGGCTAGTCCGTTATCAACTTGAAAAAGTGGCACCGAGTCGGTGCTTTTTTCCAGATGAACGCGACGCCAGCGTGAGCGCGTGCTCGCGTTTGGAGACGACGG	GAACGCGACGCCAGCGTGAGCGCGTGCTCG	GCGACGCCAGCGTGAGCGCG	TGCT	CCAGATGAAC	GC	TT	CHRNB2	TGCT	396	4	246	3	312	6	1.0101	1.21951	1.92308	1.57129
11388	ACCACGTCTCACACCgGCGACGCCAGCGTGAGCGCGGTTTTAGAGCTAGAAATAGCAAGTTAAAATAAGGCTAGTCCGTTATCAACTTGAAAAAGTGGCACCGAGTCGGTGCTTTTTTAGCAATCCACGCGACGCCAGCGTGAGCGCGTGTACGCGTTTGGAGACGACGG	CCACGCGACGCCAGCGTGAGCGCGTGTACG	GCGACGCCAGCGTGAGCGCG	TGTA	AGCAATCCAC	GT	TA	CHRNB2	TGTA	252	0	215	0	226	0	0	0	0	0
11389	ACCACGTCTCACACCgGCGACGCCAGCGTGAGCGCGGTTTTAGAGCTAGAAATAGCAAGTTAAAATAAGGCTAGTCCGTTATCAACTTGAAAAAGTGGCACCGAGTCGGTGCTTTTTTGAGTAGCGACGCGACGCCAGCGTGAGCGCGTGTGCGCGTTTGGAGACGACGG	CGACGCGACGCCAGCGTGAGCGCGTGTGCG	GCGACGCCAGCGTGAGCGCG	TGTG	GAGTAGCGAC	GT	TG	CHRNB2	TGTG	516	0	339	0	390	2	0	0	0.512821	0.25641
11390	ACCACGTCTCACACCgGCGACGCCAGCGTGAGCGCGGTTTTAGAGCTAGAAATAGCAAGTTAAAATAAGGCTAGTCCGTTATCAACTTGAAAAAGTGGCACCGAGTCGGTGCTTTTTTTATCGCAGACGCGACGCCAGCGTGAGCGCGTGTCCGCGTTTGGAGACGACGG	AGACGCGACGCCAGCGTGAGCGCGTGTCCG	GCGACGCCAGCGTGAGCGCG	TGTC	TATCGCAGAC	GT	TC	CHRNB2	TGTC	225	0	239	0	230	15	0	0	6.52174	3.26087
11391	ACCACGTCTCACACCgGCGACGCCAGCGTGAGCGCGGTTTTAGAGCTAGAAATAGCAAGTTAAAATAAGGCTAGTCCGTTATCAACTTGAAAAAGTGGCACCGAGTCGGTGCTTTTTTACATTCGAACGCGACGCCAGCGTGAGCGCGTGTTCGCGTTTGGAGACGACGG	GAACGCGACGCCAGCGTGAGCGCGTGTTCG	GCGACGCCAGCGTGAGCGCG	TGTT	ACATTCGAAC	GT	TT	CHRNB2	TGTT	189	0	102	2	216	2	0	1.96078	0.925926	1.44336
11392	ACCACGTCTCACACCgGCGACGCCAGCGTGAGCGCGGTTTTAGAGCTAGAAATAGCAAGTTAAAATAAGGCTAGTCCGTTATCAACTTGAAAAAGTGGCACCGAGTCGGTGCTTTTTTTGCCATATACGCGACGCCAGCGTGAGCGCGTCAACGCGTTTGGAGACGACGG	ATACGCGACGCCAGCGTGAGCGCGTCAACG	GCGACGCCAGCGTGAGCGCG	TCAA	TGCCATATAC	CA	TA	CHRNB2	TCAA	193	8	133	1	187	23	4.14508	0.75188	12.2995	6.52567
11393	ACCACGTCTCACACCgGCGACGCCAGCGTGAGCGCGGTTTTAGAGCTAGAAATAGCAAGTTAAAATAAGGCTAGTCCGTTATCAACTTGAAAAAGTGGCACCGAGTCGGTGCTTTTTTTGTCGGTGACGCGACGCCAGCGTGAGCGCGTCAGCGCGTTTGGAGACGACGG	TGACGCGACGCCAGCGTGAGCGCGTCAGCG	GCGACGCCAGCGTGAGCGCG	TCAG	TGTCGGTGAC	CA	TG	CHRNB2	TCAG	186	12	154	1	153	1	6.45161	0.649351	0.653595	0.651473
11394	ACCACGTCTCACACCgGCGACGCCAGCGTGAGCGCGGTTTTAGAGCTAGAAATAGCAAGTTAAAATAAGGCTAGTCCGTTATCAACTTGAAAAAGTGGCACCGAGTCGGTGCTTTTTTTGCACAATACGCGACGCCAGCGTGAGCGCGTCACCGCGTTTGGAGACGACGG	ATACGCGACGCCAGCGTGAGCGCGTCACCG	GCGACGCCAGCGTGAGCGCG	TCAC	TGCACAATAC	CA	TC	CHRNB2	TCAC	226	0	183	2	255	15	0	1.0929	5.88235	3.48762
11395	ACCACGTCTCACACCgGCGACGCCAGCGTGAGCGCGGTTTTAGAGCTAGAAATAGCAAGTTAAAATAAGGCTAGTCCGTTATCAACTTGAAAAAGTGGCACCGAGTCGGTGCTTTTTTAGGCTATTACGCGACGCCAGCGTGAGCGCGTCATCGCGTTTGGAGACGACGG	TTACGCGACGCCAGCGTGAGCGCGTCATCG	GCGACGCCAGCGTGAGCGCG	TCAT	AGGCTATTAC	CA	TT	CHRNB2	TCAT	186	13	110	0	106	1	6.98925	0	0.943396	0.471698
11396	ACCACGTCTCACACCgGCGACGCCAGCGTGAGCGCGGTTTTAGAGCTAGAAATAGCAAGTTAAAATAAGGCTAGTCCGTTATCAACTTGAAAAAGTGGCACCGAGTCGGTGCTTTTTTGTGGTCGGACGCGACGCCAGCGTGAGCGCGTCGACGCGTTTGGAGACGACGG	GGACGCGACGCCAGCGTGAGCGCGTCGACG	GCGACGCCAGCGTGAGCGCG	TCGA	GTGGTCGGAC	CG	TA	CHRNB2	TCGA	199	2	123	5	150	4	1.00503	4.06504	2.66667	3.36585
11397	ACCACGTCTCACACCgGCGACGCCAGCGTGAGCGCGGTTTTAGAGCTAGAAATAGCAAGTTAAAATAAGGCTAGTCCGTTATCAACTTGAAAAAGTGGCACCGAGTCGGTGCTTTTTTCCACATTGACGCGACGCCAGCGTGAGCGCGTCGGCGCGTTTGGAGACGACGG	TGACGCGACGCCAGCGTGAGCGCGTCGGCG	GCGACGCCAGCGTGAGCGCG	TCGG	CCACATTGAC	CG	TG	CHRNB2	TCGG	152	0	93	6	132	3	0	6.45161	2.27273	4.36217
11398	ACCACGTCTCACACCgGCGACGCCAGCGTGAGCGCGGTTTTAGAGCTAGAAATAGCAAGTTAAAATAAGGCTAGTCCGTTATCAACTTGAAAAAGTGGCACCGAGTCGGTGCTTTTTTTGTTATGCACGCGACGCCAGCGTGAGCGCGTCGCCGCGTTTGGAGACGACGG	GCACGCGACGCCAGCGTGAGCGCGTCGCCG	GCGACGCCAGCGTGAGCGCG	TCGC	TGTTATGCAC	CG	TC	CHRNB2	TCGC	196	2	100	0	228	0	1.02041	0	0	0
11400	ACCACGTCTCACACCgGCGACGCCAGCGTGAGCGCGGTTTTAGAGCTAGAAATAGCAAGTTAAAATAAGGCTAGTCCGTTATCAACTTGAAAAAGTGGCACCGAGTCGGTGCTTTTTTGCTCAAGGACGCGACGCCAGCGTGAGCGCGTCCACGCGTTTGGAGACGACGG	GGACGCGACGCCAGCGTGAGCGCGTCCACG	GCGACGCCAGCGTGAGCGCG	TCCA	GCTCAAGGAC	CC	TA	CHRNB2	TCCA	474	20	335	19	325	0	4.21941	5.67164	0	2.83582
11401	ACCACGTCTCACACCgGCGACGCCAGCGTGAGCGCGGTTTTAGAGCTAGAAATAGCAAGTTAAAATAAGGCTAGTCCGTTATCAACTTGAAAAAGTGGCACCGAGTCGGTGCTTTTTTCTCGTTCAACGCGACGCCAGCGTGAGCGCGTCCGCGCGTTTGGAGACGACGG	CAACGCGACGCCAGCGTGAGCGCGTCCGCG	GCGACGCCAGCGTGAGCGCG	TCCG	CTCGTTCAAC	CC	TG	CHRNB2	TCCG	453	1	290	0	295	0	0.220751	0	0	0
11402	ACCACGTCTCACACCgGCGACGCCAGCGTGAGCGCGGTTTTAGAGCTAGAAATAGCAAGTTAAAATAAGGCTAGTCCGTTATCAACTTGAAAAAGTGGCACCGAGTCGGTGCTTTTTTTGTCATAGACGCGACGCCAGCGTGAGCGCGTCCCCGCGTTTGGAGACGACGG	AGACGCGACGCCAGCGTGAGCGCGTCCCCG	GCGACGCCAGCGTGAGCGCG	TCCC	TGTCATAGAC	CC	TC	CHRNB2	TCCC	424	2	240	3	347	18	0.471698	1.25	5.18732	3.21866
11403	ACCACGTCTCACACCgGCGACGCCAGCGTGAGCGCGGTTTTAGAGCTAGAAATAGCAAGTTAAAATAAGGCTAGTCCGTTATCAACTTGAAAAAGTGGCACCGAGTCGGTGCTTTTTTTTAGCACTACGCGACGCCAGCGTGAGCGCGTCCTCGCGTTTGGAGACGACGG	CTACGCGACGCCAGCGTGAGCGCGTCCTCG	GCGACGCCAGCGTGAGCGCG	TCCT	TTAGCACTAC	CC	TT	CHRNB2	TCCT	465	1	362	3	354	0	0.215054	0.828729	0	0.414365
11404	ACCACGTCTCACACCgGCGACGCCAGCGTGAGCGCGGTTTTAGAGCTAGAAATAGCAAGTTAAAATAAGGCTAGTCCGTTATCAACTTGAAAAAGTGGCACCGAGTCGGTGCTTTTTTCGGAGCTCACGCGACGCCAGCGTGAGCGCGTCTACGCGTTTGGAGACGACGG	TCACGCGACGCCAGCGTGAGCGCGTCTACG	GCGACGCCAGCGTGAGCGCG	TCTA	CGGAGCTCAC	CT	TA	CHRNB2	TCTA	554	2	468	0	539	4	0.361011	0	0.742115	0.371058
11405	ACCACGTCTCACACCgGCGACGCCAGCGTGAGCGCGGTTTTAGAGCTAGAAATAGCAAGTTAAAATAAGGCTAGTCCGTTATCAACTTGAAAAAGTGGCACCGAGTCGGTGCTTTTTTTCACGAGTACGCGACGCCAGCGTGAGCGCGTCTGCGCGTTTGGAGACGACGG	GTACGCGACGCCAGCGTGAGCGCGTCTGCG	GCGACGCCAGCGTGAGCGCG	TCTG	TCACGAGTAC	CT	TG	CHRNB2	TCTG	174	0	99	0	107	8	0	0	7.47664	3.73832
11406	ACCACGTCTCACACCgGCGACGCCAGCGTGAGCGCGGTTTTAGAGCTAGAAATAGCAAGTTAAAATAAGGCTAGTCCGTTATCAACTTGAAAAAGTGGCACCGAGTCGGTGCTTTTTTTAGCCGGTACGCGACGCCAGCGTGAGCGCGTCTTCGCGTTTGGAGACGACGG	GTACGCGACGCCAGCGTGAGCGCGTCTTCG	GCGACGCCAGCGTGAGCGCG	TCTT	TAGCCGGTAC	CT	TT	CHRNB2	TCTT	226	3	170	6	244	5	1.32743	3.52941	2.04918	2.7893
11408	ACCACGTCTCACACCgGCGACGCCAGCGTGAGCGCGGTTTTAGAGCTAGAAATAGCAAGTTAAAATAAGGCTAGTCCGTTATCAACTTGAAAAAGTGGCACCGAGTCGGTGCTTTTTTTAGAGGCCACGCGACGCCAGCGTGAGCGCGTTAGCGCGTTTGGAGACGACGG	CCACGCGACGCCAGCGTGAGCGCGTTAGCG	GCGACGCCAGCGTGAGCGCG	TTAG	TAGAGGCCAC	TA	TG	CHRNB2	TTAG	236	1	194	0	410	0	0.423729	0	0	0
11409	ACCACGTCTCACACCgGCGACGCCAGCGTGAGCGCGGTTTTAGAGCTAGAAATAGCAAGTTAAAATAAGGCTAGTCCGTTATCAACTTGAAAAAGTGGCACCGAGTCGGTGCTTTTTTTGGATGTAACGCGACGCCAGCGTGAGCGCGTTACCGCGTTTGGAGACGACGG	TAACGCGACGCCAGCGTGAGCGCGTTACCG	GCGACGCCAGCGTGAGCGCG	TTAC	TGGATGTAAC	TA	TC	CHRNB2	TTAC	836	0	646	0	634	0	0	0	0	0
11410	ACCACGTCTCACACCgGCGACGCCAGCGTGAGCGCGGTTTTAGAGCTAGAAATAGCAAGTTAAAATAAGGCTAGTCCGTTATCAACTTGAAAAAGTGGCACCGAGTCGGTGCTTTTTTTGCTGAAGACGCGACGCCAGCGTGAGCGCGTTATCGCGTTTGGAGACGACGG	AGACGCGACGCCAGCGTGAGCGCGTTATCG	GCGACGCCAGCGTGAGCGCG	TTAT	TGCTGAAGAC	TA	TT	CHRNB2	TTAT	336	0	170	8	147	0	0	4.70588	0	2.35294
11411	ACCACGTCTCACACCgGCGACGCCAGCGTGAGCGCGGTTTTAGAGCTAGAAATAGCAAGTTAAAATAAGGCTAGTCCGTTATCAACTTGAAAAAGTGGCACCGAGTCGGTGCTTTTTTTCGGTATAACGCGACGCCAGCGTGAGCGCGTTGACGCGTTTGGAGACGACGG	TAACGCGACGCCAGCGTGAGCGCGTTGACG	GCGACGCCAGCGTGAGCGCG	TTGA	TCGGTATAAC	TG	TA	CHRNB2	TTGA	127	0	129	9	194	1	0	6.97674	0.515464	3.7461
11412	ACCACGTCTCACACCgGCGACGCCAGCGTGAGCGCGGTTTTAGAGCTAGAAATAGCAAGTTAAAATAAGGCTAGTCCGTTATCAACTTGAAAAAGTGGCACCGAGTCGGTGCTTTTTTGGAGGCACACGCGACGCCAGCGTGAGCGCGTTGGCGCGTTTGGAGACGACGG	ACACGCGACGCCAGCGTGAGCGCGTTGGCG	GCGACGCCAGCGTGAGCGCG	TTGG	GGAGGCACAC	TG	TG	CHRNB2	TTGG	1409	4	828	10	811	21	0.283889	1.20773	2.5894	1.89856
11413	ACCACGTCTCACACCgGCGACGCCAGCGTGAGCGCGGTTTTAGAGCTAGAAATAGCAAGTTAAAATAAGGCTAGTCCGTTATCAACTTGAAAAAGTGGCACCGAGTCGGTGCTTTTTTGGTAATATACGCGACGCCAGCGTGAGCGCGTTGCCGCGTTTGGAGACGACGG	ATACGCGACGCCAGCGTGAGCGCGTTGCCG	GCGACGCCAGCGTGAGCGCG	TTGC	GGTAATATAC	TG	TC	CHRNB2	TTGC	482	2	450	0	402	1	0.414938	0	0.248756	0.124378
11414	ACCACGTCTCACACCgGCGACGCCAGCGTGAGCGCGGTTTTAGAGCTAGAAATAGCAAGTTAAAATAAGGCTAGTCCGTTATCAACTTGAAAAAGTGGCACCGAGTCGGTGCTTTTTTATATAAGTACGCGACGCCAGCGTGAGCGCGTTGTCGCGTTTGGAGACGACGG	GTACGCGACGCCAGCGTGAGCGCGTTGTCG	GCGACGCCAGCGTGAGCGCG	TTGT	ATATAAGTAC	TG	TT	CHRNB2	TTGT	556	10	309	1	355	12	1.79856	0.323625	3.38028	1.85195
11415	ACCACGTCTCACACCgGCGACGCCAGCGTGAGCGCGGTTTTAGAGCTAGAAATAGCAAGTTAAAATAAGGCTAGTCCGTTATCAACTTGAAAAAGTGGCACCGAGTCGGTGCTTTTTTGGTACAATACGCGACGCCAGCGTGAGCGCGTTCACGCGTTTGGAGACGACGG	ATACGCGACGCCAGCGTGAGCGCGTTCACG	GCGACGCCAGCGTGAGCGCG	TTCA	GGTACAATAC	TC	TA	CHRNB2	TTCA	374	6	295	0	261	1	1.60428	0	0.383142	0.191571
11416	ACCACGTCTCACACCgGCGACGCCAGCGTGAGCGCGGTTTTAGAGCTAGAAATAGCAAGTTAAAATAAGGCTAGTCCGTTATCAACTTGAAAAAGTGGCACCGAGTCGGTGCTTTTTTGATAGCAAACGCGACGCCAGCGTGAGCGCGTTCGCGCGTTTGGAGACGACGG	AAACGCGACGCCAGCGTGAGCGCGTTCGCG	GCGACGCCAGCGTGAGCGCG	TTCG	GATAGCAAAC	TC	TG	CHRNB2	TTCG	274	0	204	0	294	0	0	0	0	0
11417	ACCACGTCTCACACCgGCGACGCCAGCGTGAGCGCGGTTTTAGAGCTAGAAATAGCAAGTTAAAATAAGGCTAGTCCGTTATCAACTTGAAAAAGTGGCACCGAGTCGGTGCTTTTTTAGAATATCACGCGACGCCAGCGTGAGCGCGTTCCCGCGTTTGGAGACGACGG	TCACGCGACGCCAGCGTGAGCGCGTTCCCG	GCGACGCCAGCGTGAGCGCG	TTCC	AGAATATCAC	TC	TC	CHRNB2	TTCC	577	5	404	3	358	1	0.866551	0.742574	0.27933	0.510952
11418	ACCACGTCTCACACCgGCGACGCCAGCGTGAGCGCGGTTTTAGAGCTAGAAATAGCAAGTTAAAATAAGGCTAGTCCGTTATCAACTTGAAAAAGTGGCACCGAGTCGGTGCTTTTTTGCCTCTGAACGCGACGCCAGCGTGAGCGCGTTCTCGCGTTTGGAGACGACGG	GAACGCGACGCCAGCGTGAGCGCGTTCTCG	GCGACGCCAGCGTGAGCGCG	TTCT	GCCTCTGAAC	TC	TT	CHRNB2	TTCT	968	7	664	16	649	4	0.72314	2.40964	0.616333	1.51299
11419	ACCACGTCTCACACCgGCGACGCCAGCGTGAGCGCGGTTTTAGAGCTAGAAATAGCAAGTTAAAATAAGGCTAGTCCGTTATCAACTTGAAAAAGTGGCACCGAGTCGGTGCTTTTTTCACATAGGACGCGACGCCAGCGTGAGCGCGTTTACGCGTTTGGAGACGACGG	GGACGCGACGCCAGCGTGAGCGCGTTTACG	GCGACGCCAGCGTGAGCGCG	TTTA	CACATAGGAC	TT	TA	CHRNB2	TTTA	300	3	331	4	210	32	1	1.20846	15.2381	8.22328
11421	ACCACGTCTCACACCgGCGACGCCAGCGTGAGCGCGGTTTTAGAGCTAGAAATAGCAAGTTAAAATAAGGCTAGTCCGTTATCAACTTGAAAAAGTGGCACCGAGTCGGTGCTTTTTTGTCACACTACGCGACGCCAGCGTGAGCGCGTTTCCGCGTTTGGAGACGACGG	CTACGCGACGCCAGCGTGAGCGCGTTTCCG	GCGACGCCAGCGTGAGCGCG	TTTC	GTCACACTAC	TT	TC	CHRNB2	TTTC	816	3	622	6	442	2	0.367647	0.96463	0.452489	0.708559
11422	ACCACGTCTCACACCgGCGACGCCAGCGTGAGCGCGGTTTTAGAGCTAGAAATAGCAAGTTAAAATAAGGCTAGTCCGTTATCAACTTGAAAAAGTGGCACCGAGTCGGTGCTTTTTTACCGATCCACGCGACGCCAGCGTGAGCGCGTTTTCGCGTTTGGAGACGACGG	CCACGCGACGCCAGCGTGAGCGCGTTTTCG	GCGACGCCAGCGTGAGCGCG	TTTT	ACCGATCCAC	TT	TT	CHRNB2	TTTT	1294	4	797	2	846	2	0.309119	0.250941	0.236407	0.243674
11423	ACCACGTCTCACACCgACAGCAGCAGCTGGAGGTGCGTTTTAGAGCTAGAAATAGCAAGTTAAAATAAGGCTAGTCCGTTATCAACTTGAAAAAGTGGCACCGAGTCGGTGCTTTTTTTCAAGCTGACACAGCAGCAGCTGGAGGTGCTGGACCGGTTTGGAGACGACGG	TGACACAGCAGCAGCTGGAGGTGCTGGACC	ACAGCAGCAGCTGGAGGTGC	TGGA	TCAAGCTGAC	GG	TA	PAX5	TGGA	1370	51	557	182	430	160	3.72263	32.675	37.2093	34.9422
11424	ACCACGTCTCACACCgACAGCAGCAGCTGGAGGTGCGTTTTAGAGCTAGAAATAGCAAGTTAAAATAAGGCTAGTCCGTTATCAACTTGAAAAAGTGGCACCGAGTCGGTGCTTTTTTGCCTAAGTACACAGCAGCAGCTGGAGGTGCTGGACCGGTTTGGAGACGACGG	GTACACAGCAGCAGCTGGAGGTGCTGGACC	ACAGCAGCAGCTGGAGGTGC	TGGA	GCCTAAGTAC	GG	TA	PAX5	TGGA	5372	226	2132	1039	1590	475	4.207	48.7336	29.8742	39.3039
11425	ACCACGTCTCACACCgACAGCAGCAGCTGGAGGTGCGTTTTAGAGCTAGAAATAGCAAGTTAAAATAAGGCTAGTCCGTTATCAACTTGAAAAAGTGGCACCGAGTCGGTGCTTTTTTCGTTATTGACACAGCAGCAGCTGGAGGTGCTGGACCGGTTTGGAGACGACGG	TGACACAGCAGCAGCTGGAGGTGCTGGACC	ACAGCAGCAGCTGGAGGTGC	TGGA	CGTTATTGAC	GG	TA	PAX5	TGGA	2619	43	1126	532	877	390	1.64185	47.2469	44.4698	45.8583
11426	ACCACGTCTCACACCgACAGCAGCAGCTGGAGGTGCGTTTTAGAGCTAGAAATAGCAAGTTAAAATAAGGCTAGTCCGTTATCAACTTGAAAAAGTGGCACCGAGTCGGTGCTTTTTTGGCGTCACACACAGCAGCAGCTGGAGGTGCTGGACCGGTTTGGAGACGACGG	ACACACAGCAGCAGCTGGAGGTGCTGGACC	ACAGCAGCAGCTGGAGGTGC	TGGA	GGCGTCACAC	GG	TA	PAX5	TGGA	4132	132	2161	1033	1762	716	3.19458	47.8019	40.6356	44.2188
11427	ACCACGTCTCACACCgACAGCAGCAGCTGGAGGTGCGTTTTAGAGCTAGAAATAGCAAGTTAAAATAAGGCTAGTCCGTTATCAACTTGAAAAAGTGGCACCGAGTCGGTGCTTTTTTCACCGCAAACACAGCAGCAGCTGGAGGTGCTGGACCGGTTTGGAGACGACGG	AAACACAGCAGCAGCTGGAGGTGCTGGACC	ACAGCAGCAGCTGGAGGTGC	TGGA	CACCGCAAAC	GG	TA	PAX5	TGGA	3436	128	1590	685	1611	895	3.72526	43.0818	55.5556	49.3187
11428	ACCACGTCTCACACCgACAGCAGCAGCTGGAGGTGCGTTTTAGAGCTAGAAATAGCAAGTTAAAATAAGGCTAGTCCGTTATCAACTTGAAAAAGTGGCACCGAGTCGGTGCTTTTTTAGATACGCACACAGCAGCAGCTGGAGGTGCTGGACCGGTTTGGAGACGACGG	GCACACAGCAGCAGCTGGAGGTGCTGGACC	ACAGCAGCAGCTGGAGGTGC	TGGA	AGATACGCAC	GG	TA	PAX5	TGGA	3703	71	2848	1799	1484	633	1.91736	63.1671	42.655	52.9111
11429	ACCACGTCTCACACCgACAGCAGCAGCTGGAGGTGCGTTTTAGAGCTAGAAATAGCAAGTTAAAATAAGGCTAGTCCGTTATCAACTTGAAAAAGTGGCACCGAGTCGGTGCTTTTTTTTATCTAGACACAGCAGCAGCTGGAGGTGCTGGACCGGTTTGGAGACGACGG	AGACACAGCAGCAGCTGGAGGTGCTGGACC	ACAGCAGCAGCTGGAGGTGC	TGGA	TTATCTAGAC	GG	TA	PAX5	TGGA	2504	28	1622	842	1913	986	1.11821	51.9112	51.5421	51.7267
11430	ACCACGTCTCACACCgACAGCAGCAGCTGGAGGTGCGTTTTAGAGCTAGAAATAGCAAGTTAAAATAAGGCTAGTCCGTTATCAACTTGAAAAAGTGGCACCGAGTCGGTGCTTTTTTTACTATCAACACAGCAGCAGCTGGAGGTGCTGGACCGGTTTGGAGACGACGG	CAACACAGCAGCAGCTGGAGGTGCTGGACC	ACAGCAGCAGCTGGAGGTGC	TGGA	TACTATCAAC	GG	TA	PAX5	TGGA	3968	66	1737	733	1557	437	1.66331	42.1992	28.0668	35.133
11431	ACCACGTCTCACACCgACAGCAGCAGCTGGAGGTGCGTTTTAGAGCTAGAAATAGCAAGTTAAAATAAGGCTAGTCCGTTATCAACTTGAAAAAGTGGCACCGAGTCGGTGCTTTTTTCGAGTCTCACACAGCAGCAGCTGGAGGTGCTGGACCGGTTTGGAGACGACGG	TCACACAGCAGCAGCTGGAGGTGCTGGACC	ACAGCAGCAGCTGGAGGTGC	TGGA	CGAGTCTCAC	GG	TA	PAX5	TGGA	1671	105	1056	646	1154	837	6.28366	61.1742	72.5303	66.8523
11432	ACCACGTCTCACACCgACAGCAGCAGCTGGAGGTGCGTTTTAGAGCTAGAAATAGCAAGTTAAAATAAGGCTAGTCCGTTATCAACTTGAAAAAGTGGCACCGAGTCGGTGCTTTTTTTATGAAGGACACAGCAGCAGCTGGAGGTGCTGGACCGGTTTGGAGACGACGG	GGACACAGCAGCAGCTGGAGGTGCTGGACC	ACAGCAGCAGCTGGAGGTGC	TGGA	TATGAAGGAC	GG	TA	PAX5	TGGA	1883	51	835	339	1215	760	2.70844	40.5988	62.5514	51.5751
11433	ACCACGTCTCACACCgACAGCAGCAGCTGGAGGTGCGTTTTAGAGCTAGAAATAGCAAGTTAAAATAAGGCTAGTCCGTTATCAACTTGAAAAAGTGGCACCGAGTCGGTGCTTTTTTGTTCATGGACACAGCAGCAGCTGGAGGTGCAAAACCGGTTTGGAGACGACGG	GGACACAGCAGCAGCTGGAGGTGCAAAACC	ACAGCAGCAGCTGGAGGTGC	AAAA	GTTCATGGAC	AA	AA	PAX5	AAAA	1662	0	1196	10	1115	7	0	0.83612	0.627803	0.731962
11434	ACCACGTCTCACACCgACAGCAGCAGCTGGAGGTGCGTTTTAGAGCTAGAAATAGCAAGTTAAAATAAGGCTAGTCCGTTATCAACTTGAAAAAGTGGCACCGAGTCGGTGCTTTTTTAGGCATCTACACAGCAGCAGCTGGAGGTGCAAAGCCGGTTTGGAGACGACGG	CTACACAGCAGCAGCTGGAGGTGCAAAGCC	ACAGCAGCAGCTGGAGGTGC	AAAG	AGGCATCTAC	AA	AG	PAX5	AAAG	667	11	469	11	423	13	1.64918	2.34542	3.07329	2.70935
11435	ACCACGTCTCACACCgACAGCAGCAGCTGGAGGTGCGTTTTAGAGCTAGAAATAGCAAGTTAAAATAAGGCTAGTCCGTTATCAACTTGAAAAAGTGGCACCGAGTCGGTGCTTTTTTATGGAGACACACAGCAGCAGCTGGAGGTGCAAACCCGGTTTGGAGACGACGG	ACACACAGCAGCAGCTGGAGGTGCAAACCC	ACAGCAGCAGCTGGAGGTGC	AAAC	ATGGAGACAC	AA	AC	PAX5	AAAC	891	1	709	4	609	8	0.112233	0.564175	1.31363	0.938902
11436	ACCACGTCTCACACCgACAGCAGCAGCTGGAGGTGCGTTTTAGAGCTAGAAATAGCAAGTTAAAATAAGGCTAGTCCGTTATCAACTTGAAAAAGTGGCACCGAGTCGGTGCTTTTTTTCTATCGCACACAGCAGCAGCTGGAGGTGCAAATCCGGTTTGGAGACGACGG	GCACACAGCAGCAGCTGGAGGTGCAAATCC	ACAGCAGCAGCTGGAGGTGC	AAAT	TCTATCGCAC	AA	AT	PAX5	AAAT	1880	13	1385	15	1308	21	0.691489	1.08303	1.6055	1.34427
11437	ACCACGTCTCACACCgACAGCAGCAGCTGGAGGTGCGTTTTAGAGCTAGAAATAGCAAGTTAAAATAAGGCTAGTCCGTTATCAACTTGAAAAAGTGGCACCGAGTCGGTGCTTTTTTACTCTATGACACAGCAGCAGCTGGAGGTGCAAGACCGGTTTGGAGACGACGG	TGACACAGCAGCAGCTGGAGGTGCAAGACC	ACAGCAGCAGCTGGAGGTGC	AAGA	ACTCTATGAC	AG	AA	PAX5	AAGA	1475	6	940	268	939	282	0.40678	28.5106	30.0319	29.2713
11438	ACCACGTCTCACACCgACAGCAGCAGCTGGAGGTGCGTTTTAGAGCTAGAAATAGCAAGTTAAAATAAGGCTAGTCCGTTATCAACTTGAAAAAGTGGCACCGAGTCGGTGCTTTTTTTGGTATATACACAGCAGCAGCTGGAGGTGCAAGGCCGGTTTGGAGACGACGG	ATACACAGCAGCAGCTGGAGGTGCAAGGCC	ACAGCAGCAGCTGGAGGTGC	AAGG	TGGTATATAC	AG	AG	PAX5	AAGG	2298	20	1807	217	1714	427	0.870322	12.0089	24.9125	18.4607
11439	ACCACGTCTCACACCgACAGCAGCAGCTGGAGGTGCGTTTTAGAGCTAGAAATAGCAAGTTAAAATAAGGCTAGTCCGTTATCAACTTGAAAAAGTGGCACCGAGTCGGTGCTTTTTTTGGCGGAAACACAGCAGCAGCTGGAGGTGCAAGCCCGGTTTGGAGACGACGG	AAACACAGCAGCAGCTGGAGGTGCAAGCCC	ACAGCAGCAGCTGGAGGTGC	AAGC	TGGCGGAAAC	AG	AC	PAX5	AAGC	2488	9	1788	295	1575	307	0.361736	16.4989	19.4921	17.9955
11440	ACCACGTCTCACACCgACAGCAGCAGCTGGAGGTGCGTTTTAGAGCTAGAAATAGCAAGTTAAAATAAGGCTAGTCCGTTATCAACTTGAAAAAGTGGCACCGAGTCGGTGCTTTTTTAGATGCTCACACAGCAGCAGCTGGAGGTGCAAGTCCGGTTTGGAGACGACGG	TCACACAGCAGCAGCTGGAGGTGCAAGTCC	ACAGCAGCAGCTGGAGGTGC	AAGT	AGATGCTCAC	AG	AT	PAX5	AAGT	2328	15	1519	403	1262	308	0.64433	26.5306	24.4057	25.4682
11441	ACCACGTCTCACACCgACAGCAGCAGCTGGAGGTGCGTTTTAGAGCTAGAAATAGCAAGTTAAAATAAGGCTAGTCCGTTATCAACTTGAAAAAGTGGCACCGAGTCGGTGCTTTTTTTAACGTCAACACAGCAGCAGCTGGAGGTGCAACACCGGTTTGGAGACGACGG	CAACACAGCAGCAGCTGGAGGTGCAACACC	ACAGCAGCAGCTGGAGGTGC	AACA	TAACGTCAAC	AC	AA	PAX5	AACA	864	24	704	5	698	2	2.77778	0.710227	0.286533	0.49838
11442	ACCACGTCTCACACCgACAGCAGCAGCTGGAGGTGCGTTTTAGAGCTAGAAATAGCAAGTTAAAATAAGGCTAGTCCGTTATCAACTTGAAAAAGTGGCACCGAGTCGGTGCTTTTTTAGCGTACAACACAGCAGCAGCTGGAGGTGCAACGCCGGTTTGGAGACGACGG	CAACACAGCAGCAGCTGGAGGTGCAACGCC	ACAGCAGCAGCTGGAGGTGC	AACG	AGCGTACAAC	AC	AG	PAX5	AACG	2969	46	2009	2	1813	8	1.54934	0.099552	0.441258	0.270405
11443	ACCACGTCTCACACCgACAGCAGCAGCTGGAGGTGCGTTTTAGAGCTAGAAATAGCAAGTTAAAATAAGGCTAGTCCGTTATCAACTTGAAAAAGTGGCACCGAGTCGGTGCTTTTTTGGATGTTCACACAGCAGCAGCTGGAGGTGCAACCCCGGTTTGGAGACGACGG	TCACACAGCAGCAGCTGGAGGTGCAACCCC	ACAGCAGCAGCTGGAGGTGC	AACC	GGATGTTCAC	AC	AC	PAX5	AACC	1791	0	1537	15	1381	3	0	0.975927	0.217234	0.596581
11444	ACCACGTCTCACACCgACAGCAGCAGCTGGAGGTGCGTTTTAGAGCTAGAAATAGCAAGTTAAAATAAGGCTAGTCCGTTATCAACTTGAAAAAGTGGCACCGAGTCGGTGCTTTTTTGTTCAATGACACAGCAGCAGCTGGAGGTGCAACTCCGGTTTGGAGACGACGG	TGACACAGCAGCAGCTGGAGGTGCAACTCC	ACAGCAGCAGCTGGAGGTGC	AACT	GTTCAATGAC	AC	AT	PAX5	AACT	3778	7	2816	2	2653	7	0.185283	0.0710227	0.263852	0.167437
11445	ACCACGTCTCACACCgACAGCAGCAGCTGGAGGTGCGTTTTAGAGCTAGAAATAGCAAGTTAAAATAAGGCTAGTCCGTTATCAACTTGAAAAAGTGGCACCGAGTCGGTGCTTTTTTATCTCTGGACACAGCAGCAGCTGGAGGTGCAATACCGGTTTGGAGACGACGG	GGACACAGCAGCAGCTGGAGGTGCAATACC	ACAGCAGCAGCTGGAGGTGC	AATA	ATCTCTGGAC	AT	AA	PAX5	AATA	9447	40	7263	9	5707	7	0.423415	0.123916	0.122656	0.123286
11446	ACCACGTCTCACACCgACAGCAGCAGCTGGAGGTGCGTTTTAGAGCTAGAAATAGCAAGTTAAAATAAGGCTAGTCCGTTATCAACTTGAAAAAGTGGCACCGAGTCGGTGCTTTTTTGAATGCAGACACAGCAGCAGCTGGAGGTGCAATGCCGGTTTGGAGACGACGG	AGACACAGCAGCAGCTGGAGGTGCAATGCC	ACAGCAGCAGCTGGAGGTGC	AATG	GAATGCAGAC	AT	AG	PAX5	AATG	1845	11	1479	5	1130	9	0.596206	0.338066	0.79646	0.567263
11447	ACCACGTCTCACACCgACAGCAGCAGCTGGAGGTGCGTTTTAGAGCTAGAAATAGCAAGTTAAAATAAGGCTAGTCCGTTATCAACTTGAAAAAGTGGCACCGAGTCGGTGCTTTTTTATCATAAGACACAGCAGCAGCTGGAGGTGCAATCCCGGTTTGGAGACGACGG	AGACACAGCAGCAGCTGGAGGTGCAATCCC	ACAGCAGCAGCTGGAGGTGC	AATC	ATCATAAGAC	AT	AC	PAX5	AATC	3195	2	2205	0	1909	2	0.0625978	0	0.104767	0.0523834
11448	ACCACGTCTCACACCgACAGCAGCAGCTGGAGGTGCGTTTTAGAGCTAGAAATAGCAAGTTAAAATAAGGCTAGTCCGTTATCAACTTGAAAAAGTGGCACCGAGTCGGTGCTTTTTTTCGTATTCACACAGCAGCAGCTGGAGGTGCAATTCCGGTTTGGAGACGACGG	TCACACAGCAGCAGCTGGAGGTGCAATTCC	ACAGCAGCAGCTGGAGGTGC	AATT	TCGTATTCAC	AT	AT	PAX5	AATT	2271	5	1954	4	1674	20	0.220167	0.204708	1.19474	0.699726
11449	ACCACGTCTCACACCgACAGCAGCAGCTGGAGGTGCGTTTTAGAGCTAGAAATAGCAAGTTAAAATAAGGCTAGTCCGTTATCAACTTGAAAAAGTGGCACCGAGTCGGTGCTTTTTTTCCTATGAACACAGCAGCAGCTGGAGGTGCAGAACCGGTTTGGAGACGACGG	GAACACAGCAGCAGCTGGAGGTGCAGAACC	ACAGCAGCAGCTGGAGGTGC	AGAA	TCCTATGAAC	GA	AA	PAX5	AGAA	2572	22	1640	342	1749	433	0.855365	20.8537	24.757	22.8053
11450	ACCACGTCTCACACCgACAGCAGCAGCTGGAGGTGCGTTTTAGAGCTAGAAATAGCAAGTTAAAATAAGGCTAGTCCGTTATCAACTTGAAAAAGTGGCACCGAGTCGGTGCTTTTTTGTGTAGTCACACAGCAGCAGCTGGAGGTGCAGAGCCGGTTTGGAGACGACGG	TCACACAGCAGCAGCTGGAGGTGCAGAGCC	ACAGCAGCAGCTGGAGGTGC	AGAG	GTGTAGTCAC	GA	AG	PAX5	AGAG	6100	68	4497	673	3482	703	1.11475	14.9655	20.1895	17.5775
11451	ACCACGTCTCACACCgACAGCAGCAGCTGGAGGTGCGTTTTAGAGCTAGAAATAGCAAGTTAAAATAAGGCTAGTCCGTTATCAACTTGAAAAAGTGGCACCGAGTCGGTGCTTTTTTTTCTTAGTACACAGCAGCAGCTGGAGGTGCAGACCCGGTTTGGAGACGACGG	GTACACAGCAGCAGCTGGAGGTGCAGACCC	ACAGCAGCAGCTGGAGGTGC	AGAC	TTCTTAGTAC	GA	AC	PAX5	AGAC	3340	17	2253	158	2561	200	0.508982	7.01287	7.80945	7.41116
11452	ACCACGTCTCACACCgACAGCAGCAGCTGGAGGTGCGTTTTAGAGCTAGAAATAGCAAGTTAAAATAAGGCTAGTCCGTTATCAACTTGAAAAAGTGGCACCGAGTCGGTGCTTTTTTGTTCAGGTACACAGCAGCAGCTGGAGGTGCAGATCCGGTTTGGAGACGACGG	GTACACAGCAGCAGCTGGAGGTGCAGATCC	ACAGCAGCAGCTGGAGGTGC	AGAT	GTTCAGGTAC	GA	AT	PAX5	AGAT	4522	64	3303	349	3057	466	1.4153	10.5662	15.2437	12.9049
11453	ACCACGTCTCACACCgACAGCAGCAGCTGGAGGTGCGTTTTAGAGCTAGAAATAGCAAGTTAAAATAAGGCTAGTCCGTTATCAACTTGAAAAAGTGGCACCGAGTCGGTGCTTTTTTGTGCACATACACAGCAGCAGCTGGAGGTGCAGGACCGGTTTGGAGACGACGG	ATACACAGCAGCAGCTGGAGGTGCAGGACC	ACAGCAGCAGCTGGAGGTGC	AGGA	GTGCACATAC	GG	AA	PAX5	AGGA	2391	79	1398	924	1111	633	3.30406	66.0944	56.9757	61.5351
11454	ACCACGTCTCACACCgACAGCAGCAGCTGGAGGTGCGTTTTAGAGCTAGAAATAGCAAGTTAAAATAAGGCTAGTCCGTTATCAACTTGAAAAAGTGGCACCGAGTCGGTGCTTTTTTCGCGTTCAACACAGCAGCAGCTGGAGGTGCAGGGCCGGTTTGGAGACGACGG	CAACACAGCAGCAGCTGGAGGTGCAGGGCC	ACAGCAGCAGCTGGAGGTGC	AGGG	CGCGTTCAAC	GG	AG	PAX5	AGGG	4035	248	2502	1463	1786	992	6.14622	58.4732	55.5431	57.0082
11455	ACCACGTCTCACACCgACAGCAGCAGCTGGAGGTGCGTTTTAGAGCTAGAAATAGCAAGTTAAAATAAGGCTAGTCCGTTATCAACTTGAAAAAGTGGCACCGAGTCGGTGCTTTTTTACTGTGTGACACAGCAGCAGCTGGAGGTGCAGGCCCGGTTTGGAGACGACGG	TGACACAGCAGCAGCTGGAGGTGCAGGCCC	ACAGCAGCAGCTGGAGGTGC	AGGC	ACTGTGTGAC	GG	AC	PAX5	AGGC	3920	153	1660	684	2062	1167	3.90306	41.2048	56.5955	48.9002
11456	ACCACGTCTCACACCgACAGCAGCAGCTGGAGGTGCGTTTTAGAGCTAGAAATAGCAAGTTAAAATAAGGCTAGTCCGTTATCAACTTGAAAAAGTGGCACCGAGTCGGTGCTTTTTTACGTTCAGACACAGCAGCAGCTGGAGGTGCAGGTCCGGTTTGGAGACGACGG	AGACACAGCAGCAGCTGGAGGTGCAGGTCC	ACAGCAGCAGCTGGAGGTGC	AGGT	ACGTTCAGAC	GG	AT	PAX5	AGGT	3953	52	2035	847	1771	763	1.31546	41.6216	43.083	42.3523
11457	ACCACGTCTCACACCgACAGCAGCAGCTGGAGGTGCGTTTTAGAGCTAGAAATAGCAAGTTAAAATAAGGCTAGTCCGTTATCAACTTGAAAAAGTGGCACCGAGTCGGTGCTTTTTTTAATAGTGACACAGCAGCAGCTGGAGGTGCAGCACCGGTTTGGAGACGACGG	TGACACAGCAGCAGCTGGAGGTGCAGCACC	ACAGCAGCAGCTGGAGGTGC	AGCA	TAATAGTGAC	GC	AA	PAX5	AGCA	3318	20	2185	63	2335	54	0.602773	2.8833	2.31263	2.59796
11458	ACCACGTCTCACACCgACAGCAGCAGCTGGAGGTGCGTTTTAGAGCTAGAAATAGCAAGTTAAAATAAGGCTAGTCCGTTATCAACTTGAAAAAGTGGCACCGAGTCGGTGCTTTTTTTGCTGCGCACACAGCAGCAGCTGGAGGTGCAGCGCCGGTTTGGAGACGACGG	GCACACAGCAGCAGCTGGAGGTGCAGCGCC	ACAGCAGCAGCTGGAGGTGC	AGCG	TGCTGCGCAC	GC	AG	PAX5	AGCG	1983	4	1444	27	1351	20	0.201715	1.86981	1.48038	1.6751
11459	ACCACGTCTCACACCgACAGCAGCAGCTGGAGGTGCGTTTTAGAGCTAGAAATAGCAAGTTAAAATAAGGCTAGTCCGTTATCAACTTGAAAAAGTGGCACCGAGTCGGTGCTTTTTTTAACGTCCACACAGCAGCAGCTGGAGGTGCAGCCCCGGTTTGGAGACGACGG	CCACACAGCAGCAGCTGGAGGTGCAGCCCC	ACAGCAGCAGCTGGAGGTGC	AGCC	TAACGTCCAC	GC	AC	PAX5	AGCC	1627	4	1299	24	1100	36	0.245851	1.84758	3.27273	2.56015
11460	ACCACGTCTCACACCgACAGCAGCAGCTGGAGGTGCGTTTTAGAGCTAGAAATAGCAAGTTAAAATAAGGCTAGTCCGTTATCAACTTGAAAAAGTGGCACCGAGTCGGTGCTTTTTTAAGTTGCCACACAGCAGCAGCTGGAGGTGCAGCTCCGGTTTGGAGACGACGG	CCACACAGCAGCAGCTGGAGGTGCAGCTCC	ACAGCAGCAGCTGGAGGTGC	AGCT	AAGTTGCCAC	GC	AT	PAX5	AGCT	3719	17	2836	214	2401	197	0.457112	7.54584	8.20491	7.87538
11461	ACCACGTCTCACACCgACAGCAGCAGCTGGAGGTGCGTTTTAGAGCTAGAAATAGCAAGTTAAAATAAGGCTAGTCCGTTATCAACTTGAAAAAGTGGCACCGAGTCGGTGCTTTTTTGCATAGTGACACAGCAGCAGCTGGAGGTGCAGTACCGGTTTGGAGACGACGG	TGACACAGCAGCAGCTGGAGGTGCAGTACC	ACAGCAGCAGCTGGAGGTGC	AGTA	GCATAGTGAC	GT	AA	PAX5	AGTA	2520	9	1797	6	1353	5	0.357143	0.33389	0.369549	0.351719
11462	ACCACGTCTCACACCgACAGCAGCAGCTGGAGGTGCGTTTTAGAGCTAGAAATAGCAAGTTAAAATAAGGCTAGTCCGTTATCAACTTGAAAAAGTGGCACCGAGTCGGTGCTTTTTTAGTGCAACACACAGCAGCAGCTGGAGGTGCAGTGCCGGTTTGGAGACGACGG	ACACACAGCAGCAGCTGGAGGTGCAGTGCC	ACAGCAGCAGCTGGAGGTGC	AGTG	AGTGCAACAC	GT	AG	PAX5	AGTG	4249	20	3417	10	2798	11	0.470699	0.292654	0.393138	0.342896
11463	ACCACGTCTCACACCgACAGCAGCAGCTGGAGGTGCGTTTTAGAGCTAGAAATAGCAAGTTAAAATAAGGCTAGTCCGTTATCAACTTGAAAAAGTGGCACCGAGTCGGTGCTTTTTTATCCAGCCACACAGCAGCAGCTGGAGGTGCAGTCCCGGTTTGGAGACGACGG	CCACACAGCAGCAGCTGGAGGTGCAGTCCC	ACAGCAGCAGCTGGAGGTGC	AGTC	ATCCAGCCAC	GT	AC	PAX5	AGTC	5550	11	4863	59	3854	31	0.198198	1.21324	0.804359	1.0088
11464	ACCACGTCTCACACCgACAGCAGCAGCTGGAGGTGCGTTTTAGAGCTAGAAATAGCAAGTTAAAATAAGGCTAGTCCGTTATCAACTTGAAAAAGTGGCACCGAGTCGGTGCTTTTTTTTCCTTATACACAGCAGCAGCTGGAGGTGCAGTTCCGGTTTGGAGACGACGG	ATACACAGCAGCAGCTGGAGGTGCAGTTCC	ACAGCAGCAGCTGGAGGTGC	AGTT	TTCCTTATAC	GT	AT	PAX5	AGTT	2841	28	1815	11	1848	14	0.985568	0.606061	0.757576	0.681818
11466	ACCACGTCTCACACCgACAGCAGCAGCTGGAGGTGCGTTTTAGAGCTAGAAATAGCAAGTTAAAATAAGGCTAGTCCGTTATCAACTTGAAAAAGTGGCACCGAGTCGGTGCTTTTTTTCTCCGAGACACAGCAGCAGCTGGAGGTGCACAGCCGGTTTGGAGACGACGG	AGACACAGCAGCAGCTGGAGGTGCACAGCC	ACAGCAGCAGCTGGAGGTGC	ACAG	TCTCCGAGAC	CA	AG	PAX5	ACAG	903	17	519	9	421	9	1.88261	1.7341	2.13777	1.93594
11467	ACCACGTCTCACACCgACAGCAGCAGCTGGAGGTGCGTTTTAGAGCTAGAAATAGCAAGTTAAAATAAGGCTAGTCCGTTATCAACTTGAAAAAGTGGCACCGAGTCGGTGCTTTTTTAACCATACACACAGCAGCAGCTGGAGGTGCACACCCGGTTTGGAGACGACGG	ACACACAGCAGCAGCTGGAGGTGCACACCC	ACAGCAGCAGCTGGAGGTGC	ACAC	AACCATACAC	CA	AC	PAX5	ACAC	1240	1	904	9	630	0	0.0806452	0.995575	0	0.497788
11468	ACCACGTCTCACACCgACAGCAGCAGCTGGAGGTGCGTTTTAGAGCTAGAAATAGCAAGTTAAAATAAGGCTAGTCCGTTATCAACTTGAAAAAGTGGCACCGAGTCGGTGCTTTTTTGTGTCGGTACACAGCAGCAGCTGGAGGTGCACATCCGGTTTGGAGACGACGG	GTACACAGCAGCAGCTGGAGGTGCACATCC	ACAGCAGCAGCTGGAGGTGC	ACAT	GTGTCGGTAC	CA	AT	PAX5	ACAT	4965	45	4039	13	3657	12	0.906344	0.321862	0.328138	0.325
11469	ACCACGTCTCACACCgACAGCAGCAGCTGGAGGTGCGTTTTAGAGCTAGAAATAGCAAGTTAAAATAAGGCTAGTCCGTTATCAACTTGAAAAAGTGGCACCGAGTCGGTGCTTTTTTCGGAGGCAACACAGCAGCAGCTGGAGGTGCACGACCGGTTTGGAGACGACGG	CAACACAGCAGCAGCTGGAGGTGCACGACC	ACAGCAGCAGCTGGAGGTGC	ACGA	CGGAGGCAAC	CG	AA	PAX5	ACGA	1365	16	1275	56	1095	46	1.17216	4.39216	4.20091	4.29654
11470	ACCACGTCTCACACCgACAGCAGCAGCTGGAGGTGCGTTTTAGAGCTAGAAATAGCAAGTTAAAATAAGGCTAGTCCGTTATCAACTTGAAAAAGTGGCACCGAGTCGGTGCTTTTTTTCTCCAGTACACAGCAGCAGCTGGAGGTGCACGGCCGGTTTGGAGACGACGG	GTACACAGCAGCAGCTGGAGGTGCACGGCC	ACAGCAGCAGCTGGAGGTGC	ACGG	TCTCCAGTAC	CG	AG	PAX5	ACGG	2747	32	1805	126	1475	200	1.16491	6.98061	13.5593	10.27
11471	ACCACGTCTCACACCgACAGCAGCAGCTGGAGGTGCGTTTTAGAGCTAGAAATAGCAAGTTAAAATAAGGCTAGTCCGTTATCAACTTGAAAAAGTGGCACCGAGTCGGTGCTTTTTTTAGCCACCACACAGCAGCAGCTGGAGGTGCACGCCCGGTTTGGAGACGACGG	CCACACAGCAGCAGCTGGAGGTGCACGCCC	ACAGCAGCAGCTGGAGGTGC	ACGC	TAGCCACCAC	CG	AC	PAX5	ACGC	4145	6	3164	21	2728	89	0.144753	0.663717	3.26246	1.96309
11472	ACCACGTCTCACACCgACAGCAGCAGCTGGAGGTGCGTTTTAGAGCTAGAAATAGCAAGTTAAAATAAGGCTAGTCCGTTATCAACTTGAAAAAGTGGCACCGAGTCGGTGCTTTTTTAGTATCCGACACAGCAGCAGCTGGAGGTGCACGTCCGGTTTGGAGACGACGG	CGACACAGCAGCAGCTGGAGGTGCACGTCC	ACAGCAGCAGCTGGAGGTGC	ACGT	AGTATCCGAC	CG	AT	PAX5	ACGT	1271	7	1179	11	922	1	0.550747	0.932994	0.10846	0.520727
11473	ACCACGTCTCACACCgACAGCAGCAGCTGGAGGTGCGTTTTAGAGCTAGAAATAGCAAGTTAAAATAAGGCTAGTCCGTTATCAACTTGAAAAAGTGGCACCGAGTCGGTGCTTTTTTTGCTGGCAACACAGCAGCAGCTGGAGGTGCACCACCGGTTTGGAGACGACGG	CAACACAGCAGCAGCTGGAGGTGCACCACC	ACAGCAGCAGCTGGAGGTGC	ACCA	TGCTGGCAAC	CC	AA	PAX5	ACCA	3264	40	2069	1	1987	3	1.22549	0.0483325	0.150981	0.099657
11474	ACCACGTCTCACACCgACAGCAGCAGCTGGAGGTGCGTTTTAGAGCTAGAAATAGCAAGTTAAAATAAGGCTAGTCCGTTATCAACTTGAAAAAGTGGCACCGAGTCGGTGCTTTTTTGCTTCTCGACACAGCAGCAGCTGGAGGTGCACCGCCGGTTTGGAGACGACGG	CGACACAGCAGCAGCTGGAGGTGCACCGCC	ACAGCAGCAGCTGGAGGTGC	ACCG	GCTTCTCGAC	CC	AG	PAX5	ACCG	2434	6	1443	16	1555	4	0.246508	1.1088	0.257235	0.683018
11475	ACCACGTCTCACACCgACAGCAGCAGCTGGAGGTGCGTTTTAGAGCTAGAAATAGCAAGTTAAAATAAGGCTAGTCCGTTATCAACTTGAAAAAGTGGCACCGAGTCGGTGCTTTTTTGCCGAAGGACACAGCAGCAGCTGGAGGTGCACCCCCGGTTTGGAGACGACGG	GGACACAGCAGCAGCTGGAGGTGCACCCCC	ACAGCAGCAGCTGGAGGTGC	ACCC	GCCGAAGGAC	CC	AC	PAX5	ACCC	2797	19	2031	9	1322	8	0.679299	0.443131	0.605144	0.524138
11476	ACCACGTCTCACACCgACAGCAGCAGCTGGAGGTGCGTTTTAGAGCTAGAAATAGCAAGTTAAAATAAGGCTAGTCCGTTATCAACTTGAAAAAGTGGCACCGAGTCGGTGCTTTTTTCACTGGCTACACAGCAGCAGCTGGAGGTGCACCTCCGGTTTGGAGACGACGG	CTACACAGCAGCAGCTGGAGGTGCACCTCC	ACAGCAGCAGCTGGAGGTGC	ACCT	CACTGGCTAC	CC	AT	PAX5	ACCT	1283	1	668	0	658	0	0.0779423	0	0	0
11478	ACCACGTCTCACACCgACAGCAGCAGCTGGAGGTGCGTTTTAGAGCTAGAAATAGCAAGTTAAAATAAGGCTAGTCCGTTATCAACTTGAAAAAGTGGCACCGAGTCGGTGCTTTTTTGAGGTCTGACACAGCAGCAGCTGGAGGTGCACTGCCGGTTTGGAGACGACGG	TGACACAGCAGCAGCTGGAGGTGCACTGCC	ACAGCAGCAGCTGGAGGTGC	ACTG	GAGGTCTGAC	CT	AG	PAX5	ACTG	3891	3	2589	3	2293	2	0.077101	0.115875	0.087222	0.101548
11479	ACCACGTCTCACACCgACAGCAGCAGCTGGAGGTGCGTTTTAGAGCTAGAAATAGCAAGTTAAAATAAGGCTAGTCCGTTATCAACTTGAAAAAGTGGCACCGAGTCGGTGCTTTTTTCGGTAAGTACACAGCAGCAGCTGGAGGTGCACTCCCGGTTTGGAGACGACGG	GTACACAGCAGCAGCTGGAGGTGCACTCCC	ACAGCAGCAGCTGGAGGTGC	ACTC	CGGTAAGTAC	CT	AC	PAX5	ACTC	3038	13	2380	10	1753	8	0.427913	0.420168	0.456361	0.438264
11480	ACCACGTCTCACACCgACAGCAGCAGCTGGAGGTGCGTTTTAGAGCTAGAAATAGCAAGTTAAAATAAGGCTAGTCCGTTATCAACTTGAAAAAGTGGCACCGAGTCGGTGCTTTTTTTTACGGTGACACAGCAGCAGCTGGAGGTGCACTTCCGGTTTGGAGACGACGG	TGACACAGCAGCAGCTGGAGGTGCACTTCC	ACAGCAGCAGCTGGAGGTGC	ACTT	TTACGGTGAC	CT	AT	PAX5	ACTT	2269	4	1690	2	1632	22	0.176289	0.118343	1.34804	0.733191
11481	ACCACGTCTCACACCgACAGCAGCAGCTGGAGGTGCGTTTTAGAGCTAGAAATAGCAAGTTAAAATAAGGCTAGTCCGTTATCAACTTGAAAAAGTGGCACCGAGTCGGTGCTTTTTTCATAAGCTACACAGCAGCAGCTGGAGGTGCATAACCGGTTTGGAGACGACGG	CTACACAGCAGCAGCTGGAGGTGCATAACC	ACAGCAGCAGCTGGAGGTGC	ATAA	CATAAGCTAC	TA	AA	PAX5	ATAA	861	12	455	2	325	6	1.39373	0.43956	1.84615	1.14286
11482	ACCACGTCTCACACCgACAGCAGCAGCTGGAGGTGCGTTTTAGAGCTAGAAATAGCAAGTTAAAATAAGGCTAGTCCGTTATCAACTTGAAAAAGTGGCACCGAGTCGGTGCTTTTTTCAGGAGTTACACAGCAGCAGCTGGAGGTGCATAGCCGGTTTGGAGACGACGG	TTACACAGCAGCAGCTGGAGGTGCATAGCC	ACAGCAGCAGCTGGAGGTGC	ATAG	CAGGAGTTAC	TA	AG	PAX5	ATAG	1740	9	1302	4	1244	23	0.517241	0.30722	1.84887	1.07805
11483	ACCACGTCTCACACCgACAGCAGCAGCTGGAGGTGCGTTTTAGAGCTAGAAATAGCAAGTTAAAATAAGGCTAGTCCGTTATCAACTTGAAAAAGTGGCACCGAGTCGGTGCTTTTTTTGAGGACAACACAGCAGCAGCTGGAGGTGCATACCCGGTTTGGAGACGACGG	CAACACAGCAGCAGCTGGAGGTGCATACCC	ACAGCAGCAGCTGGAGGTGC	ATAC	TGAGGACAAC	TA	AC	PAX5	ATAC	1712	29	1326	20	1033	0	1.69393	1.5083	0	0.754148
11484	ACCACGTCTCACACCgACAGCAGCAGCTGGAGGTGCGTTTTAGAGCTAGAAATAGCAAGTTAAAATAAGGCTAGTCCGTTATCAACTTGAAAAAGTGGCACCGAGTCGGTGCTTTTTTTCACGCCGACACAGCAGCAGCTGGAGGTGCATATCCGGTTTGGAGACGACGG	CGACACAGCAGCAGCTGGAGGTGCATATCC	ACAGCAGCAGCTGGAGGTGC	ATAT	TCACGCCGAC	TA	AT	PAX5	ATAT	3606	28	2789	4	2427	6	0.776484	0.143421	0.247219	0.19532
11485	ACCACGTCTCACACCgACAGCAGCAGCTGGAGGTGCGTTTTAGAGCTAGAAATAGCAAGTTAAAATAAGGCTAGTCCGTTATCAACTTGAAAAAGTGGCACCGAGTCGGTGCTTTTTTGCAACACGACACAGCAGCAGCTGGAGGTGCATGACCGGTTTGGAGACGACGG	CGACACAGCAGCAGCTGGAGGTGCATGACC	ACAGCAGCAGCTGGAGGTGC	ATGA	GCAACACGAC	TG	AA	PAX5	ATGA	1253	1	857	22	708	14	0.0798085	2.56709	1.9774	2.27225
11486	ACCACGTCTCACACCgACAGCAGCAGCTGGAGGTGCGTTTTAGAGCTAGAAATAGCAAGTTAAAATAAGGCTAGTCCGTTATCAACTTGAAAAAGTGGCACCGAGTCGGTGCTTTTTTCGGCACTTACACAGCAGCAGCTGGAGGTGCATGGCCGGTTTGGAGACGACGG	TTACACAGCAGCAGCTGGAGGTGCATGGCC	ACAGCAGCAGCTGGAGGTGC	ATGG	CGGCACTTAC	TG	AG	PAX5	ATGG	6521	33	4751	405	4276	561	0.506057	8.52452	13.1197	10.8221
11487	ACCACGTCTCACACCgACAGCAGCAGCTGGAGGTGCGTTTTAGAGCTAGAAATAGCAAGTTAAAATAAGGCTAGTCCGTTATCAACTTGAAAAAGTGGCACCGAGTCGGTGCTTTTTTGGAATGGAACACAGCAGCAGCTGGAGGTGCATGCCCGGTTTGGAGACGACGG	GAACACAGCAGCAGCTGGAGGTGCATGCCC	ACAGCAGCAGCTGGAGGTGC	ATGC	GGAATGGAAC	TG	AC	PAX5	ATGC	3416	21	2363	146	2263	142	0.614754	6.17859	6.27486	6.22672
11488	ACCACGTCTCACACCgACAGCAGCAGCTGGAGGTGCGTTTTAGAGCTAGAAATAGCAAGTTAAAATAAGGCTAGTCCGTTATCAACTTGAAAAAGTGGCACCGAGTCGGTGCTTTTTTAGGCTGCTACACAGCAGCAGCTGGAGGTGCATGTCCGGTTTGGAGACGACGG	CTACACAGCAGCAGCTGGAGGTGCATGTCC	ACAGCAGCAGCTGGAGGTGC	ATGT	AGGCTGCTAC	TG	AT	PAX5	ATGT	1421	6	1012	76	1030	113	0.422238	7.50988	10.9709	9.24038
11489	ACCACGTCTCACACCgACAGCAGCAGCTGGAGGTGCGTTTTAGAGCTAGAAATAGCAAGTTAAAATAAGGCTAGTCCGTTATCAACTTGAAAAAGTGGCACCGAGTCGGTGCTTTTTTGCTAGCCAACACAGCAGCAGCTGGAGGTGCATCACCGGTTTGGAGACGACGG	CAACACAGCAGCAGCTGGAGGTGCATCACC	ACAGCAGCAGCTGGAGGTGC	ATCA	GCTAGCCAAC	TC	AA	PAX5	ATCA	2262	16	1637	11	1531	1	0.707339	0.671961	0.0653168	0.368639
11490	ACCACGTCTCACACCgACAGCAGCAGCTGGAGGTGCGTTTTAGAGCTAGAAATAGCAAGTTAAAATAAGGCTAGTCCGTTATCAACTTGAAAAAGTGGCACCGAGTCGGTGCTTTTTTATCAGAGGACACAGCAGCAGCTGGAGGTGCATCGCCGGTTTGGAGACGACGG	GGACACAGCAGCAGCTGGAGGTGCATCGCC	ACAGCAGCAGCTGGAGGTGC	ATCG	ATCAGAGGAC	TC	AG	PAX5	ATCG	1011	5	844	6	446	6	0.49456	0.7109	1.34529	1.0281
11491	ACCACGTCTCACACCgACAGCAGCAGCTGGAGGTGCGTTTTAGAGCTAGAAATAGCAAGTTAAAATAAGGCTAGTCCGTTATCAACTTGAAAAAGTGGCACCGAGTCGGTGCTTTTTTCTACTGGAACACAGCAGCAGCTGGAGGTGCATCCCCGGTTTGGAGACGACGG	GAACACAGCAGCAGCTGGAGGTGCATCCCC	ACAGCAGCAGCTGGAGGTGC	ATCC	CTACTGGAAC	TC	AC	PAX5	ATCC	5559	22	3822	21	3251	8	0.395755	0.549451	0.246078	0.397764
11492	ACCACGTCTCACACCgACAGCAGCAGCTGGAGGTGCGTTTTAGAGCTAGAAATAGCAAGTTAAAATAAGGCTAGTCCGTTATCAACTTGAAAAAGTGGCACCGAGTCGGTGCTTTTTTAGGTTCTCACACAGCAGCAGCTGGAGGTGCATCTCCGGTTTGGAGACGACGG	TCACACAGCAGCAGCTGGAGGTGCATCTCC	ACAGCAGCAGCTGGAGGTGC	ATCT	AGGTTCTCAC	TC	AT	PAX5	ATCT	6781	17	5330	40	4460	34	0.2507	0.750469	0.762332	0.7564
11493	ACCACGTCTCACACCgACAGCAGCAGCTGGAGGTGCGTTTTAGAGCTAGAAATAGCAAGTTAAAATAAGGCTAGTCCGTTATCAACTTGAAAAAGTGGCACCGAGTCGGTGCTTTTTTAAGGCGAGACACAGCAGCAGCTGGAGGTGCATTACCGGTTTGGAGACGACGG	AGACACAGCAGCAGCTGGAGGTGCATTACC	ACAGCAGCAGCTGGAGGTGC	ATTA	AAGGCGAGAC	TT	AA	PAX5	ATTA	2903	13	2279	6	1778	15	0.447813	0.263273	0.843645	0.553459
11494	ACCACGTCTCACACCgACAGCAGCAGCTGGAGGTGCGTTTTAGAGCTAGAAATAGCAAGTTAAAATAAGGCTAGTCCGTTATCAACTTGAAAAAGTGGCACCGAGTCGGTGCTTTTTTACATTAGTACACAGCAGCAGCTGGAGGTGCATTGCCGGTTTGGAGACGACGG	GTACACAGCAGCAGCTGGAGGTGCATTGCC	ACAGCAGCAGCTGGAGGTGC	ATTG	ACATTAGTAC	TT	AG	PAX5	ATTG	7436	9	5512	20	4424	9	0.121033	0.362845	0.203436	0.28314
11495	ACCACGTCTCACACCgACAGCAGCAGCTGGAGGTGCGTTTTAGAGCTAGAAATAGCAAGTTAAAATAAGGCTAGTCCGTTATCAACTTGAAAAAGTGGCACCGAGTCGGTGCTTTTTTGGCGCCGGACACAGCAGCAGCTGGAGGTGCATTCCCGGTTTGGAGACGACGG	GGACACAGCAGCAGCTGGAGGTGCATTCCC	ACAGCAGCAGCTGGAGGTGC	ATTC	GGCGCCGGAC	TT	AC	PAX5	ATTC	5234	18	3933	53	3089	3	0.343905	1.34757	0.0971188	0.722345
11496	ACCACGTCTCACACCgACAGCAGCAGCTGGAGGTGCGTTTTAGAGCTAGAAATAGCAAGTTAAAATAAGGCTAGTCCGTTATCAACTTGAAAAAGTGGCACCGAGTCGGTGCTTTTTTGTTGCCGAACACAGCAGCAGCTGGAGGTGCATTTCCGGTTTGGAGACGACGG	GAACACAGCAGCAGCTGGAGGTGCATTTCC	ACAGCAGCAGCTGGAGGTGC	ATTT	GTTGCCGAAC	TT	AT	PAX5	ATTT	2056	9	1376	16	1327	12	0.437743	1.16279	0.904295	1.03354
11497	ACCACGTCTCACACCgACAGCAGCAGCTGGAGGTGCGTTTTAGAGCTAGAAATAGCAAGTTAAAATAAGGCTAGTCCGTTATCAACTTGAAAAAGTGGCACCGAGTCGGTGCTTTTTTCTCTATAGACACAGCAGCAGCTGGAGGTGCGAAACCGGTTTGGAGACGACGG	AGACACAGCAGCAGCTGGAGGTGCGAAACC	ACAGCAGCAGCTGGAGGTGC	GAAA	CTCTATAGAC	AA	GA	PAX5	GAAA	5168	11	4131	5	3729	47	0.212848	0.121036	1.26039	0.690714
11499	ACCACGTCTCACACCgACAGCAGCAGCTGGAGGTGCGTTTTAGAGCTAGAAATAGCAAGTTAAAATAAGGCTAGTCCGTTATCAACTTGAAAAAGTGGCACCGAGTCGGTGCTTTTTTTGCATCGTACACAGCAGCAGCTGGAGGTGCGAACCCGGTTTGGAGACGACGG	GTACACAGCAGCAGCTGGAGGTGCGAACCC	ACAGCAGCAGCTGGAGGTGC	GAAC	TGCATCGTAC	AA	GC	PAX5	GAAC	2958	4	2349	20	2017	60	0.135227	0.851426	2.97471	1.91307
11500	ACCACGTCTCACACCgACAGCAGCAGCTGGAGGTGCGTTTTAGAGCTAGAAATAGCAAGTTAAAATAAGGCTAGTCCGTTATCAACTTGAAAAAGTGGCACCGAGTCGGTGCTTTTTTCTCTTCAGACACAGCAGCAGCTGGAGGTGCGAATCCGGTTTGGAGACGACGG	AGACACAGCAGCAGCTGGAGGTGCGAATCC	ACAGCAGCAGCTGGAGGTGC	GAAT	CTCTTCAGAC	AA	GT	PAX5	GAAT	4087	50	2991	27	3002	55	1.22339	0.902708	1.83211	1.36741
11501	ACCACGTCTCACACCgACAGCAGCAGCTGGAGGTGCGTTTTAGAGCTAGAAATAGCAAGTTAAAATAAGGCTAGTCCGTTATCAACTTGAAAAAGTGGCACCGAGTCGGTGCTTTTTTACAACATAACACAGCAGCAGCTGGAGGTGCGAGACCGGTTTGGAGACGACGG	TAACACAGCAGCAGCTGGAGGTGCGAGACC	ACAGCAGCAGCTGGAGGTGC	GAGA	ACAACATAAC	AG	GA	PAX5	GAGA	2009	14	1491	405	1362	523	0.696864	27.163	38.3994	32.7812
11502	ACCACGTCTCACACCgACAGCAGCAGCTGGAGGTGCGTTTTAGAGCTAGAAATAGCAAGTTAAAATAAGGCTAGTCCGTTATCAACTTGAAAAAGTGGCACCGAGTCGGTGCTTTTTTCCTACATGACACAGCAGCAGCTGGAGGTGCGAGGCCGGTTTGGAGACGACGG	TGACACAGCAGCAGCTGGAGGTGCGAGGCC	ACAGCAGCAGCTGGAGGTGC	GAGG	CCTACATGAC	AG	GG	PAX5	GAGG	1541	21	1044	391	670	200	1.36275	37.4521	29.8507	33.6514
11503	ACCACGTCTCACACCgACAGCAGCAGCTGGAGGTGCGTTTTAGAGCTAGAAATAGCAAGTTAAAATAAGGCTAGTCCGTTATCAACTTGAAAAAGTGGCACCGAGTCGGTGCTTTTTTTTGAGTTAACACAGCAGCAGCTGGAGGTGCGAGCCCGGTTTGGAGACGACGG	TAACACAGCAGCAGCTGGAGGTGCGAGCCC	ACAGCAGCAGCTGGAGGTGC	GAGC	TTGAGTTAAC	AG	GC	PAX5	GAGC	2955	33	1776	252	1684	397	1.11675	14.1892	23.5748	18.882
11504	ACCACGTCTCACACCgACAGCAGCAGCTGGAGGTGCGTTTTAGAGCTAGAAATAGCAAGTTAAAATAAGGCTAGTCCGTTATCAACTTGAAAAAGTGGCACCGAGTCGGTGCTTTTTTTAGCGCAGACACAGCAGCAGCTGGAGGTGCGAGTCCGGTTTGGAGACGACGG	AGACACAGCAGCAGCTGGAGGTGCGAGTCC	ACAGCAGCAGCTGGAGGTGC	GAGT	TAGCGCAGAC	AG	GT	PAX5	GAGT	1136	40	783	190	974	204	3.52113	24.2656	20.9446	22.6051
11505	ACCACGTCTCACACCgACAGCAGCAGCTGGAGGTGCGTTTTAGAGCTAGAAATAGCAAGTTAAAATAAGGCTAGTCCGTTATCAACTTGAAAAAGTGGCACCGAGTCGGTGCTTTTTTATAGAGACACACAGCAGCAGCTGGAGGTGCGACACCGGTTTGGAGACGACGG	ACACACAGCAGCAGCTGGAGGTGCGACACC	ACAGCAGCAGCTGGAGGTGC	GACA	ATAGAGACAC	AC	GA	PAX5	GACA	1268	4	949	6	750	4	0.315457	0.632244	0.533333	0.582789
11506	ACCACGTCTCACACCgACAGCAGCAGCTGGAGGTGCGTTTTAGAGCTAGAAATAGCAAGTTAAAATAAGGCTAGTCCGTTATCAACTTGAAAAAGTGGCACCGAGTCGGTGCTTTTTTTGCGATATACACAGCAGCAGCTGGAGGTGCGACGCCGGTTTGGAGACGACGG	ATACACAGCAGCAGCTGGAGGTGCGACGCC	ACAGCAGCAGCTGGAGGTGC	GACG	TGCGATATAC	AC	GG	PAX5	GACG	2518	21	1914	8	1417	1	0.833995	0.417973	0.0705716	0.244272
11507	ACCACGTCTCACACCgACAGCAGCAGCTGGAGGTGCGTTTTAGAGCTAGAAATAGCAAGTTAAAATAAGGCTAGTCCGTTATCAACTTGAAAAAGTGGCACCGAGTCGGTGCTTTTTTGGCTCCATACACAGCAGCAGCTGGAGGTGCGACCCCGGTTTGGAGACGACGG	ATACACAGCAGCAGCTGGAGGTGCGACCCC	ACAGCAGCAGCTGGAGGTGC	GACC	GGCTCCATAC	AC	GC	PAX5	GACC	3888	8	3188	10	2619	10	0.205761	0.313676	0.381825	0.347751
11508	ACCACGTCTCACACCgACAGCAGCAGCTGGAGGTGCGTTTTAGAGCTAGAAATAGCAAGTTAAAATAAGGCTAGTCCGTTATCAACTTGAAAAAGTGGCACCGAGTCGGTGCTTTTTTTACCACAGACACAGCAGCAGCTGGAGGTGCGACTCCGGTTTGGAGACGACGG	AGACACAGCAGCAGCTGGAGGTGCGACTCC	ACAGCAGCAGCTGGAGGTGC	GACT	TACCACAGAC	AC	GT	PAX5	GACT	2552	4	2039	9	1746	3	0.15674	0.441393	0.171821	0.306607
11509	ACCACGTCTCACACCgACAGCAGCAGCTGGAGGTGCGTTTTAGAGCTAGAAATAGCAAGTTAAAATAAGGCTAGTCCGTTATCAACTTGAAAAAGTGGCACCGAGTCGGTGCTTTTTTTCCACTCAACACAGCAGCAGCTGGAGGTGCGATACCGGTTTGGAGACGACGG	CAACACAGCAGCAGCTGGAGGTGCGATACC	ACAGCAGCAGCTGGAGGTGC	GATA	TCCACTCAAC	AT	GA	PAX5	GATA	2427	2	1832	0	1419	15	0.0824063	0	1.05708	0.528541
11510	ACCACGTCTCACACCgACAGCAGCAGCTGGAGGTGCGTTTTAGAGCTAGAAATAGCAAGTTAAAATAAGGCTAGTCCGTTATCAACTTGAAAAAGTGGCACCGAGTCGGTGCTTTTTTATGTTGTCACACAGCAGCAGCTGGAGGTGCGATGCCGGTTTGGAGACGACGG	TCACACAGCAGCAGCTGGAGGTGCGATGCC	ACAGCAGCAGCTGGAGGTGC	GATG	ATGTTGTCAC	AT	GG	PAX5	GATG	2628	3	1857	10	1574	3	0.114155	0.538503	0.190597	0.36455
11511	ACCACGTCTCACACCgACAGCAGCAGCTGGAGGTGCGTTTTAGAGCTAGAAATAGCAAGTTAAAATAAGGCTAGTCCGTTATCAACTTGAAAAAGTGGCACCGAGTCGGTGCTTTTTTCTCTTAAGACACAGCAGCAGCTGGAGGTGCGATCCCGGTTTGGAGACGACGG	AGACACAGCAGCAGCTGGAGGTGCGATCCC	ACAGCAGCAGCTGGAGGTGC	GATC	CTCTTAAGAC	AT	GC	PAX5	GATC	1723	33	1171	3	1035	19	1.91526	0.256191	1.83575	1.04597
11512	ACCACGTCTCACACCgACAGCAGCAGCTGGAGGTGCGTTTTAGAGCTAGAAATAGCAAGTTAAAATAAGGCTAGTCCGTTATCAACTTGAAAAAGTGGCACCGAGTCGGTGCTTTTTTACAGCTGCACACAGCAGCAGCTGGAGGTGCGATTCCGGTTTGGAGACGACGG	GCACACAGCAGCAGCTGGAGGTGCGATTCC	ACAGCAGCAGCTGGAGGTGC	GATT	ACAGCTGCAC	AT	GT	PAX5	GATT	1446	2	1176	10	1104	34	0.138313	0.85034	3.07971	1.96503
11513	ACCACGTCTCACACCgACAGCAGCAGCTGGAGGTGCGTTTTAGAGCTAGAAATAGCAAGTTAAAATAAGGCTAGTCCGTTATCAACTTGAAAAAGTGGCACCGAGTCGGTGCTTTTTTTTGGTAGAACACAGCAGCAGCTGGAGGTGCGGAACCGGTTTGGAGACGACGG	GAACACAGCAGCAGCTGGAGGTGCGGAACC	ACAGCAGCAGCTGGAGGTGC	GGAA	TTGGTAGAAC	GA	GA	PAX5	GGAA	2773	35	2227	213	2292	284	1.26217	9.56444	12.3909	10.9777
11514	ACCACGTCTCACACCgACAGCAGCAGCTGGAGGTGCGTTTTAGAGCTAGAAATAGCAAGTTAAAATAAGGCTAGTCCGTTATCAACTTGAAAAAGTGGCACCGAGTCGGTGCTTTTTTGCGGCCATACACAGCAGCAGCTGGAGGTGCGGAGCCGGTTTGGAGACGACGG	ATACACAGCAGCAGCTGGAGGTGCGGAGCC	ACAGCAGCAGCTGGAGGTGC	GGAG	GCGGCCATAC	GA	GG	PAX5	GGAG	2480	29	1324	243	840	160	1.16935	18.3535	19.0476	18.7005
11515	ACCACGTCTCACACCgACAGCAGCAGCTGGAGGTGCGTTTTAGAGCTAGAAATAGCAAGTTAAAATAAGGCTAGTCCGTTATCAACTTGAAAAAGTGGCACCGAGTCGGTGCTTTTTTGCCAGGAGACACAGCAGCAGCTGGAGGTGCGGACCCGGTTTGGAGACGACGG	AGACACAGCAGCAGCTGGAGGTGCGGACCC	ACAGCAGCAGCTGGAGGTGC	GGAC	GCCAGGAGAC	GA	GC	PAX5	GGAC	2170	17	1640	230	1341	332	0.78341	14.0244	24.7576	19.391
11516	ACCACGTCTCACACCgACAGCAGCAGCTGGAGGTGCGTTTTAGAGCTAGAAATAGCAAGTTAAAATAAGGCTAGTCCGTTATCAACTTGAAAAAGTGGCACCGAGTCGGTGCTTTTTTACGTAGTAACACAGCAGCAGCTGGAGGTGCGGATCCGGTTTGGAGACGACGG	TAACACAGCAGCAGCTGGAGGTGCGGATCC	ACAGCAGCAGCTGGAGGTGC	GGAT	ACGTAGTAAC	GA	GT	PAX5	GGAT	2636	70	1743	223	1729	315	2.65554	12.794	18.2186	15.5063
11517	ACCACGTCTCACACCgACAGCAGCAGCTGGAGGTGCGTTTTAGAGCTAGAAATAGCAAGTTAAAATAAGGCTAGTCCGTTATCAACTTGAAAAAGTGGCACCGAGTCGGTGCTTTTTTCTTAAGGAACACAGCAGCAGCTGGAGGTGCGGGACCGGTTTGGAGACGACGG	GAACACAGCAGCAGCTGGAGGTGCGGGACC	ACAGCAGCAGCTGGAGGTGC	GGGA	CTTAAGGAAC	GG	GA	PAX5	GGGA	3452	129	1894	1154	2127	1439	3.73696	60.9293	67.654	64.2916
11518	ACCACGTCTCACACCgACAGCAGCAGCTGGAGGTGCGTTTTAGAGCTAGAAATAGCAAGTTAAAATAAGGCTAGTCCGTTATCAACTTGAAAAAGTGGCACCGAGTCGGTGCTTTTTTGAACATCGACACAGCAGCAGCTGGAGGTGCGGGGCCGGTTTGGAGACGACGG	CGACACAGCAGCAGCTGGAGGTGCGGGGCC	ACAGCAGCAGCTGGAGGTGC	GGGG	GAACATCGAC	GG	GG	PAX5	GGGG	4536	136	2815	1402	1862	986	2.99824	49.8046	52.9538	51.3792
11519	ACCACGTCTCACACCgACAGCAGCAGCTGGAGGTGCGTTTTAGAGCTAGAAATAGCAAGTTAAAATAAGGCTAGTCCGTTATCAACTTGAAAAAGTGGCACCGAGTCGGTGCTTTTTTAACGGAACACACAGCAGCAGCTGGAGGTGCGGGCCCGGTTTGGAGACGACGG	ACACACAGCAGCAGCTGGAGGTGCGGGCCC	ACAGCAGCAGCTGGAGGTGC	GGGC	AACGGAACAC	GG	GC	PAX5	GGGC	2469	179	2005	1374	1567	1068	7.2499	68.5287	68.1557	68.3422
11520	ACCACGTCTCACACCgACAGCAGCAGCTGGAGGTGCGTTTTAGAGCTAGAAATAGCAAGTTAAAATAAGGCTAGTCCGTTATCAACTTGAAAAAGTGGCACCGAGTCGGTGCTTTTTTCCGCACTCACACAGCAGCAGCTGGAGGTGCGGGTCCGGTTTGGAGACGACGG	TCACACAGCAGCAGCTGGAGGTGCGGGTCC	ACAGCAGCAGCTGGAGGTGC	GGGT	CCGCACTCAC	GG	GT	PAX5	GGGT	2753	134	1447	881	1760	1277	4.86742	60.8846	72.5568	66.7207
11521	ACCACGTCTCACACCgACAGCAGCAGCTGGAGGTGCGTTTTAGAGCTAGAAATAGCAAGTTAAAATAAGGCTAGTCCGTTATCAACTTGAAAAAGTGGCACCGAGTCGGTGCTTTTTTATGGCCGGACACAGCAGCAGCTGGAGGTGCGGCACCGGTTTGGAGACGACGG	GGACACAGCAGCAGCTGGAGGTGCGGCACC	ACAGCAGCAGCTGGAGGTGC	GGCA	ATGGCCGGAC	GC	GA	PAX5	GGCA	4847	24	3172	245	2697	172	0.495152	7.72383	6.37746	7.05064
11522	ACCACGTCTCACACCgACAGCAGCAGCTGGAGGTGCGTTTTAGAGCTAGAAATAGCAAGTTAAAATAAGGCTAGTCCGTTATCAACTTGAAAAAGTGGCACCGAGTCGGTGCTTTTTTCGGAGCTTACACAGCAGCAGCTGGAGGTGCGGCGCCGGTTTGGAGACGACGG	TTACACAGCAGCAGCTGGAGGTGCGGCGCC	ACAGCAGCAGCTGGAGGTGC	GGCG	CGGAGCTTAC	GC	GG	PAX5	GGCG	2110	13	1652	243	1852	263	0.616114	14.7094	14.2009	14.4552
11523	ACCACGTCTCACACCgACAGCAGCAGCTGGAGGTGCGTTTTAGAGCTAGAAATAGCAAGTTAAAATAAGGCTAGTCCGTTATCAACTTGAAAAAGTGGCACCGAGTCGGTGCTTTTTTTTATGAGTACACAGCAGCAGCTGGAGGTGCGGCCCCGGTTTGGAGACGACGG	GTACACAGCAGCAGCTGGAGGTGCGGCCCC	ACAGCAGCAGCTGGAGGTGC	GGCC	TTATGAGTAC	GC	GC	PAX5	GGCC	1944	12	1396	19	1279	28	0.617284	1.36103	2.18921	1.77512
11524	ACCACGTCTCACACCgACAGCAGCAGCTGGAGGTGCGTTTTAGAGCTAGAAATAGCAAGTTAAAATAAGGCTAGTCCGTTATCAACTTGAAAAAGTGGCACCGAGTCGGTGCTTTTTTTCGTGAACACACAGCAGCAGCTGGAGGTGCGGCTCCGGTTTGGAGACGACGG	ACACACAGCAGCAGCTGGAGGTGCGGCTCC	ACAGCAGCAGCTGGAGGTGC	GGCT	TCGTGAACAC	GC	GT	PAX5	GGCT	1418	14	985	107	736	103	0.987306	10.8629	13.9946	12.4288
11525	ACCACGTCTCACACCgACAGCAGCAGCTGGAGGTGCGTTTTAGAGCTAGAAATAGCAAGTTAAAATAAGGCTAGTCCGTTATCAACTTGAAAAAGTGGCACCGAGTCGGTGCTTTTTTTCGCTTATACACAGCAGCAGCTGGAGGTGCGGTACCGGTTTGGAGACGACGG	ATACACAGCAGCAGCTGGAGGTGCGGTACC	ACAGCAGCAGCTGGAGGTGC	GGTA	TCGCTTATAC	GT	GA	PAX5	GGTA	3369	30	2281	105	1988	111	0.890472	4.60324	5.5835	5.09337
11526	ACCACGTCTCACACCgACAGCAGCAGCTGGAGGTGCGTTTTAGAGCTAGAAATAGCAAGTTAAAATAAGGCTAGTCCGTTATCAACTTGAAAAAGTGGCACCGAGTCGGTGCTTTTTTCATCTCTAACACAGCAGCAGCTGGAGGTGCGGTGCCGGTTTGGAGACGACGG	TAACACAGCAGCAGCTGGAGGTGCGGTGCC	ACAGCAGCAGCTGGAGGTGC	GGTG	CATCTCTAAC	GT	GG	PAX5	GGTG	3647	26	2638	51	2037	62	0.712915	1.93328	3.04369	2.48849
11527	ACCACGTCTCACACCgACAGCAGCAGCTGGAGGTGCGTTTTAGAGCTAGAAATAGCAAGTTAAAATAAGGCTAGTCCGTTATCAACTTGAAAAAGTGGCACCGAGTCGGTGCTTTTTTCATATTATACACAGCAGCAGCTGGAGGTGCGGTCCCGGTTTGGAGACGACGG	ATACACAGCAGCAGCTGGAGGTGCGGTCCC	ACAGCAGCAGCTGGAGGTGC	GGTC	CATATTATAC	GT	GC	PAX5	GGTC	1795	16	1153	49	929	19	0.891365	4.24978	2.04521	3.1475
11528	ACCACGTCTCACACCgACAGCAGCAGCTGGAGGTGCGTTTTAGAGCTAGAAATAGCAAGTTAAAATAAGGCTAGTCCGTTATCAACTTGAAAAAGTGGCACCGAGTCGGTGCTTTTTTGATTAAGGACACAGCAGCAGCTGGAGGTGCGGTTCCGGTTTGGAGACGACGG	GGACACAGCAGCAGCTGGAGGTGCGGTTCC	ACAGCAGCAGCTGGAGGTGC	GGTT	GATTAAGGAC	GT	GT	PAX5	GGTT	2203	8	1699	27	1260	12	0.363141	1.58917	0.952381	1.27078
11529	ACCACGTCTCACACCgACAGCAGCAGCTGGAGGTGCGTTTTAGAGCTAGAAATAGCAAGTTAAAATAAGGCTAGTCCGTTATCAACTTGAAAAAGTGGCACCGAGTCGGTGCTTTTTTATTAATGCACACAGCAGCAGCTGGAGGTGCGCAACCGGTTTGGAGACGACGG	GCACACAGCAGCAGCTGGAGGTGCGCAACC	ACAGCAGCAGCTGGAGGTGC	GCAA	ATTAATGCAC	CA	GA	PAX5	GCAA	881	3	765	7	463	2	0.340522	0.915033	0.431965	0.673499
11530	ACCACGTCTCACACCgACAGCAGCAGCTGGAGGTGCGTTTTAGAGCTAGAAATAGCAAGTTAAAATAAGGCTAGTCCGTTATCAACTTGAAAAAGTGGCACCGAGTCGGTGCTTTTTTTCATGTGTACACAGCAGCAGCTGGAGGTGCGCAGCCGGTTTGGAGACGACGG	GTACACAGCAGCAGCTGGAGGTGCGCAGCC	ACAGCAGCAGCTGGAGGTGC	GCAG	TCATGTGTAC	CA	GG	PAX5	GCAG	4464	6	3230	4	2599	22	0.134409	0.123839	0.846479	0.485159
11531	ACCACGTCTCACACCgACAGCAGCAGCTGGAGGTGCGTTTTAGAGCTAGAAATAGCAAGTTAAAATAAGGCTAGTCCGTTATCAACTTGAAAAAGTGGCACCGAGTCGGTGCTTTTTTTTGTCGGTACACAGCAGCAGCTGGAGGTGCGCACCCGGTTTGGAGACGACGG	GTACACAGCAGCAGCTGGAGGTGCGCACCC	ACAGCAGCAGCTGGAGGTGC	GCAC	TTGTCGGTAC	CA	GC	PAX5	GCAC	1275	40	960	3	849	1	3.13725	0.3125	0.117786	0.215143
11532	ACCACGTCTCACACCgACAGCAGCAGCTGGAGGTGCGTTTTAGAGCTAGAAATAGCAAGTTAAAATAAGGCTAGTCCGTTATCAACTTGAAAAAGTGGCACCGAGTCGGTGCTTTTTTCACTTGCCACACAGCAGCAGCTGGAGGTGCGCATCCGGTTTGGAGACGACGG	CCACACAGCAGCAGCTGGAGGTGCGCATCC	ACAGCAGCAGCTGGAGGTGC	GCAT	CACTTGCCAC	CA	GT	PAX5	GCAT	5222	15	3872	25	3216	18	0.287246	0.645661	0.559701	0.602681
11533	ACCACGTCTCACACCgACAGCAGCAGCTGGAGGTGCGTTTTAGAGCTAGAAATAGCAAGTTAAAATAAGGCTAGTCCGTTATCAACTTGAAAAAGTGGCACCGAGTCGGTGCTTTTTTTTGCTCGGACACAGCAGCAGCTGGAGGTGCGCGACCGGTTTGGAGACGACGG	GGACACAGCAGCAGCTGGAGGTGCGCGACC	ACAGCAGCAGCTGGAGGTGC	GCGA	TTGCTCGGAC	CG	GA	PAX5	GCGA	3566	27	2655	39	2181	13	0.757151	1.46893	0.596057	1.03249
11534	ACCACGTCTCACACCgACAGCAGCAGCTGGAGGTGCGTTTTAGAGCTAGAAATAGCAAGTTAAAATAAGGCTAGTCCGTTATCAACTTGAAAAAGTGGCACCGAGTCGGTGCTTTTTTGCCTATGTACACAGCAGCAGCTGGAGGTGCGCGGCCGGTTTGGAGACGACGG	GTACACAGCAGCAGCTGGAGGTGCGCGGCC	ACAGCAGCAGCTGGAGGTGC	GCGG	GCCTATGTAC	CG	GG	PAX5	GCGG	860	1	765	131	538	118	0.116279	17.1242	21.9331	19.5286
11535	ACCACGTCTCACACCgACAGCAGCAGCTGGAGGTGCGTTTTAGAGCTAGAAATAGCAAGTTAAAATAAGGCTAGTCCGTTATCAACTTGAAAAAGTGGCACCGAGTCGGTGCTTTTTTCTGCGACAACACAGCAGCAGCTGGAGGTGCGCGCCCGGTTTGGAGACGACGG	CAACACAGCAGCAGCTGGAGGTGCGCGCCC	ACAGCAGCAGCTGGAGGTGC	GCGC	CTGCGACAAC	CG	GC	PAX5	GCGC	3000	17	2251	131	1853	109	0.566667	5.81964	5.88235	5.85099
11536	ACCACGTCTCACACCgACAGCAGCAGCTGGAGGTGCGTTTTAGAGCTAGAAATAGCAAGTTAAAATAAGGCTAGTCCGTTATCAACTTGAAAAAGTGGCACCGAGTCGGTGCTTTTTTCTGACTACACACAGCAGCAGCTGGAGGTGCGCGTCCGGTTTGGAGACGACGG	ACACACAGCAGCAGCTGGAGGTGCGCGTCC	ACAGCAGCAGCTGGAGGTGC	GCGT	CTGACTACAC	CG	GT	PAX5	GCGT	1481	22	1293	110	976	62	1.48548	8.50735	6.35246	7.4299
11537	ACCACGTCTCACACCgACAGCAGCAGCTGGAGGTGCGTTTTAGAGCTAGAAATAGCAAGTTAAAATAAGGCTAGTCCGTTATCAACTTGAAAAAGTGGCACCGAGTCGGTGCTTTTTTTATTAAGTACACAGCAGCAGCTGGAGGTGCGCCACCGGTTTGGAGACGACGG	GTACACAGCAGCAGCTGGAGGTGCGCCACC	ACAGCAGCAGCTGGAGGTGC	GCCA	TATTAAGTAC	CC	GA	PAX5	GCCA	4872	16	3555	20	2930	13	0.328407	0.562588	0.443686	0.503137
11538	ACCACGTCTCACACCgACAGCAGCAGCTGGAGGTGCGTTTTAGAGCTAGAAATAGCAAGTTAAAATAAGGCTAGTCCGTTATCAACTTGAAAAAGTGGCACCGAGTCGGTGCTTTTTTATTCAGCAACACAGCAGCAGCTGGAGGTGCGCCGCCGGTTTGGAGACGACGG	CAACACAGCAGCAGCTGGAGGTGCGCCGCC	ACAGCAGCAGCTGGAGGTGC	GCCG	ATTCAGCAAC	CC	GG	PAX5	GCCG	1636	5	1454	61	1385	10	0.305623	4.19532	0.722022	2.45867
11539	ACCACGTCTCACACCgACAGCAGCAGCTGGAGGTGCGTTTTAGAGCTAGAAATAGCAAGTTAAAATAAGGCTAGTCCGTTATCAACTTGAAAAAGTGGCACCGAGTCGGTGCTTTTTTCAATTCACACACAGCAGCAGCTGGAGGTGCGCCCCCGGTTTGGAGACGACGG	ACACACAGCAGCAGCTGGAGGTGCGCCCCC	ACAGCAGCAGCTGGAGGTGC	GCCC	CAATTCACAC	CC	GC	PAX5	GCCC	4730	8	4154	16	3154	12	0.169133	0.385171	0.380469	0.38282
11540	ACCACGTCTCACACCgACAGCAGCAGCTGGAGGTGCGTTTTAGAGCTAGAAATAGCAAGTTAAAATAAGGCTAGTCCGTTATCAACTTGAAAAAGTGGCACCGAGTCGGTGCTTTTTTTACTGATCACACAGCAGCAGCTGGAGGTGCGCCTCCGGTTTGGAGACGACGG	TCACACAGCAGCAGCTGGAGGTGCGCCTCC	ACAGCAGCAGCTGGAGGTGC	GCCT	TACTGATCAC	CC	GT	PAX5	GCCT	1106	0	866	19	878	25	0	2.194	2.84738	2.52069
11541	ACCACGTCTCACACCgACAGCAGCAGCTGGAGGTGCGTTTTAGAGCTAGAAATAGCAAGTTAAAATAAGGCTAGTCCGTTATCAACTTGAAAAAGTGGCACCGAGTCGGTGCTTTTTTCTTGGTTGACACAGCAGCAGCTGGAGGTGCGCTACCGGTTTGGAGACGACGG	TGACACAGCAGCAGCTGGAGGTGCGCTACC	ACAGCAGCAGCTGGAGGTGC	GCTA	CTTGGTTGAC	CT	GA	PAX5	GCTA	2123	1	1560	18	1430	36	0.0471032	1.15385	2.51748	1.83566
11542	ACCACGTCTCACACCgACAGCAGCAGCTGGAGGTGCGTTTTAGAGCTAGAAATAGCAAGTTAAAATAAGGCTAGTCCGTTATCAACTTGAAAAAGTGGCACCGAGTCGGTGCTTTTTTGGAAGTACACACAGCAGCAGCTGGAGGTGCGCTGCCGGTTTGGAGACGACGG	ACACACAGCAGCAGCTGGAGGTGCGCTGCC	ACAGCAGCAGCTGGAGGTGC	GCTG	GGAAGTACAC	CT	GG	PAX5	GCTG	4064	1	3197	39	3012	44	0.0246063	1.21989	1.46082	1.34036
11543	ACCACGTCTCACACCgACAGCAGCAGCTGGAGGTGCGTTTTAGAGCTAGAAATAGCAAGTTAAAATAAGGCTAGTCCGTTATCAACTTGAAAAAGTGGCACCGAGTCGGTGCTTTTTTTCTACGAAACACAGCAGCAGCTGGAGGTGCGCTCCCGGTTTGGAGACGACGG	AAACACAGCAGCAGCTGGAGGTGCGCTCCC	ACAGCAGCAGCTGGAGGTGC	GCTC	TCTACGAAAC	CT	GC	PAX5	GCTC	1624	15	964	2	919	1	0.923645	0.207469	0.108814	0.158141
11544	ACCACGTCTCACACCgACAGCAGCAGCTGGAGGTGCGTTTTAGAGCTAGAAATAGCAAGTTAAAATAAGGCTAGTCCGTTATCAACTTGAAAAAGTGGCACCGAGTCGGTGCTTTTTTGATACCAAACACAGCAGCAGCTGGAGGTGCGCTTCCGGTTTGGAGACGACGG	AAACACAGCAGCAGCTGGAGGTGCGCTTCC	ACAGCAGCAGCTGGAGGTGC	GCTT	GATACCAAAC	CT	GT	PAX5	GCTT	2828	1	2316	4	2037	2	0.0353607	0.172712	0.0981836	0.135448
11545	ACCACGTCTCACACCgACAGCAGCAGCTGGAGGTGCGTTTTAGAGCTAGAAATAGCAAGTTAAAATAAGGCTAGTCCGTTATCAACTTGAAAAAGTGGCACCGAGTCGGTGCTTTTTTCGTTACCTACACAGCAGCAGCTGGAGGTGCGTAACCGGTTTGGAGACGACGG	CTACACAGCAGCAGCTGGAGGTGCGTAACC	ACAGCAGCAGCTGGAGGTGC	GTAA	CGTTACCTAC	TA	GA	PAX5	GTAA	3314	32	1838	20	1801	0	0.9656	1.08814	0	0.54407
11546	ACCACGTCTCACACCgACAGCAGCAGCTGGAGGTGCGTTTTAGAGCTAGAAATAGCAAGTTAAAATAAGGCTAGTCCGTTATCAACTTGAAAAAGTGGCACCGAGTCGGTGCTTTTTTGCCGGCGAACACAGCAGCAGCTGGAGGTGCGTAGCCGGTTTGGAGACGACGG	GAACACAGCAGCAGCTGGAGGTGCGTAGCC	ACAGCAGCAGCTGGAGGTGC	GTAG	GCCGGCGAAC	TA	GG	PAX5	GTAG	3429	27	2349	19	2046	65	0.787402	0.808855	3.17693	1.99289
11547	ACCACGTCTCACACCgACAGCAGCAGCTGGAGGTGCGTTTTAGAGCTAGAAATAGCAAGTTAAAATAAGGCTAGTCCGTTATCAACTTGAAAAAGTGGCACCGAGTCGGTGCTTTTTTTGAAGAGTACACAGCAGCAGCTGGAGGTGCGTACCCGGTTTGGAGACGACGG	GTACACAGCAGCAGCTGGAGGTGCGTACCC	ACAGCAGCAGCTGGAGGTGC	GTAC	TGAAGAGTAC	TA	GC	PAX5	GTAC	1198	12	1127	1	808	1	1.00167	0.0887311	0.123762	0.106247
11548	ACCACGTCTCACACCgACAGCAGCAGCTGGAGGTGCGTTTTAGAGCTAGAAATAGCAAGTTAAAATAAGGCTAGTCCGTTATCAACTTGAAAAAGTGGCACCGAGTCGGTGCTTTTTTATCGGATGACACAGCAGCAGCTGGAGGTGCGTATCCGGTTTGGAGACGACGG	TGACACAGCAGCAGCTGGAGGTGCGTATCC	ACAGCAGCAGCTGGAGGTGC	GTAT	ATCGGATGAC	TA	GT	PAX5	GTAT	4806	32	3640	19	2827	26	0.665834	0.521978	0.919703	0.72084
11549	ACCACGTCTCACACCgACAGCAGCAGCTGGAGGTGCGTTTTAGAGCTAGAAATAGCAAGTTAAAATAAGGCTAGTCCGTTATCAACTTGAAAAAGTGGCACCGAGTCGGTGCTTTTTTACCGAGCGACACAGCAGCAGCTGGAGGTGCGTGACCGGTTTGGAGACGACGG	CGACACAGCAGCAGCTGGAGGTGCGTGACC	ACAGCAGCAGCTGGAGGTGC	GTGA	ACCGAGCGAC	TG	GA	PAX5	GTGA	5389	60	3545	216	3360	302	1.11338	6.09309	8.9881	7.54059
11550	ACCACGTCTCACACCgACAGCAGCAGCTGGAGGTGCGTTTTAGAGCTAGAAATAGCAAGTTAAAATAAGGCTAGTCCGTTATCAACTTGAAAAAGTGGCACCGAGTCGGTGCTTTTTTTGAGTTGTACACAGCAGCAGCTGGAGGTGCGTGGCCGGTTTGGAGACGACGG	GTACACAGCAGCAGCTGGAGGTGCGTGGCC	ACAGCAGCAGCTGGAGGTGC	GTGG	TGAGTTGTAC	TG	GG	PAX5	GTGG	1633	17	1345	147	1065	158	1.04103	10.9294	14.8357	12.8825
11551	ACCACGTCTCACACCgACAGCAGCAGCTGGAGGTGCGTTTTAGAGCTAGAAATAGCAAGTTAAAATAAGGCTAGTCCGTTATCAACTTGAAAAAGTGGCACCGAGTCGGTGCTTTTTTTGTTGCGTACACAGCAGCAGCTGGAGGTGCGTGCCCGGTTTGGAGACGACGG	GTACACAGCAGCAGCTGGAGGTGCGTGCCC	ACAGCAGCAGCTGGAGGTGC	GTGC	TGTTGCGTAC	TG	GC	PAX5	GTGC	13614	36	9735	466	7975	372	0.264434	4.78685	4.66458	4.72571
11552	ACCACGTCTCACACCgACAGCAGCAGCTGGAGGTGCGTTTTAGAGCTAGAAATAGCAAGTTAAAATAAGGCTAGTCCGTTATCAACTTGAAAAAGTGGCACCGAGTCGGTGCTTTTTTTTGAAGGAACACAGCAGCAGCTGGAGGTGCGTGTCCGGTTTGGAGACGACGG	GAACACAGCAGCAGCTGGAGGTGCGTGTCC	ACAGCAGCAGCTGGAGGTGC	GTGT	TTGAAGGAAC	TG	GT	PAX5	GTGT	3959	19	3069	114	2764	245	0.479919	3.71457	8.86397	6.28927
11553	ACCACGTCTCACACCgACAGCAGCAGCTGGAGGTGCGTTTTAGAGCTAGAAATAGCAAGTTAAAATAAGGCTAGTCCGTTATCAACTTGAAAAAGTGGCACCGAGTCGGTGCTTTTTTCCACACTAACACAGCAGCAGCTGGAGGTGCGTCACCGGTTTGGAGACGACGG	TAACACAGCAGCAGCTGGAGGTGCGTCACC	ACAGCAGCAGCTGGAGGTGC	GTCA	CCACACTAAC	TC	GA	PAX5	GTCA	1092	9	699	20	531	3	0.824176	2.86123	0.564972	1.7131
11554	ACCACGTCTCACACCgACAGCAGCAGCTGGAGGTGCGTTTTAGAGCTAGAAATAGCAAGTTAAAATAAGGCTAGTCCGTTATCAACTTGAAAAAGTGGCACCGAGTCGGTGCTTTTTTCGCTATCAACACAGCAGCAGCTGGAGGTGCGTCGCCGGTTTGGAGACGACGG	CAACACAGCAGCAGCTGGAGGTGCGTCGCC	ACAGCAGCAGCTGGAGGTGC	GTCG	CGCTATCAAC	TC	GG	PAX5	GTCG	2362	1	1417	1	1199	13	0.042337	0.0705716	1.08424	0.577404
11555	ACCACGTCTCACACCgACAGCAGCAGCTGGAGGTGCGTTTTAGAGCTAGAAATAGCAAGTTAAAATAAGGCTAGTCCGTTATCAACTTGAAAAAGTGGCACCGAGTCGGTGCTTTTTTGCTTCACTACACAGCAGCAGCTGGAGGTGCGTCCCCGGTTTGGAGACGACGG	CTACACAGCAGCAGCTGGAGGTGCGTCCCC	ACAGCAGCAGCTGGAGGTGC	GTCC	GCTTCACTAC	TC	GC	PAX5	GTCC	3144	18	2830	30	2254	3	0.572519	1.06007	0.133097	0.596584
11556	ACCACGTCTCACACCgACAGCAGCAGCTGGAGGTGCGTTTTAGAGCTAGAAATAGCAAGTTAAAATAAGGCTAGTCCGTTATCAACTTGAAAAAGTGGCACCGAGTCGGTGCTTTTTTGGCTAGTAACACAGCAGCAGCTGGAGGTGCGTTACCGGTTTGGAGACGACGG	TAACACAGCAGCAGCTGGAGGTGCGTTACC	ACAGCAGCAGCTGGAGGTGC	GTTA	GGCTAGTAAC	TT	GA	PAX5	GTTA	2154	40	1499	6	1309	2	1.85701	0.400267	0.152788	0.276528
11557	ACCACGTCTCACACCgACAGCAGCAGCTGGAGGTGCGTTTTAGAGCTAGAAATAGCAAGTTAAAATAAGGCTAGTCCGTTATCAACTTGAAAAAGTGGCACCGAGTCGGTGCTTTTTTCTGACCATACACAGCAGCAGCTGGAGGTGCGTTGCCGGTTTGGAGACGACGG	ATACACAGCAGCAGCTGGAGGTGCGTTGCC	ACAGCAGCAGCTGGAGGTGC	GTTG	CTGACCATAC	TT	GG	PAX5	GTTG	3938	30	3058	13	2499	5	0.761808	0.425114	0.20008	0.312597
11558	ACCACGTCTCACACCgACAGCAGCAGCTGGAGGTGCGTTTTAGAGCTAGAAATAGCAAGTTAAAATAAGGCTAGTCCGTTATCAACTTGAAAAAGTGGCACCGAGTCGGTGCTTTTTTTGCGTGACACACAGCAGCAGCTGGAGGTGCGTTCCCGGTTTGGAGACGACGG	ACACACAGCAGCAGCTGGAGGTGCGTTCCC	ACAGCAGCAGCTGGAGGTGC	GTTC	TGCGTGACAC	TT	GC	PAX5	GTTC	5002	18	3311	14	2997	7	0.359856	0.422833	0.233567	0.3282
11559	ACCACGTCTCACACCgACAGCAGCAGCTGGAGGTGCGTTTTAGAGCTAGAAATAGCAAGTTAAAATAAGGCTAGTCCGTTATCAACTTGAAAAAGTGGCACCGAGTCGGTGCTTTTTTAACCACGCACACAGCAGCAGCTGGAGGTGCGTTTCCGGTTTGGAGACGACGG	GCACACAGCAGCAGCTGGAGGTGCGTTTCC	ACAGCAGCAGCTGGAGGTGC	GTTT	AACCACGCAC	TT	GT	PAX5	GTTT	2069	2	1398	1	1134	1	0.0966651	0.0715308	0.0881834	0.0798571
11560	ACCACGTCTCACACCgACAGCAGCAGCTGGAGGTGCGTTTTAGAGCTAGAAATAGCAAGTTAAAATAAGGCTAGTCCGTTATCAACTTGAAAAAGTGGCACCGAGTCGGTGCTTTTTTTGCGGACGACACAGCAGCAGCTGGAGGTGCCAAACCGGTTTGGAGACGACGG	CGACACAGCAGCAGCTGGAGGTGCCAAACC	ACAGCAGCAGCTGGAGGTGC	CAAA	TGCGGACGAC	AA	CA	PAX5	CAAA	1474	18	1209	38	984	3	1.22117	3.14309	0.304878	1.72399
11561	ACCACGTCTCACACCgACAGCAGCAGCTGGAGGTGCGTTTTAGAGCTAGAAATAGCAAGTTAAAATAAGGCTAGTCCGTTATCAACTTGAAAAAGTGGCACCGAGTCGGTGCTTTTTTTTACTCTCACACAGCAGCAGCTGGAGGTGCCAAGCCGGTTTGGAGACGACGG	TCACACAGCAGCAGCTGGAGGTGCCAAGCC	ACAGCAGCAGCTGGAGGTGC	CAAG	TTACTCTCAC	AA	CG	PAX5	CAAG	2949	7	2374	5	2176	34	0.237369	0.210615	1.5625	0.886557
11562	ACCACGTCTCACACCgACAGCAGCAGCTGGAGGTGCGTTTTAGAGCTAGAAATAGCAAGTTAAAATAAGGCTAGTCCGTTATCAACTTGAAAAAGTGGCACCGAGTCGGTGCTTTTTTATTCTCTGACACAGCAGCAGCTGGAGGTGCCAACCCGGTTTGGAGACGACGG	TGACACAGCAGCAGCTGGAGGTGCCAACCC	ACAGCAGCAGCTGGAGGTGC	CAAC	ATTCTCTGAC	AA	CC	PAX5	CAAC	3877	3	2306	10	2111	52	0.0773794	0.433651	2.46329	1.44847
11563	ACCACGTCTCACACCgACAGCAGCAGCTGGAGGTGCGTTTTAGAGCTAGAAATAGCAAGTTAAAATAAGGCTAGTCCGTTATCAACTTGAAAAAGTGGCACCGAGTCGGTGCTTTTTTCCGCTCTCACACAGCAGCAGCTGGAGGTGCCAATCCGGTTTGGAGACGACGG	TCACACAGCAGCAGCTGGAGGTGCCAATCC	ACAGCAGCAGCTGGAGGTGC	CAAT	CCGCTCTCAC	AA	CT	PAX5	CAAT	3830	14	2846	12	2730	26	0.365535	0.421644	0.952381	0.687013
11564	ACCACGTCTCACACCgACAGCAGCAGCTGGAGGTGCGTTTTAGAGCTAGAAATAGCAAGTTAAAATAAGGCTAGTCCGTTATCAACTTGAAAAAGTGGCACCGAGTCGGTGCTTTTTTATCGCTCTACACAGCAGCAGCTGGAGGTGCCAGACCGGTTTGGAGACGACGG	CTACACAGCAGCAGCTGGAGGTGCCAGACC	ACAGCAGCAGCTGGAGGTGC	CAGA	ATCGCTCTAC	AG	CA	PAX5	CAGA	2347	34	1696	335	1522	329	1.44866	19.7524	21.6163	20.6843
11565	ACCACGTCTCACACCgACAGCAGCAGCTGGAGGTGCGTTTTAGAGCTAGAAATAGCAAGTTAAAATAAGGCTAGTCCGTTATCAACTTGAAAAAGTGGCACCGAGTCGGTGCTTTTTTCGCAGTCTACACAGCAGCAGCTGGAGGTGCCAGGCCGGTTTGGAGACGACGG	CTACACAGCAGCAGCTGGAGGTGCCAGGCC	ACAGCAGCAGCTGGAGGTGC	CAGG	CGCAGTCTAC	AG	CG	PAX5	CAGG	2964	43	1941	535	1633	541	1.45074	27.5631	33.1292	30.3462
11566	ACCACGTCTCACACCgACAGCAGCAGCTGGAGGTGCGTTTTAGAGCTAGAAATAGCAAGTTAAAATAAGGCTAGTCCGTTATCAACTTGAAAAAGTGGCACCGAGTCGGTGCTTTTTTGGATGATTACACAGCAGCAGCTGGAGGTGCCAGCCCGGTTTGGAGACGACGG	TTACACAGCAGCAGCTGGAGGTGCCAGCCC	ACAGCAGCAGCTGGAGGTGC	CAGC	GGATGATTAC	AG	CC	PAX5	CAGC	10760	59	6993	1511	5494	1249	0.548327	21.6073	22.7339	22.1706
11567	ACCACGTCTCACACCgACAGCAGCAGCTGGAGGTGCGTTTTAGAGCTAGAAATAGCAAGTTAAAATAAGGCTAGTCCGTTATCAACTTGAAAAAGTGGCACCGAGTCGGTGCTTTTTTTCGCAACCACACAGCAGCAGCTGGAGGTGCCAGTCCGGTTTGGAGACGACGG	CCACACAGCAGCAGCTGGAGGTGCCAGTCC	ACAGCAGCAGCTGGAGGTGC	CAGT	TCGCAACCAC	AG	CT	PAX5	CAGT	2416	16	1560	281	1419	539	0.662252	18.0128	37.9845	27.9987
11568	ACCACGTCTCACACCgACAGCAGCAGCTGGAGGTGCGTTTTAGAGCTAGAAATAGCAAGTTAAAATAAGGCTAGTCCGTTATCAACTTGAAAAAGTGGCACCGAGTCGGTGCTTTTTTTTACACAGACACAGCAGCAGCTGGAGGTGCCACACCGGTTTGGAGACGACGG	AGACACAGCAGCAGCTGGAGGTGCCACACC	ACAGCAGCAGCTGGAGGTGC	CACA	TTACACAGAC	AC	CA	PAX5	CACA	1298	7	896	3	576	8	0.539291	0.334821	1.38889	0.861855
11569	ACCACGTCTCACACCgACAGCAGCAGCTGGAGGTGCGTTTTAGAGCTAGAAATAGCAAGTTAAAATAAGGCTAGTCCGTTATCAACTTGAAAAAGTGGCACCGAGTCGGTGCTTTTTTTACTTAACACACAGCAGCAGCTGGAGGTGCCACGCCGGTTTGGAGACGACGG	ACACACAGCAGCAGCTGGAGGTGCCACGCC	ACAGCAGCAGCTGGAGGTGC	CACG	TACTTAACAC	AC	CG	PAX5	CACG	4616	60	3333	10	3002	30	1.29983	0.30003	0.999334	0.649682
11570	ACCACGTCTCACACCgACAGCAGCAGCTGGAGGTGCGTTTTAGAGCTAGAAATAGCAAGTTAAAATAAGGCTAGTCCGTTATCAACTTGAAAAAGTGGCACCGAGTCGGTGCTTTTTTGGCGTTGTACACAGCAGCAGCTGGAGGTGCCACCCCGGTTTGGAGACGACGG	GTACACAGCAGCAGCTGGAGGTGCCACCCC	ACAGCAGCAGCTGGAGGTGC	CACC	GGCGTTGTAC	AC	CC	PAX5	CACC	13549	28	10119	41	8768	33	0.206657	0.405178	0.376369	0.390773
11571	ACCACGTCTCACACCgACAGCAGCAGCTGGAGGTGCGTTTTAGAGCTAGAAATAGCAAGTTAAAATAAGGCTAGTCCGTTATCAACTTGAAAAAGTGGCACCGAGTCGGTGCTTTTTTGACTGTTCACACAGCAGCAGCTGGAGGTGCCACTCCGGTTTGGAGACGACGG	TCACACAGCAGCAGCTGGAGGTGCCACTCC	ACAGCAGCAGCTGGAGGTGC	CACT	GACTGTTCAC	AC	CT	PAX5	CACT	2782	7	1663	3	1930	22	0.251618	0.180397	1.1399	0.660147
11572	ACCACGTCTCACACCgACAGCAGCAGCTGGAGGTGCGTTTTAGAGCTAGAAATAGCAAGTTAAAATAAGGCTAGTCCGTTATCAACTTGAAAAAGTGGCACCGAGTCGGTGCTTTTTTCCAGTCGTACACAGCAGCAGCTGGAGGTGCCATACCGGTTTGGAGACGACGG	GTACACAGCAGCAGCTGGAGGTGCCATACC	ACAGCAGCAGCTGGAGGTGC	CATA	CCAGTCGTAC	AT	CA	PAX5	CATA	2538	4	2130	4	1579	31	0.157604	0.187793	1.96327	1.07553
11573	ACCACGTCTCACACCgACAGCAGCAGCTGGAGGTGCGTTTTAGAGCTAGAAATAGCAAGTTAAAATAAGGCTAGTCCGTTATCAACTTGAAAAAGTGGCACCGAGTCGGTGCTTTTTTAGAACCGAACACAGCAGCAGCTGGAGGTGCCATGCCGGTTTGGAGACGACGG	GAACACAGCAGCAGCTGGAGGTGCCATGCC	ACAGCAGCAGCTGGAGGTGC	CATG	AGAACCGAAC	AT	CG	PAX5	CATG	1744	3	1178	2	993	0	0.172018	0.169779	0	0.0848896
11574	ACCACGTCTCACACCgACAGCAGCAGCTGGAGGTGCGTTTTAGAGCTAGAAATAGCAAGTTAAAATAAGGCTAGTCCGTTATCAACTTGAAAAAGTGGCACCGAGTCGGTGCTTTTTTAATGGAACACACAGCAGCAGCTGGAGGTGCCATCCCGGTTTGGAGACGACGG	ACACACAGCAGCAGCTGGAGGTGCCATCCC	ACAGCAGCAGCTGGAGGTGC	CATC	AATGGAACAC	AT	CC	PAX5	CATC	4955	20	3619	23	2810	21	0.403633	0.635535	0.747331	0.691433
11575	ACCACGTCTCACACCgACAGCAGCAGCTGGAGGTGCGTTTTAGAGCTAGAAATAGCAAGTTAAAATAAGGCTAGTCCGTTATCAACTTGAAAAAGTGGCACCGAGTCGGTGCTTTTTTTGGCGGCCACACAGCAGCAGCTGGAGGTGCCATTCCGGTTTGGAGACGACGG	CCACACAGCAGCAGCTGGAGGTGCCATTCC	ACAGCAGCAGCTGGAGGTGC	CATT	TGGCGGCCAC	AT	CT	PAX5	CATT	2694	6	2044	6	1652	3	0.222717	0.293542	0.181598	0.23757
11576	ACCACGTCTCACACCgACAGCAGCAGCTGGAGGTGCGTTTTAGAGCTAGAAATAGCAAGTTAAAATAAGGCTAGTCCGTTATCAACTTGAAAAAGTGGCACCGAGTCGGTGCTTTTTTACACTGTAACACAGCAGCAGCTGGAGGTGCCGAACCGGTTTGGAGACGACGG	TAACACAGCAGCAGCTGGAGGTGCCGAACC	ACAGCAGCAGCTGGAGGTGC	CGAA	ACACTGTAAC	GA	CA	PAX5	CGAA	3314	115	2049	453	1772	452	3.47013	22.1083	25.5079	23.8081
11577	ACCACGTCTCACACCgACAGCAGCAGCTGGAGGTGCGTTTTAGAGCTAGAAATAGCAAGTTAAAATAAGGCTAGTCCGTTATCAACTTGAAAAAGTGGCACCGAGTCGGTGCTTTTTTAGACTCACACACAGCAGCAGCTGGAGGTGCCGAGCCGGTTTGGAGACGACGG	ACACACAGCAGCAGCTGGAGGTGCCGAGCC	ACAGCAGCAGCTGGAGGTGC	CGAG	AGACTCACAC	GA	CG	PAX5	CGAG	5092	25	3770	731	3360	569	0.490966	19.3899	16.9345	18.1622
11578	ACCACGTCTCACACCgACAGCAGCAGCTGGAGGTGCGTTTTAGAGCTAGAAATAGCAAGTTAAAATAAGGCTAGTCCGTTATCAACTTGAAAAAGTGGCACCGAGTCGGTGCTTTTTTTGACTGTAACACAGCAGCAGCTGGAGGTGCCGACCCGGTTTGGAGACGACGG	TAACACAGCAGCAGCTGGAGGTGCCGACCC	ACAGCAGCAGCTGGAGGTGC	CGAC	TGACTGTAAC	GA	CC	PAX5	CGAC	2153	35	1573	153	1256	118	1.62564	9.72664	9.3949	9.56077
11579	ACCACGTCTCACACCgACAGCAGCAGCTGGAGGTGCGTTTTAGAGCTAGAAATAGCAAGTTAAAATAAGGCTAGTCCGTTATCAACTTGAAAAAGTGGCACCGAGTCGGTGCTTTTTTTTCCTTACACACAGCAGCAGCTGGAGGTGCCGATCCGGTTTGGAGACGACGG	ACACACAGCAGCAGCTGGAGGTGCCGATCC	ACAGCAGCAGCTGGAGGTGC	CGAT	TTCCTTACAC	GA	CT	PAX5	CGAT	3373	67	2236	254	2332	206	1.98636	11.3596	8.83362	10.0966
11580	ACCACGTCTCACACCgACAGCAGCAGCTGGAGGTGCGTTTTAGAGCTAGAAATAGCAAGTTAAAATAAGGCTAGTCCGTTATCAACTTGAAAAAGTGGCACCGAGTCGGTGCTTTTTTTACGCTGCACACAGCAGCAGCTGGAGGTGCCGGACCGGTTTGGAGACGACGG	GCACACAGCAGCAGCTGGAGGTGCCGGACC	ACAGCAGCAGCTGGAGGTGC	CGGA	TACGCTGCAC	GG	CA	PAX5	CGGA	3584	135	2259	1339	1976	965	3.76674	59.274	48.836	54.055
11581	ACCACGTCTCACACCgACAGCAGCAGCTGGAGGTGCGTTTTAGAGCTAGAAATAGCAAGTTAAAATAAGGCTAGTCCGTTATCAACTTGAAAAAGTGGCACCGAGTCGGTGCTTTTTTTTAGAGTCACACAGCAGCAGCTGGAGGTGCCGGGCCGGTTTGGAGACGACGG	TCACACAGCAGCAGCTGGAGGTGCCGGGCC	ACAGCAGCAGCTGGAGGTGC	CGGG	TTAGAGTCAC	GG	CG	PAX5	CGGG	1912	52	1104	570	1105	491	2.71967	51.6304	44.4344	48.0324
11582	ACCACGTCTCACACCgACAGCAGCAGCTGGAGGTGCGTTTTAGAGCTAGAAATAGCAAGTTAAAATAAGGCTAGTCCGTTATCAACTTGAAAAAGTGGCACCGAGTCGGTGCTTTTTTGCTGTCATACACAGCAGCAGCTGGAGGTGCCGGCCCGGTTTGGAGACGACGG	ATACACAGCAGCAGCTGGAGGTGCCGGCCC	ACAGCAGCAGCTGGAGGTGC	CGGC	GCTGTCATAC	GG	CC	PAX5	CGGC	3159	91	2479	1392	1834	1032	2.88066	56.1517	56.2704	56.2111
11583	ACCACGTCTCACACCgACAGCAGCAGCTGGAGGTGCGTTTTAGAGCTAGAAATAGCAAGTTAAAATAAGGCTAGTCCGTTATCAACTTGAAAAAGTGGCACCGAGTCGGTGCTTTTTTCACTAGGTACACAGCAGCAGCTGGAGGTGCCGGTCCGGTTTGGAGACGACGG	GTACACAGCAGCAGCTGGAGGTGCCGGTCC	ACAGCAGCAGCTGGAGGTGC	CGGT	CACTAGGTAC	GG	CT	PAX5	CGGT	3518	199	2105	1218	1462	924	5.65662	57.8622	63.2011	60.5317
11584	ACCACGTCTCACACCgACAGCAGCAGCTGGAGGTGCGTTTTAGAGCTAGAAATAGCAAGTTAAAATAAGGCTAGTCCGTTATCAACTTGAAAAAGTGGCACCGAGTCGGTGCTTTTTTTGCAGTGGACACAGCAGCAGCTGGAGGTGCCGCACCGGTTTGGAGACGACGG	GGACACAGCAGCAGCTGGAGGTGCCGCACC	ACAGCAGCAGCTGGAGGTGC	CGCA	TGCAGTGGAC	GC	CA	PAX5	CGCA	6104	57	4252	198	3427	196	0.933814	4.65663	5.71929	5.18796
11585	ACCACGTCTCACACCgACAGCAGCAGCTGGAGGTGCGTTTTAGAGCTAGAAATAGCAAGTTAAAATAAGGCTAGTCCGTTATCAACTTGAAAAAGTGGCACCGAGTCGGTGCTTTTTTGGTGGTAAACACAGCAGCAGCTGGAGGTGCCGCGCCGGTTTGGAGACGACGG	AAACACAGCAGCAGCTGGAGGTGCCGCGCC	ACAGCAGCAGCTGGAGGTGC	CGCG	GGTGGTAAAC	GC	CG	PAX5	CGCG	2858	19	2400	117	1988	126	0.664801	4.875	6.33803	5.60651
11586	ACCACGTCTCACACCgACAGCAGCAGCTGGAGGTGCGTTTTAGAGCTAGAAATAGCAAGTTAAAATAAGGCTAGTCCGTTATCAACTTGAAAAAGTGGCACCGAGTCGGTGCTTTTTTATTGCGTTACACAGCAGCAGCTGGAGGTGCCGCCCCGGTTTGGAGACGACGG	TTACACAGCAGCAGCTGGAGGTGCCGCCCC	ACAGCAGCAGCTGGAGGTGC	CGCC	ATTGCGTTAC	GC	CC	PAX5	CGCC	4198	27	2943	133	2519	147	0.643163	4.5192	5.83565	5.17742
11587	ACCACGTCTCACACCgACAGCAGCAGCTGGAGGTGCGTTTTAGAGCTAGAAATAGCAAGTTAAAATAAGGCTAGTCCGTTATCAACTTGAAAAAGTGGCACCGAGTCGGTGCTTTTTTACCACAGGACACAGCAGCAGCTGGAGGTGCCGCTCCGGTTTGGAGACGACGG	GGACACAGCAGCAGCTGGAGGTGCCGCTCC	ACAGCAGCAGCTGGAGGTGC	CGCT	ACCACAGGAC	GC	CT	PAX5	CGCT	5872	80	3851	226	3234	238	1.3624	5.86861	7.35931	6.61396
11588	ACCACGTCTCACACCgACAGCAGCAGCTGGAGGTGCGTTTTAGAGCTAGAAATAGCAAGTTAAAATAAGGCTAGTCCGTTATCAACTTGAAAAAGTGGCACCGAGTCGGTGCTTTTTTAACGGATAACACAGCAGCAGCTGGAGGTGCCGTACCGGTTTGGAGACGACGG	TAACACAGCAGCAGCTGGAGGTGCCGTACC	ACAGCAGCAGCTGGAGGTGC	CGTA	AACGGATAAC	GT	CA	PAX5	CGTA	3261	11	2265	43	1947	12	0.33732	1.89845	0.616333	1.25739
11589	ACCACGTCTCACACCgACAGCAGCAGCTGGAGGTGCGTTTTAGAGCTAGAAATAGCAAGTTAAAATAAGGCTAGTCCGTTATCAACTTGAAAAAGTGGCACCGAGTCGGTGCTTTTTTTGTCTAGCACACAGCAGCAGCTGGAGGTGCCGTGCCGGTTTGGAGACGACGG	GCACACAGCAGCAGCTGGAGGTGCCGTGCC	ACAGCAGCAGCTGGAGGTGC	CGTG	TGTCTAGCAC	GT	CG	PAX5	CGTG	3324	9	2350	21	2057	131	0.270758	0.893617	6.3685	3.63106
11590	ACCACGTCTCACACCgACAGCAGCAGCTGGAGGTGCGTTTTAGAGCTAGAAATAGCAAGTTAAAATAAGGCTAGTCCGTTATCAACTTGAAAAAGTGGCACCGAGTCGGTGCTTTTTTTTCAACGTACACAGCAGCAGCTGGAGGTGCCGTCCCGGTTTGGAGACGACGG	GTACACAGCAGCAGCTGGAGGTGCCGTCCC	ACAGCAGCAGCTGGAGGTGC	CGTC	TTCAACGTAC	GT	CC	PAX5	CGTC	1753	6	1367	4	1127	26	0.34227	0.292612	2.30701	1.29981
11591	ACCACGTCTCACACCgACAGCAGCAGCTGGAGGTGCGTTTTAGAGCTAGAAATAGCAAGTTAAAATAAGGCTAGTCCGTTATCAACTTGAAAAAGTGGCACCGAGTCGGTGCTTTTTTGGCGAGAAACACAGCAGCAGCTGGAGGTGCCGTTCCGGTTTGGAGACGACGG	AAACACAGCAGCAGCTGGAGGTGCCGTTCC	ACAGCAGCAGCTGGAGGTGC	CGTT	GGCGAGAAAC	GT	CT	PAX5	CGTT	4178	6	3176	44	2309	15	0.143609	1.38539	0.649632	1.01751
11592	ACCACGTCTCACACCgACAGCAGCAGCTGGAGGTGCGTTTTAGAGCTAGAAATAGCAAGTTAAAATAAGGCTAGTCCGTTATCAACTTGAAAAAGTGGCACCGAGTCGGTGCTTTTTTCAGATGGTACACAGCAGCAGCTGGAGGTGCCCAACCGGTTTGGAGACGACGG	GTACACAGCAGCAGCTGGAGGTGCCCAACC	ACAGCAGCAGCTGGAGGTGC	CCAA	CAGATGGTAC	CA	CA	PAX5	CCAA	2012	1	1507	12	1269	2	0.0497018	0.796284	0.157604	0.476944
11593	ACCACGTCTCACACCgACAGCAGCAGCTGGAGGTGCGTTTTAGAGCTAGAAATAGCAAGTTAAAATAAGGCTAGTCCGTTATCAACTTGAAAAAGTGGCACCGAGTCGGTGCTTTTTTCTTGAAGAACACAGCAGCAGCTGGAGGTGCCCAGCCGGTTTGGAGACGACGG	GAACACAGCAGCAGCTGGAGGTGCCCAGCC	ACAGCAGCAGCTGGAGGTGC	CCAG	CTTGAAGAAC	CA	CG	PAX5	CCAG	2952	8	1798	17	1840	15	0.271003	0.945495	0.815217	0.880356
11594	ACCACGTCTCACACCgACAGCAGCAGCTGGAGGTGCGTTTTAGAGCTAGAAATAGCAAGTTAAAATAAGGCTAGTCCGTTATCAACTTGAAAAAGTGGCACCGAGTCGGTGCTTTTTTCGGCGATTACACAGCAGCAGCTGGAGGTGCCCACCCGGTTTGGAGACGACGG	TTACACAGCAGCAGCTGGAGGTGCCCACCC	ACAGCAGCAGCTGGAGGTGC	CCAC	CGGCGATTAC	CA	CC	PAX5	CCAC	5265	11	3605	21	3109	15	0.208927	0.582524	0.48247	0.532497
11595	ACCACGTCTCACACCgACAGCAGCAGCTGGAGGTGCGTTTTAGAGCTAGAAATAGCAAGTTAAAATAAGGCTAGTCCGTTATCAACTTGAAAAAGTGGCACCGAGTCGGTGCTTTTTTCGACGAGCACACAGCAGCAGCTGGAGGTGCCCATCCGGTTTGGAGACGACGG	GCACACAGCAGCAGCTGGAGGTGCCCATCC	ACAGCAGCAGCTGGAGGTGC	CCAT	CGACGAGCAC	CA	CT	PAX5	CCAT	2612	16	1779	4	1650	2	0.612557	0.224845	0.121212	0.173029
11596	ACCACGTCTCACACCgACAGCAGCAGCTGGAGGTGCGTTTTAGAGCTAGAAATAGCAAGTTAAAATAAGGCTAGTCCGTTATCAACTTGAAAAAGTGGCACCGAGTCGGTGCTTTTTTACGTGACTACACAGCAGCAGCTGGAGGTGCCCGACCGGTTTGGAGACGACGG	CTACACAGCAGCAGCTGGAGGTGCCCGACC	ACAGCAGCAGCTGGAGGTGC	CCGA	ACGTGACTAC	CG	CA	PAX5	CCGA	4413	4	3402	31	2764	47	0.0906413	0.911229	1.70043	1.30583
11597	ACCACGTCTCACACCgACAGCAGCAGCTGGAGGTGCGTTTTAGAGCTAGAAATAGCAAGTTAAAATAAGGCTAGTCCGTTATCAACTTGAAAAAGTGGCACCGAGTCGGTGCTTTTTTGTGAGGAAACACAGCAGCAGCTGGAGGTGCCCGGCCGGTTTGGAGACGACGG	AAACACAGCAGCAGCTGGAGGTGCCCGGCC	ACAGCAGCAGCTGGAGGTGC	CCGG	GTGAGGAAAC	CG	CG	PAX5	CCGG	5418	3	3489	169	3087	168	0.055371	4.84379	5.44218	5.14299
11598	ACCACGTCTCACACCgACAGCAGCAGCTGGAGGTGCGTTTTAGAGCTAGAAATAGCAAGTTAAAATAAGGCTAGTCCGTTATCAACTTGAAAAAGTGGCACCGAGTCGGTGCTTTTTTCGAGACTGACACAGCAGCAGCTGGAGGTGCCCGCCCGGTTTGGAGACGACGG	TGACACAGCAGCAGCTGGAGGTGCCCGCCC	ACAGCAGCAGCTGGAGGTGC	CCGC	CGAGACTGAC	CG	CC	PAX5	CCGC	2982	26	1747	63	1475	36	0.871898	3.60618	2.44068	3.02343
11599	ACCACGTCTCACACCgACAGCAGCAGCTGGAGGTGCGTTTTAGAGCTAGAAATAGCAAGTTAAAATAAGGCTAGTCCGTTATCAACTTGAAAAAGTGGCACCGAGTCGGTGCTTTTTTCGACTCGGACACAGCAGCAGCTGGAGGTGCCCGTCCGGTTTGGAGACGACGG	GGACACAGCAGCAGCTGGAGGTGCCCGTCC	ACAGCAGCAGCTGGAGGTGC	CCGT	CGACTCGGAC	CG	CT	PAX5	CCGT	11227	50	7789	49	6303	99	0.445355	0.629092	1.57068	1.09989
11600	ACCACGTCTCACACCgACAGCAGCAGCTGGAGGTGCGTTTTAGAGCTAGAAATAGCAAGTTAAAATAAGGCTAGTCCGTTATCAACTTGAAAAAGTGGCACCGAGTCGGTGCTTTTTTTAACTATGACACAGCAGCAGCTGGAGGTGCCCCACCGGTTTGGAGACGACGG	TGACACAGCAGCAGCTGGAGGTGCCCCACC	ACAGCAGCAGCTGGAGGTGC	CCCA	TAACTATGAC	CC	CA	PAX5	CCCA	2855	17	2418	34	1743	25	0.595447	1.40612	1.43431	1.42021
11601	ACCACGTCTCACACCgACAGCAGCAGCTGGAGGTGCGTTTTAGAGCTAGAAATAGCAAGTTAAAATAAGGCTAGTCCGTTATCAACTTGAAAAAGTGGCACCGAGTCGGTGCTTTTTTACTAGGTAACACAGCAGCAGCTGGAGGTGCCCCGCCGGTTTGGAGACGACGG	TAACACAGCAGCAGCTGGAGGTGCCCCGCC	ACAGCAGCAGCTGGAGGTGC	CCCG	ACTAGGTAAC	CC	CG	PAX5	CCCG	4442	3	3138	10	2625	3	0.0675371	0.318674	0.114286	0.21648
11602	ACCACGTCTCACACCgACAGCAGCAGCTGGAGGTGCGTTTTAGAGCTAGAAATAGCAAGTTAAAATAAGGCTAGTCCGTTATCAACTTGAAAAAGTGGCACCGAGTCGGTGCTTTTTTGCCGAATTACACAGCAGCAGCTGGAGGTGCCCCCCCGGTTTGGAGACGACGG	TTACACAGCAGCAGCTGGAGGTGCCCCCCC	ACAGCAGCAGCTGGAGGTGC	CCCC	GCCGAATTAC	CC	CC	PAX5	CCCC	3920	2	2994	2	2302	2	0.0510204	0.0668003	0.086881	0.0768406
11604	ACCACGTCTCACACCgACAGCAGCAGCTGGAGGTGCGTTTTAGAGCTAGAAATAGCAAGTTAAAATAAGGCTAGTCCGTTATCAACTTGAAAAAGTGGCACCGAGTCGGTGCTTTTTTACTCCGCGACACAGCAGCAGCTGGAGGTGCCCTACCGGTTTGGAGACGACGG	CGACACAGCAGCAGCTGGAGGTGCCCTACC	ACAGCAGCAGCTGGAGGTGC	CCTA	ACTCCGCGAC	CT	CA	PAX5	CCTA	3915	35	2815	28	2431	8	0.893997	0.994671	0.329083	0.661877
11605	ACCACGTCTCACACCgACAGCAGCAGCTGGAGGTGCGTTTTAGAGCTAGAAATAGCAAGTTAAAATAAGGCTAGTCCGTTATCAACTTGAAAAAGTGGCACCGAGTCGGTGCTTTTTTCGGCATCTACACAGCAGCAGCTGGAGGTGCCCTGCCGGTTTGGAGACGACGG	CTACACAGCAGCAGCTGGAGGTGCCCTGCC	ACAGCAGCAGCTGGAGGTGC	CCTG	CGGCATCTAC	CT	CG	PAX5	CCTG	2339	18	1756	10	1299	7	0.76956	0.569476	0.538876	0.554176
11606	ACCACGTCTCACACCgACAGCAGCAGCTGGAGGTGCGTTTTAGAGCTAGAAATAGCAAGTTAAAATAAGGCTAGTCCGTTATCAACTTGAAAAAGTGGCACCGAGTCGGTGCTTTTTTTACGAACAACACAGCAGCAGCTGGAGGTGCCCTCCCGGTTTGGAGACGACGG	CAACACAGCAGCAGCTGGAGGTGCCCTCCC	ACAGCAGCAGCTGGAGGTGC	CCTC	TACGAACAAC	CT	CC	PAX5	CCTC	3607	12	2937	9	2866	8	0.332686	0.306435	0.279135	0.292785
11607	ACCACGTCTCACACCgACAGCAGCAGCTGGAGGTGCGTTTTAGAGCTAGAAATAGCAAGTTAAAATAAGGCTAGTCCGTTATCAACTTGAAAAAGTGGCACCGAGTCGGTGCTTTTTTCAACAGAGACACAGCAGCAGCTGGAGGTGCCCTTCCGGTTTGGAGACGACGG	AGACACAGCAGCAGCTGGAGGTGCCCTTCC	ACAGCAGCAGCTGGAGGTGC	CCTT	CAACAGAGAC	CT	CT	PAX5	CCTT	4979	23	3718	51	3169	2	0.46194	1.37171	0.0631114	0.717408
11608	ACCACGTCTCACACCgACAGCAGCAGCTGGAGGTGCGTTTTAGAGCTAGAAATAGCAAGTTAAAATAAGGCTAGTCCGTTATCAACTTGAAAAAGTGGCACCGAGTCGGTGCTTTTTTCGGAAGCGACACAGCAGCAGCTGGAGGTGCCTAACCGGTTTGGAGACGACGG	CGACACAGCAGCAGCTGGAGGTGCCTAACC	ACAGCAGCAGCTGGAGGTGC	CTAA	CGGAAGCGAC	TA	CA	PAX5	CTAA	1826	3	1253	10	1225	4	0.164294	0.798085	0.326531	0.562308
11609	ACCACGTCTCACACCgACAGCAGCAGCTGGAGGTGCGTTTTAGAGCTAGAAATAGCAAGTTAAAATAAGGCTAGTCCGTTATCAACTTGAAAAAGTGGCACCGAGTCGGTGCTTTTTTGTCGGCCGACACAGCAGCAGCTGGAGGTGCCTAGCCGGTTTGGAGACGACGG	CGACACAGCAGCAGCTGGAGGTGCCTAGCC	ACAGCAGCAGCTGGAGGTGC	CTAG	GTCGGCCGAC	TA	CG	PAX5	CTAG	4555	8	3101	16	2822	31	0.175631	0.515963	1.09851	0.807237
11610	ACCACGTCTCACACCgACAGCAGCAGCTGGAGGTGCGTTTTAGAGCTAGAAATAGCAAGTTAAAATAAGGCTAGTCCGTTATCAACTTGAAAAAGTGGCACCGAGTCGGTGCTTTTTTTGTATTACACACAGCAGCAGCTGGAGGTGCCTACCCGGTTTGGAGACGACGG	ACACACAGCAGCAGCTGGAGGTGCCTACCC	ACAGCAGCAGCTGGAGGTGC	CTAC	TGTATTACAC	TA	CC	PAX5	CTAC	2558	25	1793	10	1584	39	0.977326	0.557724	2.46212	1.50992
11611	ACCACGTCTCACACCgACAGCAGCAGCTGGAGGTGCGTTTTAGAGCTAGAAATAGCAAGTTAAAATAAGGCTAGTCCGTTATCAACTTGAAAAAGTGGCACCGAGTCGGTGCTTTTTTTAGATAAGACACAGCAGCAGCTGGAGGTGCCTATCCGGTTTGGAGACGACGG	AGACACAGCAGCAGCTGGAGGTGCCTATCC	ACAGCAGCAGCTGGAGGTGC	CTAT	TAGATAAGAC	TA	CT	PAX5	CTAT	3472	16	2700	82	2350	3	0.460829	3.03704	0.12766	1.58235
11612	ACCACGTCTCACACCgACAGCAGCAGCTGGAGGTGCGTTTTAGAGCTAGAAATAGCAAGTTAAAATAAGGCTAGTCCGTTATCAACTTGAAAAAGTGGCACCGAGTCGGTGCTTTTTTCTTGTCACACACAGCAGCAGCTGGAGGTGCCTGACCGGTTTGGAGACGACGG	ACACACAGCAGCAGCTGGAGGTGCCTGACC	ACAGCAGCAGCTGGAGGTGC	CTGA	CTTGTCACAC	TG	CA	PAX5	CTGA	6582	14	4448	137	4415	163	0.212701	3.08004	3.69196	3.386
11613	ACCACGTCTCACACCgACAGCAGCAGCTGGAGGTGCGTTTTAGAGCTAGAAATAGCAAGTTAAAATAAGGCTAGTCCGTTATCAACTTGAAAAAGTGGCACCGAGTCGGTGCTTTTTTTCTGACAAACACAGCAGCAGCTGGAGGTGCCTGGCCGGTTTGGAGACGACGG	AAACACAGCAGCAGCTGGAGGTGCCTGGCC	ACAGCAGCAGCTGGAGGTGC	CTGG	TCTGACAAAC	TG	CG	PAX5	CTGG	3652	89	2595	148	2385	145	2.43702	5.70328	6.07966	5.89147
11614	ACCACGTCTCACACCgACAGCAGCAGCTGGAGGTGCGTTTTAGAGCTAGAAATAGCAAGTTAAAATAAGGCTAGTCCGTTATCAACTTGAAAAAGTGGCACCGAGTCGGTGCTTTTTTTGCCTACGACACAGCAGCAGCTGGAGGTGCCTGCCCGGTTTGGAGACGACGG	CGACACAGCAGCAGCTGGAGGTGCCTGCCC	ACAGCAGCAGCTGGAGGTGC	CTGC	TGCCTACGAC	TG	CC	PAX5	CTGC	5418	31	4318	208	3696	161	0.572167	4.81704	4.35606	4.58655
11615	ACCACGTCTCACACCgACAGCAGCAGCTGGAGGTGCGTTTTAGAGCTAGAAATAGCAAGTTAAAATAAGGCTAGTCCGTTATCAACTTGAAAAAGTGGCACCGAGTCGGTGCTTTTTTCCTACTGTACACAGCAGCAGCTGGAGGTGCCTGTCCGGTTTGGAGACGACGG	GTACACAGCAGCAGCTGGAGGTGCCTGTCC	ACAGCAGCAGCTGGAGGTGC	CTGT	CCTACTGTAC	TG	CT	PAX5	CTGT	5785	105	4266	229	3782	325	1.81504	5.36803	8.59334	6.98068
11616	ACCACGTCTCACACCgACAGCAGCAGCTGGAGGTGCGTTTTAGAGCTAGAAATAGCAAGTTAAAATAAGGCTAGTCCGTTATCAACTTGAAAAAGTGGCACCGAGTCGGTGCTTTTTTTTGGACGTACACAGCAGCAGCTGGAGGTGCCTCACCGGTTTGGAGACGACGG	GTACACAGCAGCAGCTGGAGGTGCCTCACC	ACAGCAGCAGCTGGAGGTGC	CTCA	TTGGACGTAC	TC	CA	PAX5	CTCA	1740	30	1504	2	1113	2	1.72414	0.132979	0.179695	0.156337
11617	ACCACGTCTCACACCgACAGCAGCAGCTGGAGGTGCGTTTTAGAGCTAGAAATAGCAAGTTAAAATAAGGCTAGTCCGTTATCAACTTGAAAAAGTGGCACCGAGTCGGTGCTTTTTTATACCTTAACACAGCAGCAGCTGGAGGTGCCTCGCCGGTTTGGAGACGACGG	TAACACAGCAGCAGCTGGAGGTGCCTCGCC	ACAGCAGCAGCTGGAGGTGC	CTCG	ATACCTTAAC	TC	CG	PAX5	CTCG	3098	10	2217	3	1888	3	0.322789	0.135318	0.158898	0.147108
11618	ACCACGTCTCACACCgACAGCAGCAGCTGGAGGTGCGTTTTAGAGCTAGAAATAGCAAGTTAAAATAAGGCTAGTCCGTTATCAACTTGAAAAAGTGGCACCGAGTCGGTGCTTTTTTTGTAGTATACACAGCAGCAGCTGGAGGTGCCTCCCCGGTTTGGAGACGACGG	ATACACAGCAGCAGCTGGAGGTGCCTCCCC	ACAGCAGCAGCTGGAGGTGC	CTCC	TGTAGTATAC	TC	CC	PAX5	CTCC	4472	3	3180	4	2379	6	0.0670841	0.125786	0.252207	0.188996
11619	ACCACGTCTCACACCgACAGCAGCAGCTGGAGGTGCGTTTTAGAGCTAGAAATAGCAAGTTAAAATAAGGCTAGTCCGTTATCAACTTGAAAAAGTGGCACCGAGTCGGTGCTTTTTTGACAGACAACACAGCAGCAGCTGGAGGTGCCTCTCCGGTTTGGAGACGACGG	CAACACAGCAGCAGCTGGAGGTGCCTCTCC	ACAGCAGCAGCTGGAGGTGC	CTCT	GACAGACAAC	TC	CT	PAX5	CTCT	5563	11	4057	10	3639	27	0.197735	0.246488	0.741962	0.494225
11620	ACCACGTCTCACACCgACAGCAGCAGCTGGAGGTGCGTTTTAGAGCTAGAAATAGCAAGTTAAAATAAGGCTAGTCCGTTATCAACTTGAAAAAGTGGCACCGAGTCGGTGCTTTTTTGGCTGTGTACACAGCAGCAGCTGGAGGTGCCTTACCGGTTTGGAGACGACGG	GTACACAGCAGCAGCTGGAGGTGCCTTACC	ACAGCAGCAGCTGGAGGTGC	CTTA	GGCTGTGTAC	TT	CA	PAX5	CTTA	3692	8	2719	25	1782	11	0.216685	0.919456	0.617284	0.76837
11621	ACCACGTCTCACACCgACAGCAGCAGCTGGAGGTGCGTTTTAGAGCTAGAAATAGCAAGTTAAAATAAGGCTAGTCCGTTATCAACTTGAAAAAGTGGCACCGAGTCGGTGCTTTTTTTTACAGAGACACAGCAGCAGCTGGAGGTGCCTTGCCGGTTTGGAGACGACGG	AGACACAGCAGCAGCTGGAGGTGCCTTGCC	ACAGCAGCAGCTGGAGGTGC	CTTG	TTACAGAGAC	TT	CG	PAX5	CTTG	2855	5	1764	0	1717	7	0.175131	0	0.407688	0.203844
11622	ACCACGTCTCACACCgACAGCAGCAGCTGGAGGTGCGTTTTAGAGCTAGAAATAGCAAGTTAAAATAAGGCTAGTCCGTTATCAACTTGAAAAAGTGGCACCGAGTCGGTGCTTTTTTATAGAAGCACACAGCAGCAGCTGGAGGTGCCTTCCCGGTTTGGAGACGACGG	GCACACAGCAGCAGCTGGAGGTGCCTTCCC	ACAGCAGCAGCTGGAGGTGC	CTTC	ATAGAAGCAC	TT	CC	PAX5	CTTC	4243	9	3545	8	3208	31	0.212114	0.22567	0.966334	0.596002
11623	ACCACGTCTCACACCgACAGCAGCAGCTGGAGGTGCGTTTTAGAGCTAGAAATAGCAAGTTAAAATAAGGCTAGTCCGTTATCAACTTGAAAAAGTGGCACCGAGTCGGTGCTTTTTTTTGTACCAACACAGCAGCAGCTGGAGGTGCCTTTCCGGTTTGGAGACGACGG	CAACACAGCAGCAGCTGGAGGTGCCTTTCC	ACAGCAGCAGCTGGAGGTGC	CTTT	TTGTACCAAC	TT	CT	PAX5	CTTT	5458	10	3734	32	3900	15	0.183217	0.85699	0.384615	0.620803
11624	ACCACGTCTCACACCgACAGCAGCAGCTGGAGGTGCGTTTTAGAGCTAGAAATAGCAAGTTAAAATAAGGCTAGTCCGTTATCAACTTGAAAAAGTGGCACCGAGTCGGTGCTTTTTTGCAAGGTTACACAGCAGCAGCTGGAGGTGCTAAACCGGTTTGGAGACGACGG	TTACACAGCAGCAGCTGGAGGTGCTAAACC	ACAGCAGCAGCTGGAGGTGC	TAAA	GCAAGGTTAC	AA	TA	PAX5	TAAA	1143	55	921	18	784	32	4.8119	1.9544	4.08163	3.01802
11625	ACCACGTCTCACACCgACAGCAGCAGCTGGAGGTGCGTTTTAGAGCTAGAAATAGCAAGTTAAAATAAGGCTAGTCCGTTATCAACTTGAAAAAGTGGCACCGAGTCGGTGCTTTTTTTGACGAGGACACAGCAGCAGCTGGAGGTGCTAAGCCGGTTTGGAGACGACGG	GGACACAGCAGCAGCTGGAGGTGCTAAGCC	ACAGCAGCAGCTGGAGGTGC	TAAG	TGACGAGGAC	AA	TG	PAX5	TAAG	2422	4	1722	13	1425	11	0.165153	0.754936	0.77193	0.763433
11626	ACCACGTCTCACACCgACAGCAGCAGCTGGAGGTGCGTTTTAGAGCTAGAAATAGCAAGTTAAAATAAGGCTAGTCCGTTATCAACTTGAAAAAGTGGCACCGAGTCGGTGCTTTTTTACCGGTTGACACAGCAGCAGCTGGAGGTGCTAACCCGGTTTGGAGACGACGG	TGACACAGCAGCAGCTGGAGGTGCTAACCC	ACAGCAGCAGCTGGAGGTGC	TAAC	ACCGGTTGAC	AA	TC	PAX5	TAAC	9020	76	5869	27	5081	54	0.842572	0.460044	1.06278	0.761414
11627	ACCACGTCTCACACCgACAGCAGCAGCTGGAGGTGCGTTTTAGAGCTAGAAATAGCAAGTTAAAATAAGGCTAGTCCGTTATCAACTTGAAAAAGTGGCACCGAGTCGGTGCTTTTTTTGCGGTTCACACAGCAGCAGCTGGAGGTGCTAATCCGGTTTGGAGACGACGG	TCACACAGCAGCAGCTGGAGGTGCTAATCC	ACAGCAGCAGCTGGAGGTGC	TAAT	TGCGGTTCAC	AA	TT	PAX5	TAAT	1649	2	1189	14	969	4	0.121286	1.17746	0.412797	0.795128
11628	ACCACGTCTCACACCgACAGCAGCAGCTGGAGGTGCGTTTTAGAGCTAGAAATAGCAAGTTAAAATAAGGCTAGTCCGTTATCAACTTGAAAAAGTGGCACCGAGTCGGTGCTTTTTTGCATTAGTACACAGCAGCAGCTGGAGGTGCTAGACCGGTTTGGAGACGACGG	GTACACAGCAGCAGCTGGAGGTGCTAGACC	ACAGCAGCAGCTGGAGGTGC	TAGA	GCATTAGTAC	AG	TA	PAX5	TAGA	3808	67	2709	540	2407	418	1.75945	19.9336	17.366	18.6498
11629	ACCACGTCTCACACCgACAGCAGCAGCTGGAGGTGCGTTTTAGAGCTAGAAATAGCAAGTTAAAATAAGGCTAGTCCGTTATCAACTTGAAAAAGTGGCACCGAGTCGGTGCTTTTTTTGTCTGGCACACAGCAGCAGCTGGAGGTGCTAGGCCGGTTTGGAGACGACGG	GCACACAGCAGCAGCTGGAGGTGCTAGGCC	ACAGCAGCAGCTGGAGGTGC	TAGG	TGTCTGGCAC	AG	TG	PAX5	TAGG	2312	6	1388	218	1217	239	0.259516	15.7061	19.6385	17.6723
11630	ACCACGTCTCACACCgACAGCAGCAGCTGGAGGTGCGTTTTAGAGCTAGAAATAGCAAGTTAAAATAAGGCTAGTCCGTTATCAACTTGAAAAAGTGGCACCGAGTCGGTGCTTTTTTTCCTGCTTACACAGCAGCAGCTGGAGGTGCTAGCCCGGTTTGGAGACGACGG	TTACACAGCAGCAGCTGGAGGTGCTAGCCC	ACAGCAGCAGCTGGAGGTGC	TAGC	TCCTGCTTAC	AG	TC	PAX5	TAGC	1978	33	1456	248	1348	406	1.66835	17.033	30.1187	23.5758
11631	ACCACGTCTCACACCgACAGCAGCAGCTGGAGGTGCGTTTTAGAGCTAGAAATAGCAAGTTAAAATAAGGCTAGTCCGTTATCAACTTGAAAAAGTGGCACCGAGTCGGTGCTTTTTTTAGTCTACACACAGCAGCAGCTGGAGGTGCTAGTCCGGTTTGGAGACGACGG	ACACACAGCAGCAGCTGGAGGTGCTAGTCC	ACAGCAGCAGCTGGAGGTGC	TAGT	TAGTCTACAC	AG	TT	PAX5	TAGT	2945	78	2392	430	2417	437	2.64856	17.9766	18.0803	18.0284
11632	ACCACGTCTCACACCgACAGCAGCAGCTGGAGGTGCGTTTTAGAGCTAGAAATAGCAAGTTAAAATAAGGCTAGTCCGTTATCAACTTGAAAAAGTGGCACCGAGTCGGTGCTTTTTTAGATGCCGACACAGCAGCAGCTGGAGGTGCTACACCGGTTTGGAGACGACGG	CGACACAGCAGCAGCTGGAGGTGCTACACC	ACAGCAGCAGCTGGAGGTGC	TACA	AGATGCCGAC	AC	TA	PAX5	TACA	2021	33	1422	15	1229	4	1.63286	1.05485	0.325468	0.69016
11633	ACCACGTCTCACACCgACAGCAGCAGCTGGAGGTGCGTTTTAGAGCTAGAAATAGCAAGTTAAAATAAGGCTAGTCCGTTATCAACTTGAAAAAGTGGCACCGAGTCGGTGCTTTTTTTCATCGGTACACAGCAGCAGCTGGAGGTGCTACGCCGGTTTGGAGACGACGG	GTACACAGCAGCAGCTGGAGGTGCTACGCC	ACAGCAGCAGCTGGAGGTGC	TACG	TCATCGGTAC	AC	TG	PAX5	TACG	2342	14	1842	9	1336	4	0.59778	0.488599	0.299401	0.394
11634	ACCACGTCTCACACCgACAGCAGCAGCTGGAGGTGCGTTTTAGAGCTAGAAATAGCAAGTTAAAATAAGGCTAGTCCGTTATCAACTTGAAAAAGTGGCACCGAGTCGGTGCTTTTTTCTTGCGAAACACAGCAGCAGCTGGAGGTGCTACCCCGGTTTGGAGACGACGG	AAACACAGCAGCAGCTGGAGGTGCTACCCC	ACAGCAGCAGCTGGAGGTGC	TACC	CTTGCGAAAC	AC	TC	PAX5	TACC	6576	16	4225	17	3795	65	0.243309	0.402367	1.71278	1.05757
11635	ACCACGTCTCACACCgACAGCAGCAGCTGGAGGTGCGTTTTAGAGCTAGAAATAGCAAGTTAAAATAAGGCTAGTCCGTTATCAACTTGAAAAAGTGGCACCGAGTCGGTGCTTTTTTACCTCAGAACACAGCAGCAGCTGGAGGTGCTACTCCGGTTTGGAGACGACGG	GAACACAGCAGCAGCTGGAGGTGCTACTCC	ACAGCAGCAGCTGGAGGTGC	TACT	ACCTCAGAAC	AC	TT	PAX5	TACT	5623	11	4099	13	3637	12	0.195625	0.317151	0.329942	0.323546
11636	ACCACGTCTCACACCgACAGCAGCAGCTGGAGGTGCGTTTTAGAGCTAGAAATAGCAAGTTAAAATAAGGCTAGTCCGTTATCAACTTGAAAAAGTGGCACCGAGTCGGTGCTTTTTTCGGCCAATACACAGCAGCAGCTGGAGGTGCTATACCGGTTTGGAGACGACGG	ATACACAGCAGCAGCTGGAGGTGCTATACC	ACAGCAGCAGCTGGAGGTGC	TATA	CGGCCAATAC	AT	TA	PAX5	TATA	3121	4	2144	31	1948	31	0.128164	1.4459	1.59138	1.51864
11637	ACCACGTCTCACACCgACAGCAGCAGCTGGAGGTGCGTTTTAGAGCTAGAAATAGCAAGTTAAAATAAGGCTAGTCCGTTATCAACTTGAAAAAGTGGCACCGAGTCGGTGCTTTTTTGACGCTCCACACAGCAGCAGCTGGAGGTGCTATGCCGGTTTGGAGACGACGG	CCACACAGCAGCAGCTGGAGGTGCTATGCC	ACAGCAGCAGCTGGAGGTGC	TATG	GACGCTCCAC	AT	TG	PAX5	TATG	3448	61	2831	50	2295	58	1.76914	1.76616	2.52723	2.1467
11638	ACCACGTCTCACACCgACAGCAGCAGCTGGAGGTGCGTTTTAGAGCTAGAAATAGCAAGTTAAAATAAGGCTAGTCCGTTATCAACTTGAAAAAGTGGCACCGAGTCGGTGCTTTTTTGTGATTACACACAGCAGCAGCTGGAGGTGCTATCCCGGTTTGGAGACGACGG	ACACACAGCAGCAGCTGGAGGTGCTATCCC	ACAGCAGCAGCTGGAGGTGC	TATC	GTGATTACAC	AT	TC	PAX5	TATC	2878	5	2118	0	1624	4	0.173732	0	0.246305	0.123153
11639	ACCACGTCTCACACCgACAGCAGCAGCTGGAGGTGCGTTTTAGAGCTAGAAATAGCAAGTTAAAATAAGGCTAGTCCGTTATCAACTTGAAAAAGTGGCACCGAGTCGGTGCTTTTTTATAGTTAGACACAGCAGCAGCTGGAGGTGCTATTCCGGTTTGGAGACGACGG	AGACACAGCAGCAGCTGGAGGTGCTATTCC	ACAGCAGCAGCTGGAGGTGC	TATT	ATAGTTAGAC	AT	TT	PAX5	TATT	1536	56	1111	2	1000	9	3.64583	0.180018	0.9	0.540009
11640	ACCACGTCTCACACCgACAGCAGCAGCTGGAGGTGCGTTTTAGAGCTAGAAATAGCAAGTTAAAATAAGGCTAGTCCGTTATCAACTTGAAAAAGTGGCACCGAGTCGGTGCTTTTTTGCATATACACACAGCAGCAGCTGGAGGTGCTGAACCGGTTTGGAGACGACGG	ACACACAGCAGCAGCTGGAGGTGCTGAACC	ACAGCAGCAGCTGGAGGTGC	TGAA	GCATATACAC	GA	TA	PAX5	TGAA	2012	27	1358	262	1442	330	1.34195	19.2931	22.8849	21.089
11641	ACCACGTCTCACACCgACAGCAGCAGCTGGAGGTGCGTTTTAGAGCTAGAAATAGCAAGTTAAAATAAGGCTAGTCCGTTATCAACTTGAAAAAGTGGCACCGAGTCGGTGCTTTTTTAGCAGGTCACACAGCAGCAGCTGGAGGTGCTGAGCCGGTTTGGAGACGACGG	TCACACAGCAGCAGCTGGAGGTGCTGAGCC	ACAGCAGCAGCTGGAGGTGC	TGAG	AGCAGGTCAC	GA	TG	PAX5	TGAG	2351	24	2009	499	1501	307	1.02084	24.8382	20.453	22.6456
11642	ACCACGTCTCACACCgACAGCAGCAGCTGGAGGTGCGTTTTAGAGCTAGAAATAGCAAGTTAAAATAAGGCTAGTCCGTTATCAACTTGAAAAAGTGGCACCGAGTCGGTGCTTTTTTGGCAGTTCACACAGCAGCAGCTGGAGGTGCTGACCCGGTTTGGAGACGACGG	TCACACAGCAGCAGCTGGAGGTGCTGACCC	ACAGCAGCAGCTGGAGGTGC	TGAC	GGCAGTTCAC	GA	TC	PAX5	TGAC	6146	100	4780	660	4089	578	1.62707	13.8075	14.1355	13.9715
11643	ACCACGTCTCACACCgACAGCAGCAGCTGGAGGTGCGTTTTAGAGCTAGAAATAGCAAGTTAAAATAAGGCTAGTCCGTTATCAACTTGAAAAAGTGGCACCGAGTCGGTGCTTTTTTGTTGGACAACACAGCAGCAGCTGGAGGTGCTGATCCGGTTTGGAGACGACGG	CAACACAGCAGCAGCTGGAGGTGCTGATCC	ACAGCAGCAGCTGGAGGTGC	TGAT	GTTGGACAAC	GA	TT	PAX5	TGAT	1687	22	1239	132	913	122	1.30409	10.6538	13.3625	12.0081
11644	ACCACGTCTCACACCgACAGCAGCAGCTGGAGGTGCGTTTTAGAGCTAGAAATAGCAAGTTAAAATAAGGCTAGTCCGTTATCAACTTGAAAAAGTGGCACCGAGTCGGTGCTTTTTTTGTAATCTACACAGCAGCAGCTGGAGGTGCTGGACCGGTTTGGAGACGACGG	CTACACAGCAGCAGCTGGAGGTGCTGGACC	ACAGCAGCAGCTGGAGGTGC	TGGA	TGTAATCTAC	GG	TA	PAX5	TGGA	3726	47	1827	688	1995	844	1.26141	37.6574	42.3058	39.9816
11645	ACCACGTCTCACACCgACAGCAGCAGCTGGAGGTGCGTTTTAGAGCTAGAAATAGCAAGTTAAAATAAGGCTAGTCCGTTATCAACTTGAAAAAGTGGCACCGAGTCGGTGCTTTTTTCACGAGGTACACAGCAGCAGCTGGAGGTGCTGGGCCGGTTTGGAGACGACGG	GTACACAGCAGCAGCTGGAGGTGCTGGGCC	ACAGCAGCAGCTGGAGGTGC	TGGG	CACGAGGTAC	GG	TG	PAX5	TGGG	2009	89	1011	391	907	480	4.43006	38.6746	52.9217	45.7981
11646	ACCACGTCTCACACCgACAGCAGCAGCTGGAGGTGCGTTTTAGAGCTAGAAATAGCAAGTTAAAATAAGGCTAGTCCGTTATCAACTTGAAAAAGTGGCACCGAGTCGGTGCTTTTTTCAAGTTCTACACAGCAGCAGCTGGAGGTGCTGGCCCGGTTTGGAGACGACGG	CTACACAGCAGCAGCTGGAGGTGCTGGCCC	ACAGCAGCAGCTGGAGGTGC	TGGC	CAAGTTCTAC	GG	TC	PAX5	TGGC	2951	60	1484	787	1342	692	2.03321	53.0323	51.5648	52.2986
11647	ACCACGTCTCACACCgACAGCAGCAGCTGGAGGTGCGTTTTAGAGCTAGAAATAGCAAGTTAAAATAAGGCTAGTCCGTTATCAACTTGAAAAAGTGGCACCGAGTCGGTGCTTTTTTGTGCAAGAACACAGCAGCAGCTGGAGGTGCTGGTCCGGTTTGGAGACGACGG	GAACACAGCAGCAGCTGGAGGTGCTGGTCC	ACAGCAGCAGCTGGAGGTGC	TGGT	GTGCAAGAAC	GG	TT	PAX5	TGGT	3254	161	2155	1143	2233	1513	4.94776	53.0394	67.7564	60.3979
11648	ACCACGTCTCACACCgACAGCAGCAGCTGGAGGTGCGTTTTAGAGCTAGAAATAGCAAGTTAAAATAAGGCTAGTCCGTTATCAACTTGAAAAAGTGGCACCGAGTCGGTGCTTTTTTGACAACTCACACAGCAGCAGCTGGAGGTGCTGCACCGGTTTGGAGACGACGG	TCACACAGCAGCAGCTGGAGGTGCTGCACC	ACAGCAGCAGCTGGAGGTGC	TGCA	GACAACTCAC	GC	TA	PAX5	TGCA	1678	10	1177	71	1254	79	0.595948	6.03229	6.29984	6.16606
11650	ACCACGTCTCACACCgACAGCAGCAGCTGGAGGTGCGTTTTAGAGCTAGAAATAGCAAGTTAAAATAAGGCTAGTCCGTTATCAACTTGAAAAAGTGGCACCGAGTCGGTGCTTTTTTACGTTCCGACACAGCAGCAGCTGGAGGTGCTGCCCCGGTTTGGAGACGACGG	CGACACAGCAGCAGCTGGAGGTGCTGCCCC	ACAGCAGCAGCTGGAGGTGC	TGCC	ACGTTCCGAC	GC	TC	PAX5	TGCC	1575	5	1418	57	1205	83	0.31746	4.01975	6.88797	5.45386
11651	ACCACGTCTCACACCgACAGCAGCAGCTGGAGGTGCGTTTTAGAGCTAGAAATAGCAAGTTAAAATAAGGCTAGTCCGTTATCAACTTGAAAAAGTGGCACCGAGTCGGTGCTTTTTTGCATATAAACACAGCAGCAGCTGGAGGTGCTGCTCCGGTTTGGAGACGACGG	AAACACAGCAGCAGCTGGAGGTGCTGCTCC	ACAGCAGCAGCTGGAGGTGC	TGCT	GCATATAAAC	GC	TT	PAX5	TGCT	4822	87	3569	305	3756	278	1.80423	8.54581	7.40149	7.97365
11652	ACCACGTCTCACACCgACAGCAGCAGCTGGAGGTGCGTTTTAGAGCTAGAAATAGCAAGTTAAAATAAGGCTAGTCCGTTATCAACTTGAAAAAGTGGCACCGAGTCGGTGCTTTTTTACGCCTCTACACAGCAGCAGCTGGAGGTGCTGTACCGGTTTGGAGACGACGG	CTACACAGCAGCAGCTGGAGGTGCTGTACC	ACAGCAGCAGCTGGAGGTGC	TGTA	ACGCCTCTAC	GT	TA	PAX5	TGTA	1323	5	927	1	855	11	0.377929	0.107875	1.28655	0.697212
11653	ACCACGTCTCACACCgACAGCAGCAGCTGGAGGTGCGTTTTAGAGCTAGAAATAGCAAGTTAAAATAAGGCTAGTCCGTTATCAACTTGAAAAAGTGGCACCGAGTCGGTGCTTTTTTTCCACTAGACACAGCAGCAGCTGGAGGTGCTGTGCCGGTTTGGAGACGACGG	AGACACAGCAGCAGCTGGAGGTGCTGTGCC	ACAGCAGCAGCTGGAGGTGC	TGTG	TCCACTAGAC	GT	TG	PAX5	TGTG	4324	9	3434	80	2967	9	0.208141	2.32964	0.303337	1.31649
11654	ACCACGTCTCACACCgACAGCAGCAGCTGGAGGTGCGTTTTAGAGCTAGAAATAGCAAGTTAAAATAAGGCTAGTCCGTTATCAACTTGAAAAAGTGGCACCGAGTCGGTGCTTTTTTCTCGGCCTACACAGCAGCAGCTGGAGGTGCTGTCCCGGTTTGGAGACGACGG	CTACACAGCAGCAGCTGGAGGTGCTGTCCC	ACAGCAGCAGCTGGAGGTGC	TGTC	CTCGGCCTAC	GT	TC	PAX5	TGTC	3424	7	2653	65	2495	118	0.204439	2.45006	4.72946	3.58976
11655	ACCACGTCTCACACCgACAGCAGCAGCTGGAGGTGCGTTTTAGAGCTAGAAATAGCAAGTTAAAATAAGGCTAGTCCGTTATCAACTTGAAAAAGTGGCACCGAGTCGGTGCTTTTTTAAGACGGCACACAGCAGCAGCTGGAGGTGCTGTTCCGGTTTGGAGACGACGG	GCACACAGCAGCAGCTGGAGGTGCTGTTCC	ACAGCAGCAGCTGGAGGTGC	TGTT	AAGACGGCAC	GT	TT	PAX5	TGTT	3674	12	2856	33	2377	10	0.326619	1.15546	0.420698	0.78808
11656	ACCACGTCTCACACCgACAGCAGCAGCTGGAGGTGCGTTTTAGAGCTAGAAATAGCAAGTTAAAATAAGGCTAGTCCGTTATCAACTTGAAAAAGTGGCACCGAGTCGGTGCTTTTTTGTCGCACAACACAGCAGCAGCTGGAGGTGCTCAACCGGTTTGGAGACGACGG	CAACACAGCAGCAGCTGGAGGTGCTCAACC	ACAGCAGCAGCTGGAGGTGC	TCAA	GTCGCACAAC	CA	TA	PAX5	TCAA	3584	12	2371	17	2321	44	0.334821	0.716997	1.89573	1.30637
11657	ACCACGTCTCACACCgACAGCAGCAGCTGGAGGTGCGTTTTAGAGCTAGAAATAGCAAGTTAAAATAAGGCTAGTCCGTTATCAACTTGAAAAAGTGGCACCGAGTCGGTGCTTTTTTGTAAGCAAACACAGCAGCAGCTGGAGGTGCTCAGCCGGTTTGGAGACGACGG	AAACACAGCAGCAGCTGGAGGTGCTCAGCC	ACAGCAGCAGCTGGAGGTGC	TCAG	GTAAGCAAAC	CA	TG	PAX5	TCAG	7732	39	5657	57	5347	8	0.504397	1.0076	0.149617	0.578609
11658	ACCACGTCTCACACCgACAGCAGCAGCTGGAGGTGCGTTTTAGAGCTAGAAATAGCAAGTTAAAATAAGGCTAGTCCGTTATCAACTTGAAAAAGTGGCACCGAGTCGGTGCTTTTTTGGCATACCACACAGCAGCAGCTGGAGGTGCTCACCCGGTTTGGAGACGACGG	CCACACAGCAGCAGCTGGAGGTGCTCACCC	ACAGCAGCAGCTGGAGGTGC	TCAC	GGCATACCAC	CA	TC	PAX5	TCAC	2296	16	1833	16	1505	28	0.696864	0.872886	1.86047	1.36668
11659	ACCACGTCTCACACCgACAGCAGCAGCTGGAGGTGCGTTTTAGAGCTAGAAATAGCAAGTTAAAATAAGGCTAGTCCGTTATCAACTTGAAAAAGTGGCACCGAGTCGGTGCTTTTTTTCCATAAGACACAGCAGCAGCTGGAGGTGCTCATCCGGTTTGGAGACGACGG	AGACACAGCAGCAGCTGGAGGTGCTCATCC	ACAGCAGCAGCTGGAGGTGC	TCAT	TCCATAAGAC	CA	TT	PAX5	TCAT	2349	1	1608	0	1427	1	0.0425713	0	0.0700771	0.0350385
11660	ACCACGTCTCACACCgACAGCAGCAGCTGGAGGTGCGTTTTAGAGCTAGAAATAGCAAGTTAAAATAAGGCTAGTCCGTTATCAACTTGAAAAAGTGGCACCGAGTCGGTGCTTTTTTGTAGATCAACACAGCAGCAGCTGGAGGTGCTCGACCGGTTTGGAGACGACGG	CAACACAGCAGCAGCTGGAGGTGCTCGACC	ACAGCAGCAGCTGGAGGTGC	TCGA	GTAGATCAAC	CG	TA	PAX5	TCGA	3335	10	2254	33	2091	44	0.29985	1.46406	2.10426	1.78416
11661	ACCACGTCTCACACCgACAGCAGCAGCTGGAGGTGCGTTTTAGAGCTAGAAATAGCAAGTTAAAATAAGGCTAGTCCGTTATCAACTTGAAAAAGTGGCACCGAGTCGGTGCTTTTTTTACGTCGCACACAGCAGCAGCTGGAGGTGCTCGGCCGGTTTGGAGACGACGG	GCACACAGCAGCAGCTGGAGGTGCTCGGCC	ACAGCAGCAGCTGGAGGTGC	TCGG	TACGTCGCAC	CG	TG	PAX5	TCGG	3673	36	2705	110	2763	120	0.980125	4.06654	4.34311	4.20482
11662	ACCACGTCTCACACCgACAGCAGCAGCTGGAGGTGCGTTTTAGAGCTAGAAATAGCAAGTTAAAATAAGGCTAGTCCGTTATCAACTTGAAAAAGTGGCACCGAGTCGGTGCTTTTTTCGTTAGTCACACAGCAGCAGCTGGAGGTGCTCGCCCGGTTTGGAGACGACGG	TCACACAGCAGCAGCTGGAGGTGCTCGCCC	ACAGCAGCAGCTGGAGGTGC	TCGC	CGTTAGTCAC	CG	TC	PAX5	TCGC	3865	14	2904	15	2033	3	0.362225	0.516529	0.147565	0.332047
11663	ACCACGTCTCACACCgACAGCAGCAGCTGGAGGTGCGTTTTAGAGCTAGAAATAGCAAGTTAAAATAAGGCTAGTCCGTTATCAACTTGAAAAAGTGGCACCGAGTCGGTGCTTTTTTCGGCAACGACACAGCAGCAGCTGGAGGTGCTCGTCCGGTTTGGAGACGACGG	CGACACAGCAGCAGCTGGAGGTGCTCGTCC	ACAGCAGCAGCTGGAGGTGC	TCGT	CGGCAACGAC	CG	TT	PAX5	TCGT	15040	30	11449	88	10181	47	0.199468	0.768626	0.461644	0.615135
11664	ACCACGTCTCACACCgACAGCAGCAGCTGGAGGTGCGTTTTAGAGCTAGAAATAGCAAGTTAAAATAAGGCTAGTCCGTTATCAACTTGAAAAAGTGGCACCGAGTCGGTGCTTTTTTAGTGGAATACACAGCAGCAGCTGGAGGTGCTCCACCGGTTTGGAGACGACGG	ATACACAGCAGCAGCTGGAGGTGCTCCACC	ACAGCAGCAGCTGGAGGTGC	TCCA	AGTGGAATAC	CC	TA	PAX5	TCCA	3695	16	2655	13	1865	12	0.433018	0.489642	0.643432	0.566537
11665	ACCACGTCTCACACCgACAGCAGCAGCTGGAGGTGCGTTTTAGAGCTAGAAATAGCAAGTTAAAATAAGGCTAGTCCGTTATCAACTTGAAAAAGTGGCACCGAGTCGGTGCTTTTTTATCACGAAACACAGCAGCAGCTGGAGGTGCTCCGCCGGTTTGGAGACGACGG	AAACACAGCAGCAGCTGGAGGTGCTCCGCC	ACAGCAGCAGCTGGAGGTGC	TCCG	ATCACGAAAC	CC	TG	PAX5	TCCG	2134	3	1599	26	1311	38	0.140581	1.62602	2.89855	2.26228
11666	ACCACGTCTCACACCgACAGCAGCAGCTGGAGGTGCGTTTTAGAGCTAGAAATAGCAAGTTAAAATAAGGCTAGTCCGTTATCAACTTGAAAAAGTGGCACCGAGTCGGTGCTTTTTTTTCTGACCACACAGCAGCAGCTGGAGGTGCTCCCCCGGTTTGGAGACGACGG	CCACACAGCAGCAGCTGGAGGTGCTCCCCC	ACAGCAGCAGCTGGAGGTGC	TCCC	TTCTGACCAC	CC	TC	PAX5	TCCC	3243	7	2092	2	2061	33	0.21585	0.0956023	1.60116	0.848383
11667	ACCACGTCTCACACCgACAGCAGCAGCTGGAGGTGCGTTTTAGAGCTAGAAATAGCAAGTTAAAATAAGGCTAGTCCGTTATCAACTTGAAAAAGTGGCACCGAGTCGGTGCTTTTTTCTAATCCTACACAGCAGCAGCTGGAGGTGCTCCTCCGGTTTGGAGACGACGG	CTACACAGCAGCAGCTGGAGGTGCTCCTCC	ACAGCAGCAGCTGGAGGTGC	TCCT	CTAATCCTAC	CC	TT	PAX5	TCCT	3274	32	2505	41	2383	19	0.977398	1.63673	0.797314	1.21702
11668	ACCACGTCTCACACCgACAGCAGCAGCTGGAGGTGCGTTTTAGAGCTAGAAATAGCAAGTTAAAATAAGGCTAGTCCGTTATCAACTTGAAAAAGTGGCACCGAGTCGGTGCTTTTTTACATCGGAACACAGCAGCAGCTGGAGGTGCTCTACCGGTTTGGAGACGACGG	GAACACAGCAGCAGCTGGAGGTGCTCTACC	ACAGCAGCAGCTGGAGGTGC	TCTA	ACATCGGAAC	CT	TA	PAX5	TCTA	5242	19	3957	18	3289	38	0.362457	0.45489	1.15537	0.805128
11669	ACCACGTCTCACACCgACAGCAGCAGCTGGAGGTGCGTTTTAGAGCTAGAAATAGCAAGTTAAAATAAGGCTAGTCCGTTATCAACTTGAAAAAGTGGCACCGAGTCGGTGCTTTTTTCCTCGGACACACAGCAGCAGCTGGAGGTGCTCTGCCGGTTTGGAGACGACGG	ACACACAGCAGCAGCTGGAGGTGCTCTGCC	ACAGCAGCAGCTGGAGGTGC	TCTG	CCTCGGACAC	CT	TG	PAX5	TCTG	5175	10	4199	9	3231	2	0.193237	0.214337	0.0619003	0.138119
11670	ACCACGTCTCACACCgACAGCAGCAGCTGGAGGTGCGTTTTAGAGCTAGAAATAGCAAGTTAAAATAAGGCTAGTCCGTTATCAACTTGAAAAAGTGGCACCGAGTCGGTGCTTTTTTAAGATGCGACACAGCAGCAGCTGGAGGTGCTCTCCCGGTTTGGAGACGACGG	CGACACAGCAGCAGCTGGAGGTGCTCTCCC	ACAGCAGCAGCTGGAGGTGC	TCTC	AAGATGCGAC	CT	TC	PAX5	TCTC	5072	11	3833	19	3223	17	0.216877	0.495695	0.527459	0.511577
11671	ACCACGTCTCACACCgACAGCAGCAGCTGGAGGTGCGTTTTAGAGCTAGAAATAGCAAGTTAAAATAAGGCTAGTCCGTTATCAACTTGAAAAAGTGGCACCGAGTCGGTGCTTTTTTGTACGACAACACAGCAGCAGCTGGAGGTGCTCTTCCGGTTTGGAGACGACGG	CAACACAGCAGCAGCTGGAGGTGCTCTTCC	ACAGCAGCAGCTGGAGGTGC	TCTT	GTACGACAAC	CT	TT	PAX5	TCTT	1745	1	1298	2	1103	13	0.0573066	0.154083	1.1786	0.666344
11672	ACCACGTCTCACACCgACAGCAGCAGCTGGAGGTGCGTTTTAGAGCTAGAAATAGCAAGTTAAAATAAGGCTAGTCCGTTATCAACTTGAAAAAGTGGCACCGAGTCGGTGCTTTTTTGTTACAGCACACAGCAGCAGCTGGAGGTGCTTAACCGGTTTGGAGACGACGG	GCACACAGCAGCAGCTGGAGGTGCTTAACC	ACAGCAGCAGCTGGAGGTGC	TTAA	GTTACAGCAC	TA	TA	PAX5	TTAA	3118	7	2354	55	2262	6	0.224503	2.33645	0.265252	1.30085
11673	ACCACGTCTCACACCgACAGCAGCAGCTGGAGGTGCGTTTTAGAGCTAGAAATAGCAAGTTAAAATAAGGCTAGTCCGTTATCAACTTGAAAAAGTGGCACCGAGTCGGTGCTTTTTTTGGATGTTACACAGCAGCAGCTGGAGGTGCTTAGCCGGTTTGGAGACGACGG	TTACACAGCAGCAGCTGGAGGTGCTTAGCC	ACAGCAGCAGCTGGAGGTGC	TTAG	TGGATGTTAC	TA	TG	PAX5	TTAG	2463	19	2021	34	1439	19	0.771417	1.68234	1.32036	1.50135
11674	ACCACGTCTCACACCgACAGCAGCAGCTGGAGGTGCGTTTTAGAGCTAGAAATAGCAAGTTAAAATAAGGCTAGTCCGTTATCAACTTGAAAAAGTGGCACCGAGTCGGTGCTTTTTTGCCATACAACACAGCAGCAGCTGGAGGTGCTTACCCGGTTTGGAGACGACGG	CAACACAGCAGCAGCTGGAGGTGCTTACCC	ACAGCAGCAGCTGGAGGTGC	TTAC	GCCATACAAC	TA	TC	PAX5	TTAC	1787	2	1287	1	1004	2	0.111919	0.0777001	0.199203	0.138452
11675	ACCACGTCTCACACCgACAGCAGCAGCTGGAGGTGCGTTTTAGAGCTAGAAATAGCAAGTTAAAATAAGGCTAGTCCGTTATCAACTTGAAAAAGTGGCACCGAGTCGGTGCTTTTTTTCTCACCAACACAGCAGCAGCTGGAGGTGCTTATCCGGTTTGGAGACGACGG	CAACACAGCAGCAGCTGGAGGTGCTTATCC	ACAGCAGCAGCTGGAGGTGC	TTAT	TCTCACCAAC	TA	TT	PAX5	TTAT	3484	32	2534	22	2717	5	0.918485	0.868193	0.184026	0.52611
11676	ACCACGTCTCACACCgACAGCAGCAGCTGGAGGTGCGTTTTAGAGCTAGAAATAGCAAGTTAAAATAAGGCTAGTCCGTTATCAACTTGAAAAAGTGGCACCGAGTCGGTGCTTTTTTGTGCTGGTACACAGCAGCAGCTGGAGGTGCTTGACCGGTTTGGAGACGACGG	GTACACAGCAGCAGCTGGAGGTGCTTGACC	ACAGCAGCAGCTGGAGGTGC	TTGA	GTGCTGGTAC	TG	TA	PAX5	TTGA	3528	16	2561	15	1968	17	0.453515	0.585709	0.863821	0.724765
11677	ACCACGTCTCACACCgACAGCAGCAGCTGGAGGTGCGTTTTAGAGCTAGAAATAGCAAGTTAAAATAAGGCTAGTCCGTTATCAACTTGAAAAAGTGGCACCGAGTCGGTGCTTTTTTACTAAGTCACACAGCAGCAGCTGGAGGTGCTTGGCCGGTTTGGAGACGACGG	TCACACAGCAGCAGCTGGAGGTGCTTGGCC	ACAGCAGCAGCTGGAGGTGC	TTGG	ACTAAGTCAC	TG	TG	PAX5	TTGG	5556	40	4170	194	3435	164	0.719942	4.65228	4.77438	4.71333
11678	ACCACGTCTCACACCgACAGCAGCAGCTGGAGGTGCGTTTTAGAGCTAGAAATAGCAAGTTAAAATAAGGCTAGTCCGTTATCAACTTGAAAAAGTGGCACCGAGTCGGTGCTTTTTTCACTAAGGACACAGCAGCAGCTGGAGGTGCTTGCCCGGTTTGGAGACGACGG	GGACACAGCAGCAGCTGGAGGTGCTTGCCC	ACAGCAGCAGCTGGAGGTGC	TTGC	CACTAAGGAC	TG	TC	PAX5	TTGC	3372	32	2802	24	2321	14	0.948992	0.856531	0.603188	0.72986
11679	ACCACGTCTCACACCgACAGCAGCAGCTGGAGGTGCGTTTTAGAGCTAGAAATAGCAAGTTAAAATAAGGCTAGTCCGTTATCAACTTGAAAAAGTGGCACCGAGTCGGTGCTTTTTTGCCAAGAAACACAGCAGCAGCTGGAGGTGCTTGTCCGGTTTGGAGACGACGG	AAACACAGCAGCAGCTGGAGGTGCTTGTCC	ACAGCAGCAGCTGGAGGTGC	TTGT	GCCAAGAAAC	TG	TT	PAX5	TTGT	3827	4	3923	12	3154	23	0.104521	0.305888	0.729233	0.517561
11680	ACCACGTCTCACACCgACAGCAGCAGCTGGAGGTGCGTTTTAGAGCTAGAAATAGCAAGTTAAAATAAGGCTAGTCCGTTATCAACTTGAAAAAGTGGCACCGAGTCGGTGCTTTTTTCGCATCCGACACAGCAGCAGCTGGAGGTGCTTCACCGGTTTGGAGACGACGG	CGACACAGCAGCAGCTGGAGGTGCTTCACC	ACAGCAGCAGCTGGAGGTGC	TTCA	CGCATCCGAC	TC	TA	PAX5	TTCA	3138	9	2567	24	2000	85	0.286807	0.934944	4.25	2.59247
11681	ACCACGTCTCACACCgACAGCAGCAGCTGGAGGTGCGTTTTAGAGCTAGAAATAGCAAGTTAAAATAAGGCTAGTCCGTTATCAACTTGAAAAAGTGGCACCGAGTCGGTGCTTTTTTTCACGTTCACACAGCAGCAGCTGGAGGTGCTTCGCCGGTTTGGAGACGACGG	TCACACAGCAGCAGCTGGAGGTGCTTCGCC	ACAGCAGCAGCTGGAGGTGC	TTCG	TCACGTTCAC	TC	TG	PAX5	TTCG	3150	0	2478	16	1930	7	0	0.645682	0.362694	0.504188
11682	ACCACGTCTCACACCgACAGCAGCAGCTGGAGGTGCGTTTTAGAGCTAGAAATAGCAAGTTAAAATAAGGCTAGTCCGTTATCAACTTGAAAAAGTGGCACCGAGTCGGTGCTTTTTTTGAGTTAAACACAGCAGCAGCTGGAGGTGCTTCCCCGGTTTGGAGACGACGG	AAACACAGCAGCAGCTGGAGGTGCTTCCCC	ACAGCAGCAGCTGGAGGTGC	TTCC	TGAGTTAAAC	TC	TC	PAX5	TTCC	1636	19	1313	10	1058	5	1.16137	0.761615	0.47259	0.617102
11683	ACCACGTCTCACACCgACAGCAGCAGCTGGAGGTGCGTTTTAGAGCTAGAAATAGCAAGTTAAAATAAGGCTAGTCCGTTATCAACTTGAAAAAGTGGCACCGAGTCGGTGCTTTTTTTGATATTGACACAGCAGCAGCTGGAGGTGCTTCTCCGGTTTGGAGACGACGG	TGACACAGCAGCAGCTGGAGGTGCTTCTCC	ACAGCAGCAGCTGGAGGTGC	TTCT	TGATATTGAC	TC	TT	PAX5	TTCT	3862	6	2897	12	3210	35	0.15536	0.414222	1.09034	0.752282
11684	ACCACGTCTCACACCgACAGCAGCAGCTGGAGGTGCGTTTTAGAGCTAGAAATAGCAAGTTAAAATAAGGCTAGTCCGTTATCAACTTGAAAAAGTGGCACCGAGTCGGTGCTTTTTTACAACGATACACAGCAGCAGCTGGAGGTGCTTTACCGGTTTGGAGACGACGG	ATACACAGCAGCAGCTGGAGGTGCTTTACC	ACAGCAGCAGCTGGAGGTGC	TTTA	ACAACGATAC	TT	TA	PAX5	TTTA	230	0	216	4	116	1	0	1.85185	0.862069	1.35696
11685	ACCACGTCTCACACCgACAGCAGCAGCTGGAGGTGCGTTTTAGAGCTAGAAATAGCAAGTTAAAATAAGGCTAGTCCGTTATCAACTTGAAAAAGTGGCACCGAGTCGGTGCTTTTTTACTGGTGTACACAGCAGCAGCTGGAGGTGCTTTGCCGGTTTGGAGACGACGG	GTACACAGCAGCAGCTGGAGGTGCTTTGCC	ACAGCAGCAGCTGGAGGTGC	TTTG	ACTGGTGTAC	TT	TG	PAX5	TTTG	3392	4	2382	36	1809	6	0.117925	1.51134	0.331675	0.921505
11686	ACCACGTCTCACACCgACAGCAGCAGCTGGAGGTGCGTTTTAGAGCTAGAAATAGCAAGTTAAAATAAGGCTAGTCCGTTATCAACTTGAAAAAGTGGCACCGAGTCGGTGCTTTTTTAGAGGTGAACACAGCAGCAGCTGGAGGTGCTTTCCCGGTTTGGAGACGACGG	GAACACAGCAGCAGCTGGAGGTGCTTTCCC	ACAGCAGCAGCTGGAGGTGC	TTTC	AGAGGTGAAC	TT	TC	PAX5	TTTC	7082	29	5327	18	4533	8	0.409489	0.337901	0.176484	0.257192
11687	ACCACGTCTCACACCgACAGCAGCAGCTGGAGGTGCGTTTTAGAGCTAGAAATAGCAAGTTAAAATAAGGCTAGTCCGTTATCAACTTGAAAAAGTGGCACCGAGTCGGTGCTTTTTTGATCAACTACACAGCAGCAGCTGGAGGTGCTTTTCCGGTTTGGAGACGACGG	CTACACAGCAGCAGCTGGAGGTGCTTTTCC	ACAGCAGCAGCTGGAGGTGC	TTTT	GATCAACTAC	TT	TT	PAX5	TTTT	2280	4	1651	7	1891	2	0.175439	0.423985	0.105764	0.264875
11688	ACCACGTCTCACACCgTCACCGACCAGTAGCGGTCCGTTTTAGAGCTAGAAATAGCAAGTTAAAATAAGGCTAGTCCGTTATCAACTTGAAAAAGTGGCACCGAGTCGGTGCTTTTTTGGCGACTGACTCACCGACCAGTAGCGGTCCAGGCTGAGTTTGGAGACGACGG	TGACTCACCGACCAGTAGCGGTCCAGGCTG	TCACCGACCAGTAGCGGTCC	AGGC	GGCGACTGAC	GG	AC	ADRA2C	AGGC	17826	504	6676	3523	6877	4249	2.82733	52.7711	61.7857	57.2784
11689	ACCACGTCTCACACCgTCACCGACCAGTAGCGGTCCGTTTTAGAGCTAGAAATAGCAAGTTAAAATAAGGCTAGTCCGTTATCAACTTGAAAAAGTGGCACCGAGTCGGTGCTTTTTTTCTGATCTACTCACCGACCAGTAGCGGTCCAGGCTGAGTTTGGAGACGACGG	CTACTCACCGACCAGTAGCGGTCCAGGCTG	TCACCGACCAGTAGCGGTCC	AGGC	TCTGATCTAC	GG	AC	ADRA2C	AGGC	2471	77	1482	1018	1342	919	3.11615	68.691	68.4799	68.5854
11690	ACCACGTCTCACACCgTCACCGACCAGTAGCGGTCCGTTTTAGAGCTAGAAATAGCAAGTTAAAATAAGGCTAGTCCGTTATCAACTTGAAAAAGTGGCACCGAGTCGGTGCTTTTTTCCACAGCGACTCACCGACCAGTAGCGGTCCAGGCTGAGTTTGGAGACGACGG	CGACTCACCGACCAGTAGCGGTCCAGGCTG	TCACCGACCAGTAGCGGTCC	AGGC	CCACAGCGAC	GG	AC	ADRA2C	AGGC	2378	241	1383	959	1199	910	10.1346	69.342	75.8966	72.6193
11691	ACCACGTCTCACACCgTCACCGACCAGTAGCGGTCCGTTTTAGAGCTAGAAATAGCAAGTTAAAATAAGGCTAGTCCGTTATCAACTTGAAAAAGTGGCACCGAGTCGGTGCTTTTTTATTCATAAACTCACCGACCAGTAGCGGTCCAGGCTGAGTTTGGAGACGACGG	AAACTCACCGACCAGTAGCGGTCCAGGCTG	TCACCGACCAGTAGCGGTCC	AGGC	ATTCATAAAC	GG	AC	ADRA2C	AGGC	2231	186	1420	900	1588	1163	8.33707	63.3803	73.2368	68.3085
11692	ACCACGTCTCACACCgTCACCGACCAGTAGCGGTCCGTTTTAGAGCTAGAAATAGCAAGTTAAAATAAGGCTAGTCCGTTATCAACTTGAAAAAGTGGCACCGAGTCGGTGCTTTTTTGGTATCCGACTCACCGACCAGTAGCGGTCCAGGCTGAGTTTGGAGACGACGG	CGACTCACCGACCAGTAGCGGTCCAGGCTG	TCACCGACCAGTAGCGGTCC	AGGC	GGTATCCGAC	GG	AC	ADRA2C	AGGC	6416	286	3538	2470	2523	1477	4.45761	69.8135	58.5414	64.1774
11693	ACCACGTCTCACACCgTCACCGACCAGTAGCGGTCCGTTTTAGAGCTAGAAATAGCAAGTTAAAATAAGGCTAGTCCGTTATCAACTTGAAAAAGTGGCACCGAGTCGGTGCTTTTTTAAGCGTAAACTCACCGACCAGTAGCGGTCCAGGCTGAGTTTGGAGACGACGG	AAACTCACCGACCAGTAGCGGTCCAGGCTG	TCACCGACCAGTAGCGGTCC	AGGC	AAGCGTAAAC	GG	AC	ADRA2C	AGGC	5794	265	2691	1955	2286	1676	4.5737	72.6496	73.3158	72.9827
11694	ACCACGTCTCACACCgTCACCGACCAGTAGCGGTCCGTTTTAGAGCTAGAAATAGCAAGTTAAAATAAGGCTAGTCCGTTATCAACTTGAAAAAGTGGCACCGAGTCGGTGCTTTTTTTAATGTGCACTCACCGACCAGTAGCGGTCCAGGCTGAGTTTGGAGACGACGG	GCACTCACCGACCAGTAGCGGTCCAGGCTG	TCACCGACCAGTAGCGGTCC	AGGC	TAATGTGCAC	GG	AC	ADRA2C	AGGC	4803	244	2285	1370	2311	1525	5.08016	59.9562	65.9887	62.9725
11695	ACCACGTCTCACACCgTCACCGACCAGTAGCGGTCCGTTTTAGAGCTAGAAATAGCAAGTTAAAATAAGGCTAGTCCGTTATCAACTTGAAAAAGTGGCACCGAGTCGGTGCTTTTTTTACTTGATACTCACCGACCAGTAGCGGTCCAGGCTGAGTTTGGAGACGACGG	ATACTCACCGACCAGTAGCGGTCCAGGCTG	TCACCGACCAGTAGCGGTCC	AGGC	TACTTGATAC	GG	AC	ADRA2C	AGGC	2511	51	1460	1035	1489	970	2.03106	70.8904	65.1444	68.0174
11696	ACCACGTCTCACACCgTCACCGACCAGTAGCGGTCCGTTTTAGAGCTAGAAATAGCAAGTTAAAATAAGGCTAGTCCGTTATCAACTTGAAAAAGTGGCACCGAGTCGGTGCTTTTTTCCGTACGTACTCACCGACCAGTAGCGGTCCAGGCTGAGTTTGGAGACGACGG	GTACTCACCGACCAGTAGCGGTCCAGGCTG	TCACCGACCAGTAGCGGTCC	AGGC	CCGTACGTAC	GG	AC	ADRA2C	AGGC	3603	312	2265	1691	1601	1178	8.65945	74.6578	73.579	74.1184
11697	ACCACGTCTCACACCgTCACCGACCAGTAGCGGTCCGTTTTAGAGCTAGAAATAGCAAGTTAAAATAAGGCTAGTCCGTTATCAACTTGAAAAAGTGGCACCGAGTCGGTGCTTTTTTGAGGACAAACTCACCGACCAGTAGCGGTCCAGGCTGAGTTTGGAGACGACGG	AAACTCACCGACCAGTAGCGGTCCAGGCTG	TCACCGACCAGTAGCGGTCC	AGGC	GAGGACAAAC	GG	AC	ADRA2C	AGGC	3863	245	1749	1254	1955	1452	6.34222	71.6981	74.2711	72.9846
11698	ACCACGTCTCACACCgTCACCGACCAGTAGCGGTCCGTTTTAGAGCTAGAAATAGCAAGTTAAAATAAGGCTAGTCCGTTATCAACTTGAAAAAGTGGCACCGAGTCGGTGCTTTTTTCGTAGCGGACTCACCGACCAGTAGCGGTCCAAAATGAGTTTGGAGACGACGG	GGACTCACCGACCAGTAGCGGTCCAAAATG	TCACCGACCAGTAGCGGTCC	AAAA	CGTAGCGGAC	AA	AA	ADRA2C	AAAA	1846	10	1306	9	1382	4	0.541712	0.689127	0.289436	0.489281
11699	ACCACGTCTCACACCgTCACCGACCAGTAGCGGTCCGTTTTAGAGCTAGAAATAGCAAGTTAAAATAAGGCTAGTCCGTTATCAACTTGAAAAAGTGGCACCGAGTCGGTGCTTTTTTTGTGAGGTACTCACCGACCAGTAGCGGTCCAAAGTGAGTTTGGAGACGACGG	GTACTCACCGACCAGTAGCGGTCCAAAGTG	TCACCGACCAGTAGCGGTCC	AAAG	TGTGAGGTAC	AA	AG	ADRA2C	AAAG	2845	69	1970	15	1949	9	2.42531	0.761421	0.461775	0.611598
11700	ACCACGTCTCACACCgTCACCGACCAGTAGCGGTCCGTTTTAGAGCTAGAAATAGCAAGTTAAAATAAGGCTAGTCCGTTATCAACTTGAAAAAGTGGCACCGAGTCGGTGCTTTTTTAGTCGCATACTCACCGACCAGTAGCGGTCCAAACTGAGTTTGGAGACGACGG	ATACTCACCGACCAGTAGCGGTCCAAACTG	TCACCGACCAGTAGCGGTCC	AAAC	AGTCGCATAC	AA	AC	ADRA2C	AAAC	1781	3	1464	12	1216	9	0.168445	0.819672	0.740132	0.779902
11701	ACCACGTCTCACACCgTCACCGACCAGTAGCGGTCCGTTTTAGAGCTAGAAATAGCAAGTTAAAATAAGGCTAGTCCGTTATCAACTTGAAAAAGTGGCACCGAGTCGGTGCTTTTTTGTAACTCCACTCACCGACCAGTAGCGGTCCAAATTGAGTTTGGAGACGACGG	CCACTCACCGACCAGTAGCGGTCCAAATTG	TCACCGACCAGTAGCGGTCC	AAAT	GTAACTCCAC	AA	AT	ADRA2C	AAAT	1695	8	1318	2	1087	6	0.471976	0.151745	0.551978	0.351861
11702	ACCACGTCTCACACCgTCACCGACCAGTAGCGGTCCGTTTTAGAGCTAGAAATAGCAAGTTAAAATAAGGCTAGTCCGTTATCAACTTGAAAAAGTGGCACCGAGTCGGTGCTTTTTTTCACATGAACTCACCGACCAGTAGCGGTCCAAGATGAGTTTGGAGACGACGG	GAACTCACCGACCAGTAGCGGTCCAAGATG	TCACCGACCAGTAGCGGTCC	AAGA	TCACATGAAC	AG	AA	ADRA2C	AAGA	1856	28	1274	465	1352	627	1.50862	36.4992	46.3757	41.4375
11703	ACCACGTCTCACACCgTCACCGACCAGTAGCGGTCCGTTTTAGAGCTAGAAATAGCAAGTTAAAATAAGGCTAGTCCGTTATCAACTTGAAAAAGTGGCACCGAGTCGGTGCTTTTTTCTGCGCCTACTCACCGACCAGTAGCGGTCCAAGGTGAGTTTGGAGACGACGG	CTACTCACCGACCAGTAGCGGTCCAAGGTG	TCACCGACCAGTAGCGGTCC	AAGG	CTGCGCCTAC	AG	AG	ADRA2C	AAGG	6455	85	3813	1025	3697	1056	1.31681	26.8817	28.5637	27.7227
11704	ACCACGTCTCACACCgTCACCGACCAGTAGCGGTCCGTTTTAGAGCTAGAAATAGCAAGTTAAAATAAGGCTAGTCCGTTATCAACTTGAAAAAGTGGCACCGAGTCGGTGCTTTTTTACTCCATGACTCACCGACCAGTAGCGGTCCAAGCTGAGTTTGGAGACGACGG	TGACTCACCGACCAGTAGCGGTCCAAGCTG	TCACCGACCAGTAGCGGTCC	AAGC	ACTCCATGAC	AG	AC	ADRA2C	AAGC	4498	28	3156	835	2764	725	0.622499	26.4575	26.2301	26.3438
11705	ACCACGTCTCACACCgTCACCGACCAGTAGCGGTCCGTTTTAGAGCTAGAAATAGCAAGTTAAAATAAGGCTAGTCCGTTATCAACTTGAAAAAGTGGCACCGAGTCGGTGCTTTTTTAACTGACCACTCACCGACCAGTAGCGGTCCAAGTTGAGTTTGGAGACGACGG	CCACTCACCGACCAGTAGCGGTCCAAGTTG	TCACCGACCAGTAGCGGTCC	AAGT	AACTGACCAC	AG	AT	ADRA2C	AAGT	5265	92	3527	799	3283	896	1.74739	22.6538	27.2921	24.973
11706	ACCACGTCTCACACCgTCACCGACCAGTAGCGGTCCGTTTTAGAGCTAGAAATAGCAAGTTAAAATAAGGCTAGTCCGTTATCAACTTGAAAAAGTGGCACCGAGTCGGTGCTTTTTTCATAGGCGACTCACCGACCAGTAGCGGTCCAACATGAGTTTGGAGACGACGG	CGACTCACCGACCAGTAGCGGTCCAACATG	TCACCGACCAGTAGCGGTCC	AACA	CATAGGCGAC	AC	AA	ADRA2C	AACA	2003	9	1506	8	1316	2	0.449326	0.531208	0.151976	0.341592
11707	ACCACGTCTCACACCgTCACCGACCAGTAGCGGTCCGTTTTAGAGCTAGAAATAGCAAGTTAAAATAAGGCTAGTCCGTTATCAACTTGAAAAAGTGGCACCGAGTCGGTGCTTTTTTTCAATTCAACTCACCGACCAGTAGCGGTCCAACGTGAGTTTGGAGACGACGG	CAACTCACCGACCAGTAGCGGTCCAACGTG	TCACCGACCAGTAGCGGTCC	AACG	TCAATTCAAC	AC	AG	ADRA2C	AACG	1677	37	1310	27	1151	2	2.20632	2.06107	0.173762	1.11742
11708	ACCACGTCTCACACCgTCACCGACCAGTAGCGGTCCGTTTTAGAGCTAGAAATAGCAAGTTAAAATAAGGCTAGTCCGTTATCAACTTGAAAAAGTGGCACCGAGTCGGTGCTTTTTTAGGCGTACACTCACCGACCAGTAGCGGTCCAACCTGAGTTTGGAGACGACGG	ACACTCACCGACCAGTAGCGGTCCAACCTG	TCACCGACCAGTAGCGGTCC	AACC	AGGCGTACAC	AC	AC	ADRA2C	AACC	2396	2	2023	13	1965	6	0.0834725	0.64261	0.305344	0.473977
11709	ACCACGTCTCACACCgTCACCGACCAGTAGCGGTCCGTTTTAGAGCTAGAAATAGCAAGTTAAAATAAGGCTAGTCCGTTATCAACTTGAAAAAGTGGCACCGAGTCGGTGCTTTTTTCAGGCCATACTCACCGACCAGTAGCGGTCCAACTTGAGTTTGGAGACGACGG	ATACTCACCGACCAGTAGCGGTCCAACTTG	TCACCGACCAGTAGCGGTCC	AACT	CAGGCCATAC	AC	AT	ADRA2C	AACT	3808	11	3143	1	2435	4	0.288866	0.0318167	0.164271	0.0980439
11710	ACCACGTCTCACACCgTCACCGACCAGTAGCGGTCCGTTTTAGAGCTAGAAATAGCAAGTTAAAATAAGGCTAGTCCGTTATCAACTTGAAAAAGTGGCACCGAGTCGGTGCTTTTTTATTGCAACACTCACCGACCAGTAGCGGTCCAATATGAGTTTGGAGACGACGG	ACACTCACCGACCAGTAGCGGTCCAATATG	TCACCGACCAGTAGCGGTCC	AATA	ATTGCAACAC	AT	AA	ADRA2C	AATA	5963	39	4416	21	3864	20	0.654033	0.475543	0.517598	0.496571
11711	ACCACGTCTCACACCgTCACCGACCAGTAGCGGTCCGTTTTAGAGCTAGAAATAGCAAGTTAAAATAAGGCTAGTCCGTTATCAACTTGAAAAAGTGGCACCGAGTCGGTGCTTTTTTACACACAAACTCACCGACCAGTAGCGGTCCAATGTGAGTTTGGAGACGACGG	AAACTCACCGACCAGTAGCGGTCCAATGTG	TCACCGACCAGTAGCGGTCC	AATG	ACACACAAAC	AT	AG	ADRA2C	AATG	683	1	519	2	442	2	0.146413	0.385356	0.452489	0.418923
11712	ACCACGTCTCACACCgTCACCGACCAGTAGCGGTCCGTTTTAGAGCTAGAAATAGCAAGTTAAAATAAGGCTAGTCCGTTATCAACTTGAAAAAGTGGCACCGAGTCGGTGCTTTTTTTGCCATTGACTCACCGACCAGTAGCGGTCCAATCTGAGTTTGGAGACGACGG	TGACTCACCGACCAGTAGCGGTCCAATCTG	TCACCGACCAGTAGCGGTCC	AATC	TGCCATTGAC	AT	AC	ADRA2C	AATC	3165	21	2533	17	1643	20	0.663507	0.671141	1.21729	0.944213
11713	ACCACGTCTCACACCgTCACCGACCAGTAGCGGTCCGTTTTAGAGCTAGAAATAGCAAGTTAAAATAAGGCTAGTCCGTTATCAACTTGAAAAAGTGGCACCGAGTCGGTGCTTTTTTCCGCATGAACTCACCGACCAGTAGCGGTCCAATTTGAGTTTGGAGACGACGG	GAACTCACCGACCAGTAGCGGTCCAATTTG	TCACCGACCAGTAGCGGTCC	AATT	CCGCATGAAC	AT	AT	ADRA2C	AATT	2694	3	2272	1	1731	4	0.111359	0.0440141	0.23108	0.137547
11714	ACCACGTCTCACACCgTCACCGACCAGTAGCGGTCCGTTTTAGAGCTAGAAATAGCAAGTTAAAATAAGGCTAGTCCGTTATCAACTTGAAAAAGTGGCACCGAGTCGGTGCTTTTTTTGACATAGACTCACCGACCAGTAGCGGTCCAGAATGAGTTTGGAGACGACGG	AGACTCACCGACCAGTAGCGGTCCAGAATG	TCACCGACCAGTAGCGGTCC	AGAA	TGACATAGAC	GA	AA	ADRA2C	AGAA	1700	11	993	140	1124	118	0.647059	14.0987	10.4982	12.2985
11715	ACCACGTCTCACACCgTCACCGACCAGTAGCGGTCCGTTTTAGAGCTAGAAATAGCAAGTTAAAATAAGGCTAGTCCGTTATCAACTTGAAAAAGTGGCACCGAGTCGGTGCTTTTTTGTCGCAGAACTCACCGACCAGTAGCGGTCCAGAGTGAGTTTGGAGACGACGG	GAACTCACCGACCAGTAGCGGTCCAGAGTG	TCACCGACCAGTAGCGGTCC	AGAG	GTCGCAGAAC	GA	AG	ADRA2C	AGAG	4677	44	2981	413	2356	477	0.940774	13.8544	20.2462	17.0503
11716	ACCACGTCTCACACCgTCACCGACCAGTAGCGGTCCGTTTTAGAGCTAGAAATAGCAAGTTAAAATAAGGCTAGTCCGTTATCAACTTGAAAAAGTGGCACCGAGTCGGTGCTTTTTTGTGTACAAACTCACCGACCAGTAGCGGTCCAGACTGAGTTTGGAGACGACGG	AAACTCACCGACCAGTAGCGGTCCAGACTG	TCACCGACCAGTAGCGGTCC	AGAC	GTGTACAAAC	GA	AC	ADRA2C	AGAC	3211	29	2257	243	1883	296	0.903145	10.7665	15.7196	13.2431
11717	ACCACGTCTCACACCgTCACCGACCAGTAGCGGTCCGTTTTAGAGCTAGAAATAGCAAGTTAAAATAAGGCTAGTCCGTTATCAACTTGAAAAAGTGGCACCGAGTCGGTGCTTTTTTTTAGACGTACTCACCGACCAGTAGCGGTCCAGATTGAGTTTGGAGACGACGG	GTACTCACCGACCAGTAGCGGTCCAGATTG	TCACCGACCAGTAGCGGTCC	AGAT	TTAGACGTAC	GA	AT	ADRA2C	AGAT	1746	1	1074	49	1084	81	0.0572738	4.56238	7.47232	6.01735
11718	ACCACGTCTCACACCgTCACCGACCAGTAGCGGTCCGTTTTAGAGCTAGAAATAGCAAGTTAAAATAAGGCTAGTCCGTTATCAACTTGAAAAAGTGGCACCGAGTCGGTGCTTTTTTTAGGTCTAACTCACCGACCAGTAGCGGTCCAGGATGAGTTTGGAGACGACGG	TAACTCACCGACCAGTAGCGGTCCAGGATG	TCACCGACCAGTAGCGGTCC	AGGA	TAGGTCTAAC	GG	AA	ADRA2C	AGGA	3183	143	1259	796	1157	723	4.49262	63.2248	62.4892	62.857
11719	ACCACGTCTCACACCgTCACCGACCAGTAGCGGTCCGTTTTAGAGCTAGAAATAGCAAGTTAAAATAAGGCTAGTCCGTTATCAACTTGAAAAAGTGGCACCGAGTCGGTGCTTTTTTCTTGGTCTACTCACCGACCAGTAGCGGTCCAGGGTGAGTTTGGAGACGACGG	CTACTCACCGACCAGTAGCGGTCCAGGGTG	TCACCGACCAGTAGCGGTCC	AGGG	CTTGGTCTAC	GG	AG	ADRA2C	AGGG	6475	189	2745	1179	3347	1887	2.91892	42.9508	56.3788	49.6648
11720	ACCACGTCTCACACCgTCACCGACCAGTAGCGGTCCGTTTTAGAGCTAGAAATAGCAAGTTAAAATAAGGCTAGTCCGTTATCAACTTGAAAAAGTGGCACCGAGTCGGTGCTTTTTTAGCAACCGACTCACCGACCAGTAGCGGTCCAGGCTGAGTTTGGAGACGACGG	CGACTCACCGACCAGTAGCGGTCCAGGCTG	TCACCGACCAGTAGCGGTCC	AGGC	AGCAACCGAC	GG	AC	ADRA2C	AGGC	4016	207	2045	1220	1982	1414	5.15438	59.6577	71.3421	65.4999
11721	ACCACGTCTCACACCgTCACCGACCAGTAGCGGTCCGTTTTAGAGCTAGAAATAGCAAGTTAAAATAAGGCTAGTCCGTTATCAACTTGAAAAAGTGGCACCGAGTCGGTGCTTTTTTTGTGTCGGACTCACCGACCAGTAGCGGTCCAGGTTGAGTTTGGAGACGACGG	GGACTCACCGACCAGTAGCGGTCCAGGTTG	TCACCGACCAGTAGCGGTCC	AGGT	TGTGTCGGAC	GG	AT	ADRA2C	AGGT	10365	496	4767	2581	3993	2200	4.78534	54.1431	55.0964	54.6197
11722	ACCACGTCTCACACCgTCACCGACCAGTAGCGGTCCGTTTTAGAGCTAGAAATAGCAAGTTAAAATAAGGCTAGTCCGTTATCAACTTGAAAAAGTGGCACCGAGTCGGTGCTTTTTTATGCTATGACTCACCGACCAGTAGCGGTCCAGCATGAGTTTGGAGACGACGG	TGACTCACCGACCAGTAGCGGTCCAGCATG	TCACCGACCAGTAGCGGTCC	AGCA	ATGCTATGAC	GC	AA	ADRA2C	AGCA	1912	4	1484	36	1132	19	0.209205	2.42588	1.67845	2.05216
11723	ACCACGTCTCACACCgTCACCGACCAGTAGCGGTCCGTTTTAGAGCTAGAAATAGCAAGTTAAAATAAGGCTAGTCCGTTATCAACTTGAAAAAGTGGCACCGAGTCGGTGCTTTTTTTGGCTGAAACTCACCGACCAGTAGCGGTCCAGCGTGAGTTTGGAGACGACGG	AAACTCACCGACCAGTAGCGGTCCAGCGTG	TCACCGACCAGTAGCGGTCC	AGCG	TGGCTGAAAC	GC	AG	ADRA2C	AGCG	2817	8	2012	78	1770	40	0.28399	3.87674	2.25989	3.06831
11724	ACCACGTCTCACACCgTCACCGACCAGTAGCGGTCCGTTTTAGAGCTAGAAATAGCAAGTTAAAATAAGGCTAGTCCGTTATCAACTTGAAAAAGTGGCACCGAGTCGGTGCTTTTTTTGGAGTTGACTCACCGACCAGTAGCGGTCCAGCCTGAGTTTGGAGACGACGG	TGACTCACCGACCAGTAGCGGTCCAGCCTG	TCACCGACCAGTAGCGGTCC	AGCC	TGGAGTTGAC	GC	AC	ADRA2C	AGCC	3119	12	2375	66	2240	89	0.384739	2.77895	3.97321	3.37608
11725	ACCACGTCTCACACCgTCACCGACCAGTAGCGGTCCGTTTTAGAGCTAGAAATAGCAAGTTAAAATAAGGCTAGTCCGTTATCAACTTGAAAAAGTGGCACCGAGTCGGTGCTTTTTTCGGAAGGCACTCACCGACCAGTAGCGGTCCAGCTTGAGTTTGGAGACGACGG	GCACTCACCGACCAGTAGCGGTCCAGCTTG	TCACCGACCAGTAGCGGTCC	AGCT	CGGAAGGCAC	GC	AT	ADRA2C	AGCT	2237	48	1726	49	1513	49	2.14573	2.83893	3.2386	3.03877
11726	ACCACGTCTCACACCgTCACCGACCAGTAGCGGTCCGTTTTAGAGCTAGAAATAGCAAGTTAAAATAAGGCTAGTCCGTTATCAACTTGAAAAAGTGGCACCGAGTCGGTGCTTTTTTTTGGTGGCACTCACCGACCAGTAGCGGTCCAGTATGAGTTTGGAGACGACGG	GCACTCACCGACCAGTAGCGGTCCAGTATG	TCACCGACCAGTAGCGGTCC	AGTA	TTGGTGGCAC	GT	AA	ADRA2C	AGTA	2015	1	1369	1	1426	7	0.0496278	0.073046	0.490884	0.281965
11727	ACCACGTCTCACACCgTCACCGACCAGTAGCGGTCCGTTTTAGAGCTAGAAATAGCAAGTTAAAATAAGGCTAGTCCGTTATCAACTTGAAAAAGTGGCACCGAGTCGGTGCTTTTTTTGGTCTGCACTCACCGACCAGTAGCGGTCCAGTGTGAGTTTGGAGACGACGG	GCACTCACCGACCAGTAGCGGTCCAGTGTG	TCACCGACCAGTAGCGGTCC	AGTG	TGGTCTGCAC	GT	AG	ADRA2C	AGTG	14174	17	10314	146	9257	18	0.119938	1.41555	0.194447	0.805
11728	ACCACGTCTCACACCgTCACCGACCAGTAGCGGTCCGTTTTAGAGCTAGAAATAGCAAGTTAAAATAAGGCTAGTCCGTTATCAACTTGAAAAAGTGGCACCGAGTCGGTGCTTTTTTCTAACTAAACTCACCGACCAGTAGCGGTCCAGTCTGAGTTTGGAGACGACGG	AAACTCACCGACCAGTAGCGGTCCAGTCTG	TCACCGACCAGTAGCGGTCC	AGTC	CTAACTAAAC	GT	AC	ADRA2C	AGTC	2166	8	1689	14	1376	29	0.369344	0.828893	2.10756	1.46823
11729	ACCACGTCTCACACCgTCACCGACCAGTAGCGGTCCGTTTTAGAGCTAGAAATAGCAAGTTAAAATAAGGCTAGTCCGTTATCAACTTGAAAAAGTGGCACCGAGTCGGTGCTTTTTTAGCATAACACTCACCGACCAGTAGCGGTCCAGTTTGAGTTTGGAGACGACGG	ACACTCACCGACCAGTAGCGGTCCAGTTTG	TCACCGACCAGTAGCGGTCC	AGTT	AGCATAACAC	GT	AT	ADRA2C	AGTT	3421	14	2450	11	2090	33	0.409237	0.44898	1.57895	1.01396
11730	ACCACGTCTCACACCgTCACCGACCAGTAGCGGTCCGTTTTAGAGCTAGAAATAGCAAGTTAAAATAAGGCTAGTCCGTTATCAACTTGAAAAAGTGGCACCGAGTCGGTGCTTTTTTAGACAACAACTCACCGACCAGTAGCGGTCCACAATGAGTTTGGAGACGACGG	CAACTCACCGACCAGTAGCGGTCCACAATG	TCACCGACCAGTAGCGGTCC	ACAA	AGACAACAAC	CA	AA	ADRA2C	ACAA	1990	2	1405	0	1313	1	0.100503	0	0.0761615	0.0380807
11731	ACCACGTCTCACACCgTCACCGACCAGTAGCGGTCCGTTTTAGAGCTAGAAATAGCAAGTTAAAATAAGGCTAGTCCGTTATCAACTTGAAAAAGTGGCACCGAGTCGGTGCTTTTTTGAGATCATACTCACCGACCAGTAGCGGTCCACAGTGAGTTTGGAGACGACGG	ATACTCACCGACCAGTAGCGGTCCACAGTG	TCACCGACCAGTAGCGGTCC	ACAG	GAGATCATAC	CA	AG	ADRA2C	ACAG	4068	22	3198	28	2903	19	0.540806	0.875547	0.654495	0.765021
11732	ACCACGTCTCACACCgTCACCGACCAGTAGCGGTCCGTTTTAGAGCTAGAAATAGCAAGTTAAAATAAGGCTAGTCCGTTATCAACTTGAAAAAGTGGCACCGAGTCGGTGCTTTTTTAGCACGGTACTCACCGACCAGTAGCGGTCCACACTGAGTTTGGAGACGACGG	GTACTCACCGACCAGTAGCGGTCCACACTG	TCACCGACCAGTAGCGGTCC	ACAC	AGCACGGTAC	CA	AC	ADRA2C	ACAC	4371	29	3432	22	2746	31	0.663464	0.641026	1.12891	0.88497
11733	ACCACGTCTCACACCgTCACCGACCAGTAGCGGTCCGTTTTAGAGCTAGAAATAGCAAGTTAAAATAAGGCTAGTCCGTTATCAACTTGAAAAAGTGGCACCGAGTCGGTGCTTTTTTTCAGCGCGACTCACCGACCAGTAGCGGTCCACATTGAGTTTGGAGACGACGG	CGACTCACCGACCAGTAGCGGTCCACATTG	TCACCGACCAGTAGCGGTCC	ACAT	TCAGCGCGAC	CA	AT	ADRA2C	ACAT	3333	32	2501	15	2208	25	0.960096	0.59976	1.13225	0.866003
11734	ACCACGTCTCACACCgTCACCGACCAGTAGCGGTCCGTTTTAGAGCTAGAAATAGCAAGTTAAAATAAGGCTAGTCCGTTATCAACTTGAAAAAGTGGCACCGAGTCGGTGCTTTTTTCAGCACCGACTCACCGACCAGTAGCGGTCCACGATGAGTTTGGAGACGACGG	CGACTCACCGACCAGTAGCGGTCCACGATG	TCACCGACCAGTAGCGGTCC	ACGA	CAGCACCGAC	CG	AA	ADRA2C	ACGA	10494	20	7005	65	7264	161	0.190585	0.927909	2.21641	1.57216
11735	ACCACGTCTCACACCgTCACCGACCAGTAGCGGTCCGTTTTAGAGCTAGAAATAGCAAGTTAAAATAAGGCTAGTCCGTTATCAACTTGAAAAAGTGGCACCGAGTCGGTGCTTTTTTTCCGAGGCACTCACCGACCAGTAGCGGTCCACGGTGAGTTTGGAGACGACGG	GCACTCACCGACCAGTAGCGGTCCACGGTG	TCACCGACCAGTAGCGGTCC	ACGG	TCCGAGGCAC	CG	AG	ADRA2C	ACGG	2615	58	1723	266	1530	338	2.21797	15.4382	22.0915	18.7648
11736	ACCACGTCTCACACCgTCACCGACCAGTAGCGGTCCGTTTTAGAGCTAGAAATAGCAAGTTAAAATAAGGCTAGTCCGTTATCAACTTGAAAAAGTGGCACCGAGTCGGTGCTTTTTTCAATAGAAACTCACCGACCAGTAGCGGTCCACGCTGAGTTTGGAGACGACGG	AAACTCACCGACCAGTAGCGGTCCACGCTG	TCACCGACCAGTAGCGGTCC	ACGC	CAATAGAAAC	CG	AC	ADRA2C	ACGC	2186	27	1405	62	1271	169	1.23513	4.41281	13.2966	8.85471
11737	ACCACGTCTCACACCgTCACCGACCAGTAGCGGTCCGTTTTAGAGCTAGAAATAGCAAGTTAAAATAAGGCTAGTCCGTTATCAACTTGAAAAAGTGGCACCGAGTCGGTGCTTTTTTCGCGGAAGACTCACCGACCAGTAGCGGTCCACGTTGAGTTTGGAGACGACGG	AGACTCACCGACCAGTAGCGGTCCACGTTG	TCACCGACCAGTAGCGGTCC	ACGT	CGCGGAAGAC	CG	AT	ADRA2C	ACGT	5983	11	5069	255	3939	173	0.183854	5.03058	4.39198	4.71128
11738	ACCACGTCTCACACCgTCACCGACCAGTAGCGGTCCGTTTTAGAGCTAGAAATAGCAAGTTAAAATAAGGCTAGTCCGTTATCAACTTGAAAAAGTGGCACCGAGTCGGTGCTTTTTTCTTCGTAGACTCACCGACCAGTAGCGGTCCACCATGAGTTTGGAGACGACGG	AGACTCACCGACCAGTAGCGGTCCACCATG	TCACCGACCAGTAGCGGTCC	ACCA	CTTCGTAGAC	CC	AA	ADRA2C	ACCA	4565	40	3519	19	3485	37	0.876232	0.539926	1.06169	0.80081
11739	ACCACGTCTCACACCgTCACCGACCAGTAGCGGTCCGTTTTAGAGCTAGAAATAGCAAGTTAAAATAAGGCTAGTCCGTTATCAACTTGAAAAAGTGGCACCGAGTCGGTGCTTTTTTAGCACCAAACTCACCGACCAGTAGCGGTCCACCGTGAGTTTGGAGACGACGG	AAACTCACCGACCAGTAGCGGTCCACCGTG	TCACCGACCAGTAGCGGTCC	ACCG	AGCACCAAAC	CC	AG	ADRA2C	ACCG	6435	24	5315	13	5141	18	0.37296	0.244591	0.350126	0.297359
11740	ACCACGTCTCACACCgTCACCGACCAGTAGCGGTCCGTTTTAGAGCTAGAAATAGCAAGTTAAAATAAGGCTAGTCCGTTATCAACTTGAAAAAGTGGCACCGAGTCGGTGCTTTTTTAGAGTTACACTCACCGACCAGTAGCGGTCCACCCTGAGTTTGGAGACGACGG	ACACTCACCGACCAGTAGCGGTCCACCCTG	TCACCGACCAGTAGCGGTCC	ACCC	AGAGTTACAC	CC	AC	ADRA2C	ACCC	5245	15	4002	19	3921	4	0.285987	0.474763	0.102015	0.288389
11741	ACCACGTCTCACACCgTCACCGACCAGTAGCGGTCCGTTTTAGAGCTAGAAATAGCAAGTTAAAATAAGGCTAGTCCGTTATCAACTTGAAAAAGTGGCACCGAGTCGGTGCTTTTTTGTACTTCAACTCACCGACCAGTAGCGGTCCACCTTGAGTTTGGAGACGACGG	CAACTCACCGACCAGTAGCGGTCCACCTTG	TCACCGACCAGTAGCGGTCC	ACCT	GTACTTCAAC	CC	AT	ADRA2C	ACCT	3136	22	2387	2	2208	4	0.701531	0.0837872	0.181159	0.132473
11742	ACCACGTCTCACACCgTCACCGACCAGTAGCGGTCCGTTTTAGAGCTAGAAATAGCAAGTTAAAATAAGGCTAGTCCGTTATCAACTTGAAAAAGTGGCACCGAGTCGGTGCTTTTTTGTCTGGTCACTCACCGACCAGTAGCGGTCCACTATGAGTTTGGAGACGACGG	TCACTCACCGACCAGTAGCGGTCCACTATG	TCACCGACCAGTAGCGGTCC	ACTA	GTCTGGTCAC	CT	AA	ADRA2C	ACTA	4552	23	3076	2	2993	1	0.505272	0.0650195	0.0334113	0.0492154
11743	ACCACGTCTCACACCgTCACCGACCAGTAGCGGTCCGTTTTAGAGCTAGAAATAGCAAGTTAAAATAAGGCTAGTCCGTTATCAACTTGAAAAAGTGGCACCGAGTCGGTGCTTTTTTTAAGCGTGACTCACCGACCAGTAGCGGTCCACTGTGAGTTTGGAGACGACGG	TGACTCACCGACCAGTAGCGGTCCACTGTG	TCACCGACCAGTAGCGGTCC	ACTG	TAAGCGTGAC	CT	AG	ADRA2C	ACTG	2418	3	1676	3	1485	3	0.124069	0.178998	0.20202	0.190509
11744	ACCACGTCTCACACCgTCACCGACCAGTAGCGGTCCGTTTTAGAGCTAGAAATAGCAAGTTAAAATAAGGCTAGTCCGTTATCAACTTGAAAAAGTGGCACCGAGTCGGTGCTTTTTTACATGGATACTCACCGACCAGTAGCGGTCCACTCTGAGTTTGGAGACGACGG	ATACTCACCGACCAGTAGCGGTCCACTCTG	TCACCGACCAGTAGCGGTCC	ACTC	ACATGGATAC	CT	AC	ADRA2C	ACTC	5816	9	4904	9	3841	3	0.154746	0.183524	0.0781047	0.130814
11745	ACCACGTCTCACACCgTCACCGACCAGTAGCGGTCCGTTTTAGAGCTAGAAATAGCAAGTTAAAATAAGGCTAGTCCGTTATCAACTTGAAAAAGTGGCACCGAGTCGGTGCTTTTTTGTGCCAGCACTCACCGACCAGTAGCGGTCCACTTTGAGTTTGGAGACGACGG	GCACTCACCGACCAGTAGCGGTCCACTTTG	TCACCGACCAGTAGCGGTCC	ACTT	GTGCCAGCAC	CT	AT	ADRA2C	ACTT	4717	12	3573	4	3178	13	0.254399	0.111951	0.409062	0.260507
11747	ACCACGTCTCACACCgTCACCGACCAGTAGCGGTCCGTTTTAGAGCTAGAAATAGCAAGTTAAAATAAGGCTAGTCCGTTATCAACTTGAAAAAGTGGCACCGAGTCGGTGCTTTTTTGCTATAACACTCACCGACCAGTAGCGGTCCATAGTGAGTTTGGAGACGACGG	ACACTCACCGACCAGTAGCGGTCCATAGTG	TCACCGACCAGTAGCGGTCC	ATAG	GCTATAACAC	TA	AG	ADRA2C	ATAG	653	1	372	1	396	11	0.153139	0.268817	2.77778	1.5233
11748	ACCACGTCTCACACCgTCACCGACCAGTAGCGGTCCGTTTTAGAGCTAGAAATAGCAAGTTAAAATAAGGCTAGTCCGTTATCAACTTGAAAAAGTGGCACCGAGTCGGTGCTTTTTTGGACTACAACTCACCGACCAGTAGCGGTCCATACTGAGTTTGGAGACGACGG	CAACTCACCGACCAGTAGCGGTCCATACTG	TCACCGACCAGTAGCGGTCC	ATAC	GGACTACAAC	TA	AC	ADRA2C	ATAC	3130	24	2336	40	1857	28	0.766773	1.71233	1.50781	1.61007
11749	ACCACGTCTCACACCgTCACCGACCAGTAGCGGTCCGTTTTAGAGCTAGAAATAGCAAGTTAAAATAAGGCTAGTCCGTTATCAACTTGAAAAAGTGGCACCGAGTCGGTGCTTTTTTTACGCTCGACTCACCGACCAGTAGCGGTCCATATTGAGTTTGGAGACGACGG	CGACTCACCGACCAGTAGCGGTCCATATTG	TCACCGACCAGTAGCGGTCC	ATAT	TACGCTCGAC	TA	AT	ADRA2C	ATAT	2367	29	1670	8	1659	15	1.22518	0.479042	0.904159	0.691601
11750	ACCACGTCTCACACCgTCACCGACCAGTAGCGGTCCGTTTTAGAGCTAGAAATAGCAAGTTAAAATAAGGCTAGTCCGTTATCAACTTGAAAAAGTGGCACCGAGTCGGTGCTTTTTTACTGACGGACTCACCGACCAGTAGCGGTCCATGATGAGTTTGGAGACGACGG	GGACTCACCGACCAGTAGCGGTCCATGATG	TCACCGACCAGTAGCGGTCC	ATGA	ACTGACGGAC	TG	AA	ADRA2C	ATGA	1641	17	1084	20	884	35	1.03595	1.84502	3.95928	2.90215
11751	ACCACGTCTCACACCgTCACCGACCAGTAGCGGTCCGTTTTAGAGCTAGAAATAGCAAGTTAAAATAAGGCTAGTCCGTTATCAACTTGAAAAAGTGGCACCGAGTCGGTGCTTTTTTGTCTAAGTACTCACCGACCAGTAGCGGTCCATGGTGAGTTTGGAGACGACGG	GTACTCACCGACCAGTAGCGGTCCATGGTG	TCACCGACCAGTAGCGGTCC	ATGG	GTCTAAGTAC	TG	AG	ADRA2C	ATGG	3183	25	2201	336	1817	236	0.785423	15.2658	12.9884	14.1271
11752	ACCACGTCTCACACCgTCACCGACCAGTAGCGGTCCGTTTTAGAGCTAGAAATAGCAAGTTAAAATAAGGCTAGTCCGTTATCAACTTGAAAAAGTGGCACCGAGTCGGTGCTTTTTTTGACACAAACTCACCGACCAGTAGCGGTCCATGCTGAGTTTGGAGACGACGG	AAACTCACCGACCAGTAGCGGTCCATGCTG	TCACCGACCAGTAGCGGTCC	ATGC	TGACACAAAC	TG	AC	ADRA2C	ATGC	6211	28	4415	208	3742	224	0.450813	4.71121	5.9861	5.34866
11753	ACCACGTCTCACACCgTCACCGACCAGTAGCGGTCCGTTTTAGAGCTAGAAATAGCAAGTTAAAATAAGGCTAGTCCGTTATCAACTTGAAAAAGTGGCACCGAGTCGGTGCTTTTTTAGTCAACTACTCACCGACCAGTAGCGGTCCATGTTGAGTTTGGAGACGACGG	CTACTCACCGACCAGTAGCGGTCCATGTTG	TCACCGACCAGTAGCGGTCC	ATGT	AGTCAACTAC	TG	AT	ADRA2C	ATGT	7441	44	5182	331	4876	436	0.591318	6.3875	8.94176	7.66463
11754	ACCACGTCTCACACCgTCACCGACCAGTAGCGGTCCGTTTTAGAGCTAGAAATAGCAAGTTAAAATAAGGCTAGTCCGTTATCAACTTGAAAAAGTGGCACCGAGTCGGTGCTTTTTTATGCTGTGACTCACCGACCAGTAGCGGTCCATCATGAGTTTGGAGACGACGG	TGACTCACCGACCAGTAGCGGTCCATCATG	TCACCGACCAGTAGCGGTCC	ATCA	ATGCTGTGAC	TC	AA	ADRA2C	ATCA	12676	52	9689	46	8114	64	0.410224	0.474765	0.78876	0.631763
11755	ACCACGTCTCACACCgTCACCGACCAGTAGCGGTCCGTTTTAGAGCTAGAAATAGCAAGTTAAAATAAGGCTAGTCCGTTATCAACTTGAAAAAGTGGCACCGAGTCGGTGCTTTTTTAGCTTCTTACTCACCGACCAGTAGCGGTCCATCGTGAGTTTGGAGACGACGG	TTACTCACCGACCAGTAGCGGTCCATCGTG	TCACCGACCAGTAGCGGTCC	ATCG	AGCTTCTTAC	TC	AG	ADRA2C	ATCG	3837	17	2506	43	2564	9	0.443054	1.71588	0.351014	1.03345
11756	ACCACGTCTCACACCgTCACCGACCAGTAGCGGTCCGTTTTAGAGCTAGAAATAGCAAGTTAAAATAAGGCTAGTCCGTTATCAACTTGAAAAAGTGGCACCGAGTCGGTGCTTTTTTGCGATATTACTCACCGACCAGTAGCGGTCCATCCTGAGTTTGGAGACGACGG	TTACTCACCGACCAGTAGCGGTCCATCCTG	TCACCGACCAGTAGCGGTCC	ATCC	GCGATATTAC	TC	AC	ADRA2C	ATCC	2681	4	2286	7	1668	3	0.149198	0.306212	0.179856	0.243034
11757	ACCACGTCTCACACCgTCACCGACCAGTAGCGGTCCGTTTTAGAGCTAGAAATAGCAAGTTAAAATAAGGCTAGTCCGTTATCAACTTGAAAAAGTGGCACCGAGTCGGTGCTTTTTTTCTGGCCAACTCACCGACCAGTAGCGGTCCATCTTGAGTTTGGAGACGACGG	CAACTCACCGACCAGTAGCGGTCCATCTTG	TCACCGACCAGTAGCGGTCC	ATCT	TCTGGCCAAC	TC	AT	ADRA2C	ATCT	5755	49	4197	26	3603	44	0.851434	0.61949	1.2212	0.920347
11758	ACCACGTCTCACACCgTCACCGACCAGTAGCGGTCCGTTTTAGAGCTAGAAATAGCAAGTTAAAATAAGGCTAGTCCGTTATCAACTTGAAAAAGTGGCACCGAGTCGGTGCTTTTTTACCAGATCACTCACCGACCAGTAGCGGTCCATTATGAGTTTGGAGACGACGG	TCACTCACCGACCAGTAGCGGTCCATTATG	TCACCGACCAGTAGCGGTCC	ATTA	ACCAGATCAC	TT	AA	ADRA2C	ATTA	5216	11	3961	7	3015	6	0.21089	0.176723	0.199005	0.187864
11759	ACCACGTCTCACACCgTCACCGACCAGTAGCGGTCCGTTTTAGAGCTAGAAATAGCAAGTTAAAATAAGGCTAGTCCGTTATCAACTTGAAAAAGTGGCACCGAGTCGGTGCTTTTTTTTGCTCCAACTCACCGACCAGTAGCGGTCCATTGTGAGTTTGGAGACGACGG	CAACTCACCGACCAGTAGCGGTCCATTGTG	TCACCGACCAGTAGCGGTCC	ATTG	TTGCTCCAAC	TT	AG	ADRA2C	ATTG	2997	6	1903	13	1453	14	0.2002	0.683132	0.963524	0.823328
11760	ACCACGTCTCACACCgTCACCGACCAGTAGCGGTCCGTTTTAGAGCTAGAAATAGCAAGTTAAAATAAGGCTAGTCCGTTATCAACTTGAAAAAGTGGCACCGAGTCGGTGCTTTTTTGGACATAAACTCACCGACCAGTAGCGGTCCATTCTGAGTTTGGAGACGACGG	AAACTCACCGACCAGTAGCGGTCCATTCTG	TCACCGACCAGTAGCGGTCC	ATTC	GGACATAAAC	TT	AC	ADRA2C	ATTC	2022	4	1389	5	1184	5	0.197824	0.359971	0.422297	0.391134
11761	ACCACGTCTCACACCgTCACCGACCAGTAGCGGTCCGTTTTAGAGCTAGAAATAGCAAGTTAAAATAAGGCTAGTCCGTTATCAACTTGAAAAAGTGGCACCGAGTCGGTGCTTTTTTAACCTGCAACTCACCGACCAGTAGCGGTCCATTTTGAGTTTGGAGACGACGG	CAACTCACCGACCAGTAGCGGTCCATTTTG	TCACCGACCAGTAGCGGTCC	ATTT	AACCTGCAAC	TT	AT	ADRA2C	ATTT	4683	7	3060	7	2855	7	0.149477	0.228758	0.245184	0.236971
11762	ACCACGTCTCACACCgTCACCGACCAGTAGCGGTCCGTTTTAGAGCTAGAAATAGCAAGTTAAAATAAGGCTAGTCCGTTATCAACTTGAAAAAGTGGCACCGAGTCGGTGCTTTTTTATAGCACAACTCACCGACCAGTAGCGGTCCGAAATGAGTTTGGAGACGACGG	CAACTCACCGACCAGTAGCGGTCCGAAATG	TCACCGACCAGTAGCGGTCC	GAAA	ATAGCACAAC	AA	GA	ADRA2C	GAAA	4039	16	2781	33	2491	6	0.396138	1.18662	0.240867	0.713745
11763	ACCACGTCTCACACCgTCACCGACCAGTAGCGGTCCGTTTTAGAGCTAGAAATAGCAAGTTAAAATAAGGCTAGTCCGTTATCAACTTGAAAAAGTGGCACCGAGTCGGTGCTTTTTTTAACGCACACTCACCGACCAGTAGCGGTCCGAAGTGAGTTTGGAGACGACGG	ACACTCACCGACCAGTAGCGGTCCGAAGTG	TCACCGACCAGTAGCGGTCC	GAAG	TAACGCACAC	AA	GG	ADRA2C	GAAG	6680	71	4383	53	4173	88	1.06287	1.20922	2.10879	1.65901
11764	ACCACGTCTCACACCgTCACCGACCAGTAGCGGTCCGTTTTAGAGCTAGAAATAGCAAGTTAAAATAAGGCTAGTCCGTTATCAACTTGAAAAAGTGGCACCGAGTCGGTGCTTTTTTGGTGCTGCACTCACCGACCAGTAGCGGTCCGAACTGAGTTTGGAGACGACGG	GCACTCACCGACCAGTAGCGGTCCGAACTG	TCACCGACCAGTAGCGGTCC	GAAC	GGTGCTGCAC	AA	GC	ADRA2C	GAAC	4041	19	3348	38	2450	30	0.470181	1.13501	1.22449	1.17975
11765	ACCACGTCTCACACCgTCACCGACCAGTAGCGGTCCGTTTTAGAGCTAGAAATAGCAAGTTAAAATAAGGCTAGTCCGTTATCAACTTGAAAAAGTGGCACCGAGTCGGTGCTTTTTTCATCGTCTACTCACCGACCAGTAGCGGTCCGAATTGAGTTTGGAGACGACGG	CTACTCACCGACCAGTAGCGGTCCGAATTG	TCACCGACCAGTAGCGGTCC	GAAT	CATCGTCTAC	AA	GT	ADRA2C	GAAT	4793	44	4086	34	3011	57	0.918005	0.83211	1.89306	1.36258
11766	ACCACGTCTCACACCgTCACCGACCAGTAGCGGTCCGTTTTAGAGCTAGAAATAGCAAGTTAAAATAAGGCTAGTCCGTTATCAACTTGAAAAAGTGGCACCGAGTCGGTGCTTTTTTATTCCTCCACTCACCGACCAGTAGCGGTCCGAGATGAGTTTGGAGACGACGG	CCACTCACCGACCAGTAGCGGTCCGAGATG	TCACCGACCAGTAGCGGTCC	GAGA	ATTCCTCCAC	AG	GA	ADRA2C	GAGA	3796	112	2784	541	2518	448	2.95047	19.4325	17.7919	18.6122
11767	ACCACGTCTCACACCgTCACCGACCAGTAGCGGTCCGTTTTAGAGCTAGAAATAGCAAGTTAAAATAAGGCTAGTCCGTTATCAACTTGAAAAAGTGGCACCGAGTCGGTGCTTTTTTCTTCTTGCACTCACCGACCAGTAGCGGTCCGAGGTGAGTTTGGAGACGACGG	GCACTCACCGACCAGTAGCGGTCCGAGGTG	TCACCGACCAGTAGCGGTCC	GAGG	CTTCTTGCAC	AG	GG	ADRA2C	GAGG	3716	51	2494	391	2386	432	1.37244	15.6776	18.1056	16.8916
11768	ACCACGTCTCACACCgTCACCGACCAGTAGCGGTCCGTTTTAGAGCTAGAAATAGCAAGTTAAAATAAGGCTAGTCCGTTATCAACTTGAAAAAGTGGCACCGAGTCGGTGCTTTTTTGCATCCGAACTCACCGACCAGTAGCGGTCCGAGCTGAGTTTGGAGACGACGG	GAACTCACCGACCAGTAGCGGTCCGAGCTG	TCACCGACCAGTAGCGGTCC	GAGC	GCATCCGAAC	AG	GC	ADRA2C	GAGC	5151	65	3321	997	2783	749	1.26189	30.0211	26.9134	28.4672
11769	ACCACGTCTCACACCgTCACCGACCAGTAGCGGTCCGTTTTAGAGCTAGAAATAGCAAGTTAAAATAAGGCTAGTCCGTTATCAACTTGAAAAAGTGGCACCGAGTCGGTGCTTTTTTATACGCTTACTCACCGACCAGTAGCGGTCCGAGTTGAGTTTGGAGACGACGG	TTACTCACCGACCAGTAGCGGTCCGAGTTG	TCACCGACCAGTAGCGGTCC	GAGT	ATACGCTTAC	AG	GT	ADRA2C	GAGT	4675	120	2910	1077	2464	1036	2.56684	37.0103	42.0455	39.5279
11770	ACCACGTCTCACACCgTCACCGACCAGTAGCGGTCCGTTTTAGAGCTAGAAATAGCAAGTTAAAATAAGGCTAGTCCGTTATCAACTTGAAAAAGTGGCACCGAGTCGGTGCTTTTTTTGAATGAGACTCACCGACCAGTAGCGGTCCGACATGAGTTTGGAGACGACGG	AGACTCACCGACCAGTAGCGGTCCGACATG	TCACCGACCAGTAGCGGTCC	GACA	TGAATGAGAC	AC	GA	ADRA2C	GACA	5061	8	3514	11	2879	18	0.158072	0.313034	0.625217	0.469125
11771	ACCACGTCTCACACCgTCACCGACCAGTAGCGGTCCGTTTTAGAGCTAGAAATAGCAAGTTAAAATAAGGCTAGTCCGTTATCAACTTGAAAAAGTGGCACCGAGTCGGTGCTTTTTTTCAACTGGACTCACCGACCAGTAGCGGTCCGACGTGAGTTTGGAGACGACGG	GGACTCACCGACCAGTAGCGGTCCGACGTG	TCACCGACCAGTAGCGGTCC	GACG	TCAACTGGAC	AC	GG	ADRA2C	GACG	3663	10	2929	46	2505	21	0.273	1.5705	0.838323	1.20441
11772	ACCACGTCTCACACCgTCACCGACCAGTAGCGGTCCGTTTTAGAGCTAGAAATAGCAAGTTAAAATAAGGCTAGTCCGTTATCAACTTGAAAAAGTGGCACCGAGTCGGTGCTTTTTTACTACTGCACTCACCGACCAGTAGCGGTCCGACCTGAGTTTGGAGACGACGG	GCACTCACCGACCAGTAGCGGTCCGACCTG	TCACCGACCAGTAGCGGTCC	GACC	ACTACTGCAC	AC	GC	ADRA2C	GACC	5908	11	4800	40	3298	7	0.186188	0.833333	0.21225	0.522792
11773	ACCACGTCTCACACCgTCACCGACCAGTAGCGGTCCGTTTTAGAGCTAGAAATAGCAAGTTAAAATAAGGCTAGTCCGTTATCAACTTGAAAAAGTGGCACCGAGTCGGTGCTTTTTTTAGTTCGTACTCACCGACCAGTAGCGGTCCGACTTGAGTTTGGAGACGACGG	GTACTCACCGACCAGTAGCGGTCCGACTTG	TCACCGACCAGTAGCGGTCC	GACT	TAGTTCGTAC	AC	GT	ADRA2C	GACT	1894	6	1446	6	1377	9	0.31679	0.414938	0.653595	0.534266
11774	ACCACGTCTCACACCgTCACCGACCAGTAGCGGTCCGTTTTAGAGCTAGAAATAGCAAGTTAAAATAAGGCTAGTCCGTTATCAACTTGAAAAAGTGGCACCGAGTCGGTGCTTTTTTGAGTGCGCACTCACCGACCAGTAGCGGTCCGATATGAGTTTGGAGACGACGG	GCACTCACCGACCAGTAGCGGTCCGATATG	TCACCGACCAGTAGCGGTCC	GATA	GAGTGCGCAC	AT	GA	ADRA2C	GATA	3529	7	2941	18	2746	44	0.198356	0.612037	1.60233	1.10718
11775	ACCACGTCTCACACCgTCACCGACCAGTAGCGGTCCGTTTTAGAGCTAGAAATAGCAAGTTAAAATAAGGCTAGTCCGTTATCAACTTGAAAAAGTGGCACCGAGTCGGTGCTTTTTTATGTCACTACTCACCGACCAGTAGCGGTCCGATGTGAGTTTGGAGACGACGG	CTACTCACCGACCAGTAGCGGTCCGATGTG	TCACCGACCAGTAGCGGTCC	GATG	ATGTCACTAC	AT	GG	ADRA2C	GATG	5957	13	4077	25	3610	68	0.218231	0.613196	1.88366	1.24843
11776	ACCACGTCTCACACCgTCACCGACCAGTAGCGGTCCGTTTTAGAGCTAGAAATAGCAAGTTAAAATAAGGCTAGTCCGTTATCAACTTGAAAAAGTGGCACCGAGTCGGTGCTTTTTTTGTATCGTACTCACCGACCAGTAGCGGTCCGATCTGAGTTTGGAGACGACGG	GTACTCACCGACCAGTAGCGGTCCGATCTG	TCACCGACCAGTAGCGGTCC	GATC	TGTATCGTAC	AT	GC	ADRA2C	GATC	4991	21	3265	9	2755	3	0.420757	0.275651	0.108893	0.192272
11777	ACCACGTCTCACACCgTCACCGACCAGTAGCGGTCCGTTTTAGAGCTAGAAATAGCAAGTTAAAATAAGGCTAGTCCGTTATCAACTTGAAAAAGTGGCACCGAGTCGGTGCTTTTTTCACCAACAACTCACCGACCAGTAGCGGTCCGATTTGAGTTTGGAGACGACGG	CAACTCACCGACCAGTAGCGGTCCGATTTG	TCACCGACCAGTAGCGGTCC	GATT	CACCAACAAC	AT	GT	ADRA2C	GATT	426	2	385	1	330	1	0.469484	0.25974	0.30303	0.281385
11778	ACCACGTCTCACACCgTCACCGACCAGTAGCGGTCCGTTTTAGAGCTAGAAATAGCAAGTTAAAATAAGGCTAGTCCGTTATCAACTTGAAAAAGTGGCACCGAGTCGGTGCTTTTTTACAAGCTGACTCACCGACCAGTAGCGGTCCGGAATGAGTTTGGAGACGACGG	TGACTCACCGACCAGTAGCGGTCCGGAATG	TCACCGACCAGTAGCGGTCC	GGAA	ACAAGCTGAC	GA	GA	ADRA2C	GGAA	3291	41	2136	196	1945	298	1.24582	9.17603	15.3213	12.2487
11779	ACCACGTCTCACACCgTCACCGACCAGTAGCGGTCCGTTTTAGAGCTAGAAATAGCAAGTTAAAATAAGGCTAGTCCGTTATCAACTTGAAAAAGTGGCACCGAGTCGGTGCTTTTTTCGTGGATTACTCACCGACCAGTAGCGGTCCGGAGTGAGTTTGGAGACGACGG	TTACTCACCGACCAGTAGCGGTCCGGAGTG	TCACCGACCAGTAGCGGTCC	GGAG	CGTGGATTAC	GA	GG	ADRA2C	GGAG	14268	141	8535	1741	7159	1694	0.988225	20.3984	23.6625	22.0304
11780	ACCACGTCTCACACCgTCACCGACCAGTAGCGGTCCGTTTTAGAGCTAGAAATAGCAAGTTAAAATAAGGCTAGTCCGTTATCAACTTGAAAAAGTGGCACCGAGTCGGTGCTTTTTTTCCGTTATACTCACCGACCAGTAGCGGTCCGGACTGAGTTTGGAGACGACGG	ATACTCACCGACCAGTAGCGGTCCGGACTG	TCACCGACCAGTAGCGGTCC	GGAC	TCCGTTATAC	GA	GC	ADRA2C	GGAC	2392	58	1941	377	1630	328	2.42475	19.423	20.1227	19.7728
11781	ACCACGTCTCACACCgTCACCGACCAGTAGCGGTCCGTTTTAGAGCTAGAAATAGCAAGTTAAAATAAGGCTAGTCCGTTATCAACTTGAAAAAGTGGCACCGAGTCGGTGCTTTTTTCTCGAGGAACTCACCGACCAGTAGCGGTCCGGATTGAGTTTGGAGACGACGG	GAACTCACCGACCAGTAGCGGTCCGGATTG	TCACCGACCAGTAGCGGTCC	GGAT	CTCGAGGAAC	GA	GT	ADRA2C	GGAT	2916	35	1851	438	1570	485	1.20027	23.6629	30.8917	27.2773
11782	ACCACGTCTCACACCgTCACCGACCAGTAGCGGTCCGTTTTAGAGCTAGAAATAGCAAGTTAAAATAAGGCTAGTCCGTTATCAACTTGAAAAAGTGGCACCGAGTCGGTGCTTTTTTAATCATTCACTCACCGACCAGTAGCGGTCCGGGATGAGTTTGGAGACGACGG	TCACTCACCGACCAGTAGCGGTCCGGGATG	TCACCGACCAGTAGCGGTCC	GGGA	AATCATTCAC	GG	GA	ADRA2C	GGGA	3757	362	1508	1022	1558	1127	9.63535	67.7719	72.3363	70.0541
11783	ACCACGTCTCACACCgTCACCGACCAGTAGCGGTCCGTTTTAGAGCTAGAAATAGCAAGTTAAAATAAGGCTAGTCCGTTATCAACTTGAAAAAGTGGCACCGAGTCGGTGCTTTTTTGAACGGTAACTCACCGACCAGTAGCGGTCCGGGGTGAGTTTGGAGACGACGG	TAACTCACCGACCAGTAGCGGTCCGGGGTG	TCACCGACCAGTAGCGGTCC	GGGG	GAACGGTAAC	GG	GG	ADRA2C	GGGG	2532	195	1481	862	1476	1042	7.70142	58.2039	70.5962	64.4001
11784	ACCACGTCTCACACCgTCACCGACCAGTAGCGGTCCGTTTTAGAGCTAGAAATAGCAAGTTAAAATAAGGCTAGTCCGTTATCAACTTGAAAAAGTGGCACCGAGTCGGTGCTTTTTTCGAGCCACACTCACCGACCAGTAGCGGTCCGGGCTGAGTTTGGAGACGACGG	ACACTCACCGACCAGTAGCGGTCCGGGCTG	TCACCGACCAGTAGCGGTCC	GGGC	CGAGCCACAC	GG	GC	ADRA2C	GGGC	4710	449	2179	1584	1862	1513	9.53291	72.6939	81.2567	76.9753
11785	ACCACGTCTCACACCgTCACCGACCAGTAGCGGTCCGTTTTAGAGCTAGAAATAGCAAGTTAAAATAAGGCTAGTCCGTTATCAACTTGAAAAAGTGGCACCGAGTCGGTGCTTTTTTTCGAATGCACTCACCGACCAGTAGCGGTCCGGGTTGAGTTTGGAGACGACGG	GCACTCACCGACCAGTAGCGGTCCGGGTTG	TCACCGACCAGTAGCGGTCC	GGGT	TCGAATGCAC	GG	GT	ADRA2C	GGGT	3579	250	1526	1069	1500	1187	6.98519	70.0524	79.1333	74.5929
11786	ACCACGTCTCACACCgTCACCGACCAGTAGCGGTCCGTTTTAGAGCTAGAAATAGCAAGTTAAAATAAGGCTAGTCCGTTATCAACTTGAAAAAGTGGCACCGAGTCGGTGCTTTTTTAGCACAAGACTCACCGACCAGTAGCGGTCCGGCATGAGTTTGGAGACGACGG	AGACTCACCGACCAGTAGCGGTCCGGCATG	TCACCGACCAGTAGCGGTCC	GGCA	AGCACAAGAC	GC	GA	ADRA2C	GGCA	2416	29	1865	131	1680	101	1.20033	7.02413	6.0119	6.51802
11787	ACCACGTCTCACACCgTCACCGACCAGTAGCGGTCCGTTTTAGAGCTAGAAATAGCAAGTTAAAATAAGGCTAGTCCGTTATCAACTTGAAAAAGTGGCACCGAGTCGGTGCTTTTTTTGGCCGAAACTCACCGACCAGTAGCGGTCCGGCGTGAGTTTGGAGACGACGG	AAACTCACCGACCAGTAGCGGTCCGGCGTG	TCACCGACCAGTAGCGGTCC	GGCG	TGGCCGAAAC	GC	GG	ADRA2C	GGCG	11684	47	6582	451	6465	464	0.40226	6.85202	7.17711	7.01456
11788	ACCACGTCTCACACCgTCACCGACCAGTAGCGGTCCGTTTTAGAGCTAGAAATAGCAAGTTAAAATAAGGCTAGTCCGTTATCAACTTGAAAAAGTGGCACCGAGTCGGTGCTTTTTTTGCGTGAAACTCACCGACCAGTAGCGGTCCGGCCTGAGTTTGGAGACGACGG	AAACTCACCGACCAGTAGCGGTCCGGCCTG	TCACCGACCAGTAGCGGTCC	GGCC	TGCGTGAAAC	GC	GC	ADRA2C	GGCC	4112	31	3324	167	2743	136	0.753891	5.02407	4.95808	4.99107
11789	ACCACGTCTCACACCgTCACCGACCAGTAGCGGTCCGTTTTAGAGCTAGAAATAGCAAGTTAAAATAAGGCTAGTCCGTTATCAACTTGAAAAAGTGGCACCGAGTCGGTGCTTTTTTCCGTGATGACTCACCGACCAGTAGCGGTCCGGCTTGAGTTTGGAGACGACGG	TGACTCACCGACCAGTAGCGGTCCGGCTTG	TCACCGACCAGTAGCGGTCC	GGCT	CCGTGATGAC	GC	GT	ADRA2C	GGCT	2625	16	1743	166	1514	187	0.609524	9.52381	12.3514	10.9376
11790	ACCACGTCTCACACCgTCACCGACCAGTAGCGGTCCGTTTTAGAGCTAGAAATAGCAAGTTAAAATAAGGCTAGTCCGTTATCAACTTGAAAAAGTGGCACCGAGTCGGTGCTTTTTTTAGTCAGTACTCACCGACCAGTAGCGGTCCGGTATGAGTTTGGAGACGACGG	GTACTCACCGACCAGTAGCGGTCCGGTATG	TCACCGACCAGTAGCGGTCC	GGTA	TAGTCAGTAC	GT	GA	ADRA2C	GGTA	3590	40	3117	124	2667	113	1.11421	3.97818	4.23697	4.10758
11791	ACCACGTCTCACACCgTCACCGACCAGTAGCGGTCCGTTTTAGAGCTAGAAATAGCAAGTTAAAATAAGGCTAGTCCGTTATCAACTTGAAAAAGTGGCACCGAGTCGGTGCTTTTTTAACGTCACACTCACCGACCAGTAGCGGTCCGGTGTGAGTTTGGAGACGACGG	ACACTCACCGACCAGTAGCGGTCCGGTGTG	TCACCGACCAGTAGCGGTCC	GGTG	AACGTCACAC	GT	GG	ADRA2C	GGTG	4469	20	3455	123	3132	203	0.447527	3.56006	6.48148	5.02077
11792	ACCACGTCTCACACCgTCACCGACCAGTAGCGGTCCGTTTTAGAGCTAGAAATAGCAAGTTAAAATAAGGCTAGTCCGTTATCAACTTGAAAAAGTGGCACCGAGTCGGTGCTTTTTTGTCTGGATACTCACCGACCAGTAGCGGTCCGGTCTGAGTTTGGAGACGACGG	ATACTCACCGACCAGTAGCGGTCCGGTCTG	TCACCGACCAGTAGCGGTCC	GGTC	GTCTGGATAC	GT	GC	ADRA2C	GGTC	7547	28	5263	291	4436	325	0.371008	5.52917	7.32642	6.42779
11793	ACCACGTCTCACACCgTCACCGACCAGTAGCGGTCCGTTTTAGAGCTAGAAATAGCAAGTTAAAATAAGGCTAGTCCGTTATCAACTTGAAAAAGTGGCACCGAGTCGGTGCTTTTTTAGTTGTGCACTCACCGACCAGTAGCGGTCCGGTTTGAGTTTGGAGACGACGG	GCACTCACCGACCAGTAGCGGTCCGGTTTG	TCACCGACCAGTAGCGGTCC	GGTT	AGTTGTGCAC	GT	GT	ADRA2C	GGTT	4604	23	3010	146	2832	167	0.499566	4.8505	5.89689	5.3737
11794	ACCACGTCTCACACCgTCACCGACCAGTAGCGGTCCGTTTTAGAGCTAGAAATAGCAAGTTAAAATAAGGCTAGTCCGTTATCAACTTGAAAAAGTGGCACCGAGTCGGTGCTTTTTTTCTCTCGAACTCACCGACCAGTAGCGGTCCGCAATGAGTTTGGAGACGACGG	GAACTCACCGACCAGTAGCGGTCCGCAATG	TCACCGACCAGTAGCGGTCC	GCAA	TCTCTCGAAC	CA	GA	ADRA2C	GCAA	10751	36	8355	33	7972	43	0.334853	0.394973	0.539388	0.46718
11795	ACCACGTCTCACACCgTCACCGACCAGTAGCGGTCCGTTTTAGAGCTAGAAATAGCAAGTTAAAATAAGGCTAGTCCGTTATCAACTTGAAAAAGTGGCACCGAGTCGGTGCTTTTTTGGTCGCGGACTCACCGACCAGTAGCGGTCCGCAGTGAGTTTGGAGACGACGG	GGACTCACCGACCAGTAGCGGTCCGCAGTG	TCACCGACCAGTAGCGGTCC	GCAG	GGTCGCGGAC	CA	GG	ADRA2C	GCAG	3519	16	2790	58	2025	27	0.454675	2.07885	1.33333	1.70609
11796	ACCACGTCTCACACCgTCACCGACCAGTAGCGGTCCGTTTTAGAGCTAGAAATAGCAAGTTAAAATAAGGCTAGTCCGTTATCAACTTGAAAAAGTGGCACCGAGTCGGTGCTTTTTTCAACAACAACTCACCGACCAGTAGCGGTCCGCACTGAGTTTGGAGACGACGG	CAACTCACCGACCAGTAGCGGTCCGCACTG	TCACCGACCAGTAGCGGTCC	GCAC	CAACAACAAC	CA	GC	ADRA2C	GCAC	2006	0	1438	14	1171	0	0	0.973574	0	0.486787
11797	ACCACGTCTCACACCgTCACCGACCAGTAGCGGTCCGTTTTAGAGCTAGAAATAGCAAGTTAAAATAAGGCTAGTCCGTTATCAACTTGAAAAAGTGGCACCGAGTCGGTGCTTTTTTAGCACTATACTCACCGACCAGTAGCGGTCCGCATTGAGTTTGGAGACGACGG	ATACTCACCGACCAGTAGCGGTCCGCATTG	TCACCGACCAGTAGCGGTCC	GCAT	AGCACTATAC	CA	GT	ADRA2C	GCAT	3191	10	2503	12	1973	19	0.313381	0.479425	0.963001	0.721213
11798	ACCACGTCTCACACCgTCACCGACCAGTAGCGGTCCGTTTTAGAGCTAGAAATAGCAAGTTAAAATAAGGCTAGTCCGTTATCAACTTGAAAAAGTGGCACCGAGTCGGTGCTTTTTTAGATCACAACTCACCGACCAGTAGCGGTCCGCGATGAGTTTGGAGACGACGG	CAACTCACCGACCAGTAGCGGTCCGCGATG	TCACCGACCAGTAGCGGTCC	GCGA	AGATCACAAC	CG	GA	ADRA2C	GCGA	2787	3	2258	58	1858	82	0.107643	2.56864	4.41335	3.491
11799	ACCACGTCTCACACCgTCACCGACCAGTAGCGGTCCGTTTTAGAGCTAGAAATAGCAAGTTAAAATAAGGCTAGTCCGTTATCAACTTGAAAAAGTGGCACCGAGTCGGTGCTTTTTTTTACTTCGACTCACCGACCAGTAGCGGTCCGCGGTGAGTTTGGAGACGACGG	CGACTCACCGACCAGTAGCGGTCCGCGGTG	TCACCGACCAGTAGCGGTCC	GCGG	TTACTTCGAC	CG	GG	ADRA2C	GCGG	1918	10	1244	110	1455	93	0.521376	8.84244	6.39175	7.6171
11800	ACCACGTCTCACACCgTCACCGACCAGTAGCGGTCCGTTTTAGAGCTAGAAATAGCAAGTTAAAATAAGGCTAGTCCGTTATCAACTTGAAAAAGTGGCACCGAGTCGGTGCTTTTTTTTCCATTAACTCACCGACCAGTAGCGGTCCGCGCTGAGTTTGGAGACGACGG	TAACTCACCGACCAGTAGCGGTCCGCGCTG	TCACCGACCAGTAGCGGTCC	GCGC	TTCCATTAAC	CG	GC	ADRA2C	GCGC	1136	2	863	86	793	46	0.176056	9.96524	5.80076	7.883
11801	ACCACGTCTCACACCgTCACCGACCAGTAGCGGTCCGTTTTAGAGCTAGAAATAGCAAGTTAAAATAAGGCTAGTCCGTTATCAACTTGAAAAAGTGGCACCGAGTCGGTGCTTTTTTGCGTTAGAACTCACCGACCAGTAGCGGTCCGCGTTGAGTTTGGAGACGACGG	GAACTCACCGACCAGTAGCGGTCCGCGTTG	TCACCGACCAGTAGCGGTCC	GCGT	GCGTTAGAAC	CG	GT	ADRA2C	GCGT	2340	10	1567	85	1262	107	0.42735	5.42438	8.47861	6.95149
11802	ACCACGTCTCACACCgTCACCGACCAGTAGCGGTCCGTTTTAGAGCTAGAAATAGCAAGTTAAAATAAGGCTAGTCCGTTATCAACTTGAAAAAGTGGCACCGAGTCGGTGCTTTTTTAATACATAACTCACCGACCAGTAGCGGTCCGCCATGAGTTTGGAGACGACGG	TAACTCACCGACCAGTAGCGGTCCGCCATG	TCACCGACCAGTAGCGGTCC	GCCA	AATACATAAC	CC	GA	ADRA2C	GCCA	2753	3	1793	22	1515	6	0.108972	1.22699	0.39604	0.811517
11803	ACCACGTCTCACACCgTCACCGACCAGTAGCGGTCCGTTTTAGAGCTAGAAATAGCAAGTTAAAATAAGGCTAGTCCGTTATCAACTTGAAAAAGTGGCACCGAGTCGGTGCTTTTTTTCTGACTAACTCACCGACCAGTAGCGGTCCGCCGTGAGTTTGGAGACGACGG	TAACTCACCGACCAGTAGCGGTCCGCCGTG	TCACCGACCAGTAGCGGTCC	GCCG	TCTGACTAAC	CC	GG	ADRA2C	GCCG	2796	1	2094	28	2117	89	0.0357654	1.33715	4.20406	2.77061
11804	ACCACGTCTCACACCgTCACCGACCAGTAGCGGTCCGTTTTAGAGCTAGAAATAGCAAGTTAAAATAAGGCTAGTCCGTTATCAACTTGAAAAAGTGGCACCGAGTCGGTGCTTTTTTATCACTAAACTCACCGACCAGTAGCGGTCCGCCCTGAGTTTGGAGACGACGG	AAACTCACCGACCAGTAGCGGTCCGCCCTG	TCACCGACCAGTAGCGGTCC	GCCC	ATCACTAAAC	CC	GC	ADRA2C	GCCC	1517	5	1265	32	1022	7	0.329598	2.52964	0.684932	1.60729
11805	ACCACGTCTCACACCgTCACCGACCAGTAGCGGTCCGTTTTAGAGCTAGAAATAGCAAGTTAAAATAAGGCTAGTCCGTTATCAACTTGAAAAAGTGGCACCGAGTCGGTGCTTTTTTACTGCATCACTCACCGACCAGTAGCGGTCCGCCTTGAGTTTGGAGACGACGG	TCACTCACCGACCAGTAGCGGTCCGCCTTG	TCACCGACCAGTAGCGGTCC	GCCT	ACTGCATCAC	CC	GT	ADRA2C	GCCT	4854	19	3703	28	3022	25	0.39143	0.756144	0.827267	0.791705
11806	ACCACGTCTCACACCgTCACCGACCAGTAGCGGTCCGTTTTAGAGCTAGAAATAGCAAGTTAAAATAAGGCTAGTCCGTTATCAACTTGAAAAAGTGGCACCGAGTCGGTGCTTTTTTGAGGCGCGACTCACCGACCAGTAGCGGTCCGCTATGAGTTTGGAGACGACGG	CGACTCACCGACCAGTAGCGGTCCGCTATG	TCACCGACCAGTAGCGGTCC	GCTA	GAGGCGCGAC	CT	GA	ADRA2C	GCTA	4656	7	3360	29	3083	24	0.150344	0.863095	0.778463	0.820779
11807	ACCACGTCTCACACCgTCACCGACCAGTAGCGGTCCGTTTTAGAGCTAGAAATAGCAAGTTAAAATAAGGCTAGTCCGTTATCAACTTGAAAAAGTGGCACCGAGTCGGTGCTTTTTTTATGTATTACTCACCGACCAGTAGCGGTCCGCTGTGAGTTTGGAGACGACGG	TTACTCACCGACCAGTAGCGGTCCGCTGTG	TCACCGACCAGTAGCGGTCC	GCTG	TATGTATTAC	CT	GG	ADRA2C	GCTG	1887	4	1250	4	1214	13	0.211977	0.32	1.07084	0.69542
11808	ACCACGTCTCACACCgTCACCGACCAGTAGCGGTCCGTTTTAGAGCTAGAAATAGCAAGTTAAAATAAGGCTAGTCCGTTATCAACTTGAAAAAGTGGCACCGAGTCGGTGCTTTTTTGGAACTCTACTCACCGACCAGTAGCGGTCCGCTCTGAGTTTGGAGACGACGG	CTACTCACCGACCAGTAGCGGTCCGCTCTG	TCACCGACCAGTAGCGGTCC	GCTC	GGAACTCTAC	CT	GC	ADRA2C	GCTC	4093	31	2962	0	2648	4	0.757391	0	0.151057	0.0755287
11809	ACCACGTCTCACACCgTCACCGACCAGTAGCGGTCCGTTTTAGAGCTAGAAATAGCAAGTTAAAATAAGGCTAGTCCGTTATCAACTTGAAAAAGTGGCACCGAGTCGGTGCTTTTTTGATCTATCACTCACCGACCAGTAGCGGTCCGCTTTGAGTTTGGAGACGACGG	TCACTCACCGACCAGTAGCGGTCCGCTTTG	TCACCGACCAGTAGCGGTCC	GCTT	GATCTATCAC	CT	GT	ADRA2C	GCTT	3671	11	2866	6	2564	4	0.299646	0.209351	0.156006	0.182679
11810	ACCACGTCTCACACCgTCACCGACCAGTAGCGGTCCGTTTTAGAGCTAGAAATAGCAAGTTAAAATAAGGCTAGTCCGTTATCAACTTGAAAAAGTGGCACCGAGTCGGTGCTTTTTTCCACGTGGACTCACCGACCAGTAGCGGTCCGTAATGAGTTTGGAGACGACGG	GGACTCACCGACCAGTAGCGGTCCGTAATG	TCACCGACCAGTAGCGGTCC	GTAA	CCACGTGGAC	TA	GA	ADRA2C	GTAA	2570	4	2073	14	1481	7	0.155642	0.67535	0.472654	0.574002
11811	ACCACGTCTCACACCgTCACCGACCAGTAGCGGTCCGTTTTAGAGCTAGAAATAGCAAGTTAAAATAAGGCTAGTCCGTTATCAACTTGAAAAAGTGGCACCGAGTCGGTGCTTTTTTAGGATGGCACTCACCGACCAGTAGCGGTCCGTAGTGAGTTTGGAGACGACGG	GCACTCACCGACCAGTAGCGGTCCGTAGTG	TCACCGACCAGTAGCGGTCC	GTAG	AGGATGGCAC	TA	GG	ADRA2C	GTAG	3407	36	2535	23	2196	30	1.05665	0.907298	1.36612	1.13671
11812	ACCACGTCTCACACCgTCACCGACCAGTAGCGGTCCGTTTTAGAGCTAGAAATAGCAAGTTAAAATAAGGCTAGTCCGTTATCAACTTGAAAAAGTGGCACCGAGTCGGTGCTTTTTTTTGGAGTCACTCACCGACCAGTAGCGGTCCGTACTGAGTTTGGAGACGACGG	TCACTCACCGACCAGTAGCGGTCCGTACTG	TCACCGACCAGTAGCGGTCC	GTAC	TTGGAGTCAC	TA	GC	ADRA2C	GTAC	2961	6	2018	8	2071	11	0.202634	0.396432	0.531144	0.463788
11813	ACCACGTCTCACACCgTCACCGACCAGTAGCGGTCCGTTTTAGAGCTAGAAATAGCAAGTTAAAATAAGGCTAGTCCGTTATCAACTTGAAAAAGTGGCACCGAGTCGGTGCTTTTTTGACAAGATACTCACCGACCAGTAGCGGTCCGTATTGAGTTTGGAGACGACGG	ATACTCACCGACCAGTAGCGGTCCGTATTG	TCACCGACCAGTAGCGGTCC	GTAT	GACAAGATAC	TA	GT	ADRA2C	GTAT	5732	23	4210	19	3668	15	0.401256	0.451306	0.408942	0.430124
11814	ACCACGTCTCACACCgTCACCGACCAGTAGCGGTCCGTTTTAGAGCTAGAAATAGCAAGTTAAAATAAGGCTAGTCCGTTATCAACTTGAAAAAGTGGCACCGAGTCGGTGCTTTTTTTGGCAGATACTCACCGACCAGTAGCGGTCCGTGATGAGTTTGGAGACGACGG	ATACTCACCGACCAGTAGCGGTCCGTGATG	TCACCGACCAGTAGCGGTCC	GTGA	TGGCAGATAC	TG	GA	ADRA2C	GTGA	3382	60	2129	180	2025	173	1.7741	8.45467	8.54321	8.49894
11815	ACCACGTCTCACACCgTCACCGACCAGTAGCGGTCCGTTTTAGAGCTAGAAATAGCAAGTTAAAATAAGGCTAGTCCGTTATCAACTTGAAAAAGTGGCACCGAGTCGGTGCTTTTTTGCGACGGAACTCACCGACCAGTAGCGGTCCGTGGTGAGTTTGGAGACGACGG	GAACTCACCGACCAGTAGCGGTCCGTGGTG	TCACCGACCAGTAGCGGTCC	GTGG	GCGACGGAAC	TG	GG	ADRA2C	GTGG	5500	57	4089	456	3770	907	1.03636	11.1519	24.0584	17.6051
11816	ACCACGTCTCACACCgTCACCGACCAGTAGCGGTCCGTTTTAGAGCTAGAAATAGCAAGTTAAAATAAGGCTAGTCCGTTATCAACTTGAAAAAGTGGCACCGAGTCGGTGCTTTTTTAAGTATTCACTCACCGACCAGTAGCGGTCCGTGCTGAGTTTGGAGACGACGG	TCACTCACCGACCAGTAGCGGTCCGTGCTG	TCACCGACCAGTAGCGGTCC	GTGC	AAGTATTCAC	TG	GC	ADRA2C	GTGC	4565	55	3421	864	2972	719	1.20482	25.2558	24.1925	24.7241
11817	ACCACGTCTCACACCgTCACCGACCAGTAGCGGTCCGTTTTAGAGCTAGAAATAGCAAGTTAAAATAAGGCTAGTCCGTTATCAACTTGAAAAAGTGGCACCGAGTCGGTGCTTTTTTCACGCGTAACTCACCGACCAGTAGCGGTCCGTGTTGAGTTTGGAGACGACGG	TAACTCACCGACCAGTAGCGGTCCGTGTTG	TCACCGACCAGTAGCGGTCC	GTGT	CACGCGTAAC	TG	GT	ADRA2C	GTGT	2917	48	2349	553	2120	579	1.64553	23.5419	27.3113	25.4266
11818	ACCACGTCTCACACCgTCACCGACCAGTAGCGGTCCGTTTTAGAGCTAGAAATAGCAAGTTAAAATAAGGCTAGTCCGTTATCAACTTGAAAAAGTGGCACCGAGTCGGTGCTTTTTTGATGAATAACTCACCGACCAGTAGCGGTCCGTCATGAGTTTGGAGACGACGG	TAACTCACCGACCAGTAGCGGTCCGTCATG	TCACCGACCAGTAGCGGTCC	GTCA	GATGAATAAC	TC	GA	ADRA2C	GTCA	3956	30	2963	15	2553	34	0.758342	0.506244	1.33177	0.919005
11819	ACCACGTCTCACACCgTCACCGACCAGTAGCGGTCCGTTTTAGAGCTAGAAATAGCAAGTTAAAATAAGGCTAGTCCGTTATCAACTTGAAAAAGTGGCACCGAGTCGGTGCTTTTTTTATTGGACACTCACCGACCAGTAGCGGTCCGTCGTGAGTTTGGAGACGACGG	ACACTCACCGACCAGTAGCGGTCCGTCGTG	TCACCGACCAGTAGCGGTCC	GTCG	TATTGGACAC	TC	GG	ADRA2C	GTCG	1383	5	1071	2	712	5	0.361533	0.186741	0.702247	0.444494
11820	ACCACGTCTCACACCgTCACCGACCAGTAGCGGTCCGTTTTAGAGCTAGAAATAGCAAGTTAAAATAAGGCTAGTCCGTTATCAACTTGAAAAAGTGGCACCGAGTCGGTGCTTTTTTCGGATTCCACTCACCGACCAGTAGCGGTCCGTCCTGAGTTTGGAGACGACGG	CCACTCACCGACCAGTAGCGGTCCGTCCTG	TCACCGACCAGTAGCGGTCC	GTCC	CGGATTCCAC	TC	GC	ADRA2C	GTCC	5573	8	3725	19	3034	17	0.143549	0.510067	0.560316	0.535192
11821	ACCACGTCTCACACCgTCACCGACCAGTAGCGGTCCGTTTTAGAGCTAGAAATAGCAAGTTAAAATAAGGCTAGTCCGTTATCAACTTGAAAAAGTGGCACCGAGTCGGTGCTTTTTTGCCATCCTACTCACCGACCAGTAGCGGTCCGTCTTGAGTTTGGAGACGACGG	CTACTCACCGACCAGTAGCGGTCCGTCTTG	TCACCGACCAGTAGCGGTCC	GTCT	GCCATCCTAC	TC	GT	ADRA2C	GTCT	5479	10	3652	37	3008	31	0.182515	1.01314	1.03059	1.02186
11822	ACCACGTCTCACACCgTCACCGACCAGTAGCGGTCCGTTTTAGAGCTAGAAATAGCAAGTTAAAATAAGGCTAGTCCGTTATCAACTTGAAAAAGTGGCACCGAGTCGGTGCTTTTTTACGCTCACACTCACCGACCAGTAGCGGTCCGTTATGAGTTTGGAGACGACGG	ACACTCACCGACCAGTAGCGGTCCGTTATG	TCACCGACCAGTAGCGGTCC	GTTA	ACGCTCACAC	TT	GA	ADRA2C	GTTA	3047	24	2471	9	1811	7	0.78766	0.364225	0.386527	0.375376
11823	ACCACGTCTCACACCgTCACCGACCAGTAGCGGTCCGTTTTAGAGCTAGAAATAGCAAGTTAAAATAAGGCTAGTCCGTTATCAACTTGAAAAAGTGGCACCGAGTCGGTGCTTTTTTTCCTTATTACTCACCGACCAGTAGCGGTCCGTTGTGAGTTTGGAGACGACGG	TTACTCACCGACCAGTAGCGGTCCGTTGTG	TCACCGACCAGTAGCGGTCC	GTTG	TCCTTATTAC	TT	GG	ADRA2C	GTTG	3045	15	2390	22	2249	49	0.492611	0.920502	2.17875	1.54962
11824	ACCACGTCTCACACCgTCACCGACCAGTAGCGGTCCGTTTTAGAGCTAGAAATAGCAAGTTAAAATAAGGCTAGTCCGTTATCAACTTGAAAAAGTGGCACCGAGTCGGTGCTTTTTTCTCTGCCTACTCACCGACCAGTAGCGGTCCGTTCTGAGTTTGGAGACGACGG	CTACTCACCGACCAGTAGCGGTCCGTTCTG	TCACCGACCAGTAGCGGTCC	GTTC	CTCTGCCTAC	TT	GC	ADRA2C	GTTC	3243	5	2441	14	1987	11	0.154178	0.573535	0.553598	0.563567
11825	ACCACGTCTCACACCgTCACCGACCAGTAGCGGTCCGTTTTAGAGCTAGAAATAGCAAGTTAAAATAAGGCTAGTCCGTTATCAACTTGAAAAAGTGGCACCGAGTCGGTGCTTTTTTTGCAGGCGACTCACCGACCAGTAGCGGTCCGTTTTGAGTTTGGAGACGACGG	CGACTCACCGACCAGTAGCGGTCCGTTTTG	TCACCGACCAGTAGCGGTCC	GTTT	TGCAGGCGAC	TT	GT	ADRA2C	GTTT	2175	15	1710	6	1577	3	0.689655	0.350877	0.190235	0.270556
11826	ACCACGTCTCACACCgTCACCGACCAGTAGCGGTCCGTTTTAGAGCTAGAAATAGCAAGTTAAAATAAGGCTAGTCCGTTATCAACTTGAAAAAGTGGCACCGAGTCGGTGCTTTTTTCTGCGACGACTCACCGACCAGTAGCGGTCCCAAATGAGTTTGGAGACGACGG	CGACTCACCGACCAGTAGCGGTCCCAAATG	TCACCGACCAGTAGCGGTCC	CAAA	CTGCGACGAC	AA	CA	ADRA2C	CAAA	2164	35	1442	52	1449	5	1.61738	3.6061	0.345066	1.97558
11827	ACCACGTCTCACACCgTCACCGACCAGTAGCGGTCCGTTTTAGAGCTAGAAATAGCAAGTTAAAATAAGGCTAGTCCGTTATCAACTTGAAAAAGTGGCACCGAGTCGGTGCTTTTTTGTTGCTAAACTCACCGACCAGTAGCGGTCCCAAGTGAGTTTGGAGACGACGG	AAACTCACCGACCAGTAGCGGTCCCAAGTG	TCACCGACCAGTAGCGGTCC	CAAG	GTTGCTAAAC	AA	CG	ADRA2C	CAAG	3540	6	2660	45	2370	71	0.169492	1.69173	2.99578	2.34375
11828	ACCACGTCTCACACCgTCACCGACCAGTAGCGGTCCGTTTTAGAGCTAGAAATAGCAAGTTAAAATAAGGCTAGTCCGTTATCAACTTGAAAAAGTGGCACCGAGTCGGTGCTTTTTTGCTCAGGTACTCACCGACCAGTAGCGGTCCCAACTGAGTTTGGAGACGACGG	GTACTCACCGACCAGTAGCGGTCCCAACTG	TCACCGACCAGTAGCGGTCC	CAAC	GCTCAGGTAC	AA	CC	ADRA2C	CAAC	3330	14	2543	5	2234	13	0.42042	0.196618	0.581916	0.389267
11829	ACCACGTCTCACACCgTCACCGACCAGTAGCGGTCCGTTTTAGAGCTAGAAATAGCAAGTTAAAATAAGGCTAGTCCGTTATCAACTTGAAAAAGTGGCACCGAGTCGGTGCTTTTTTAATATGTCACTCACCGACCAGTAGCGGTCCCAATTGAGTTTGGAGACGACGG	TCACTCACCGACCAGTAGCGGTCCCAATTG	TCACCGACCAGTAGCGGTCC	CAAT	AATATGTCAC	AA	CT	ADRA2C	CAAT	5445	34	3656	33	3910	21	0.624426	0.902626	0.537084	0.719855
11830	ACCACGTCTCACACCgTCACCGACCAGTAGCGGTCCGTTTTAGAGCTAGAAATAGCAAGTTAAAATAAGGCTAGTCCGTTATCAACTTGAAAAAGTGGCACCGAGTCGGTGCTTTTTTGAATTACCACTCACCGACCAGTAGCGGTCCCAGATGAGTTTGGAGACGACGG	CCACTCACCGACCAGTAGCGGTCCCAGATG	TCACCGACCAGTAGCGGTCC	CAGA	GAATTACCAC	AG	CA	ADRA2C	CAGA	10192	94	6614	1846	5841	1571	0.922292	27.9105	26.8961	27.4033
11831	ACCACGTCTCACACCgTCACCGACCAGTAGCGGTCCGTTTTAGAGCTAGAAATAGCAAGTTAAAATAAGGCTAGTCCGTTATCAACTTGAAAAAGTGGCACCGAGTCGGTGCTTTTTTAACCAAGTACTCACCGACCAGTAGCGGTCCCAGGTGAGTTTGGAGACGACGG	GTACTCACCGACCAGTAGCGGTCCCAGGTG	TCACCGACCAGTAGCGGTCC	CAGG	AACCAAGTAC	AG	CG	ADRA2C	CAGG	3745	72	2133	514	2656	960	1.92256	24.0975	36.1446	30.121
11832	ACCACGTCTCACACCgTCACCGACCAGTAGCGGTCCGTTTTAGAGCTAGAAATAGCAAGTTAAAATAAGGCTAGTCCGTTATCAACTTGAAAAAGTGGCACCGAGTCGGTGCTTTTTTAGGCAGCGACTCACCGACCAGTAGCGGTCCCAGCTGAGTTTGGAGACGACGG	CGACTCACCGACCAGTAGCGGTCCCAGCTG	TCACCGACCAGTAGCGGTCC	CAGC	AGGCAGCGAC	AG	CC	ADRA2C	CAGC	6600	25	4012	1059	3605	1115	0.378788	26.3958	30.9293	28.6625
11833	ACCACGTCTCACACCgTCACCGACCAGTAGCGGTCCGTTTTAGAGCTAGAAATAGCAAGTTAAAATAAGGCTAGTCCGTTATCAACTTGAAAAAGTGGCACCGAGTCGGTGCTTTTTTGACGACTGACTCACCGACCAGTAGCGGTCCCAGTTGAGTTTGGAGACGACGG	TGACTCACCGACCAGTAGCGGTCCCAGTTG	TCACCGACCAGTAGCGGTCC	CAGT	GACGACTGAC	AG	CT	ADRA2C	CAGT	2319	13	1524	525	1591	447	0.560586	34.4488	28.0955	31.2722
11834	ACCACGTCTCACACCgTCACCGACCAGTAGCGGTCCGTTTTAGAGCTAGAAATAGCAAGTTAAAATAAGGCTAGTCCGTTATCAACTTGAAAAAGTGGCACCGAGTCGGTGCTTTTTTCTTCACGGACTCACCGACCAGTAGCGGTCCCACATGAGTTTGGAGACGACGG	GGACTCACCGACCAGTAGCGGTCCCACATG	TCACCGACCAGTAGCGGTCC	CACA	CTTCACGGAC	AC	CA	ADRA2C	CACA	6744	38	4381	30	4318	12	0.563464	0.684775	0.277906	0.481341
11835	ACCACGTCTCACACCgTCACCGACCAGTAGCGGTCCGTTTTAGAGCTAGAAATAGCAAGTTAAAATAAGGCTAGTCCGTTATCAACTTGAAAAAGTGGCACCGAGTCGGTGCTTTTTTGTCGCTACACTCACCGACCAGTAGCGGTCCCACGTGAGTTTGGAGACGACGG	ACACTCACCGACCAGTAGCGGTCCCACGTG	TCACCGACCAGTAGCGGTCC	CACG	GTCGCTACAC	AC	CG	ADRA2C	CACG	1725	4	1478	7	1153	20	0.231884	0.473613	1.73461	1.10411
11836	ACCACGTCTCACACCgTCACCGACCAGTAGCGGTCCGTTTTAGAGCTAGAAATAGCAAGTTAAAATAAGGCTAGTCCGTTATCAACTTGAAAAAGTGGCACCGAGTCGGTGCTTTTTTGTGTTCCAACTCACCGACCAGTAGCGGTCCCACCTGAGTTTGGAGACGACGG	CAACTCACCGACCAGTAGCGGTCCCACCTG	TCACCGACCAGTAGCGGTCC	CACC	GTGTTCCAAC	AC	CC	ADRA2C	CACC	4534	15	3684	3	2613	4	0.330834	0.0814332	0.153081	0.117257
11837	ACCACGTCTCACACCgTCACCGACCAGTAGCGGTCCGTTTTAGAGCTAGAAATAGCAAGTTAAAATAAGGCTAGTCCGTTATCAACTTGAAAAAGTGGCACCGAGTCGGTGCTTTTTTCGCAGTGTACTCACCGACCAGTAGCGGTCCCACTTGAGTTTGGAGACGACGG	GTACTCACCGACCAGTAGCGGTCCCACTTG	TCACCGACCAGTAGCGGTCC	CACT	CGCAGTGTAC	AC	CT	ADRA2C	CACT	5884	25	4563	19	3638	17	0.424881	0.416393	0.46729	0.441841
11838	ACCACGTCTCACACCgTCACCGACCAGTAGCGGTCCGTTTTAGAGCTAGAAATAGCAAGTTAAAATAAGGCTAGTCCGTTATCAACTTGAAAAAGTGGCACCGAGTCGGTGCTTTTTTTCGGCTCAACTCACCGACCAGTAGCGGTCCCATATGAGTTTGGAGACGACGG	CAACTCACCGACCAGTAGCGGTCCCATATG	TCACCGACCAGTAGCGGTCC	CATA	TCGGCTCAAC	AT	CA	ADRA2C	CATA	3013	10	2224	11	2235	45	0.331895	0.494604	2.01342	1.25401
11839	ACCACGTCTCACACCgTCACCGACCAGTAGCGGTCCGTTTTAGAGCTAGAAATAGCAAGTTAAAATAAGGCTAGTCCGTTATCAACTTGAAAAAGTGGCACCGAGTCGGTGCTTTTTTCACCTACAACTCACCGACCAGTAGCGGTCCCATGTGAGTTTGGAGACGACGG	CAACTCACCGACCAGTAGCGGTCCCATGTG	TCACCGACCAGTAGCGGTCC	CATG	CACCTACAAC	AT	CG	ADRA2C	CATG	3619	17	2456	40	2364	13	0.469743	1.62866	0.549915	1.08929
11840	ACCACGTCTCACACCgTCACCGACCAGTAGCGGTCCGTTTTAGAGCTAGAAATAGCAAGTTAAAATAAGGCTAGTCCGTTATCAACTTGAAAAAGTGGCACCGAGTCGGTGCTTTTTTCCTGGCCGACTCACCGACCAGTAGCGGTCCCATCTGAGTTTGGAGACGACGG	CGACTCACCGACCAGTAGCGGTCCCATCTG	TCACCGACCAGTAGCGGTCC	CATC	CCTGGCCGAC	AT	CC	ADRA2C	CATC	3436	9	2623	11	1924	18	0.261932	0.419367	0.935551	0.677459
11841	ACCACGTCTCACACCgTCACCGACCAGTAGCGGTCCGTTTTAGAGCTAGAAATAGCAAGTTAAAATAAGGCTAGTCCGTTATCAACTTGAAAAAGTGGCACCGAGTCGGTGCTTTTTTGGTAGTAAACTCACCGACCAGTAGCGGTCCCATTTGAGTTTGGAGACGACGG	AAACTCACCGACCAGTAGCGGTCCCATTTG	TCACCGACCAGTAGCGGTCC	CATT	GGTAGTAAAC	AT	CT	ADRA2C	CATT	3869	12	2936	34	3057	53	0.310158	1.15804	1.73373	1.44588
11842	ACCACGTCTCACACCgTCACCGACCAGTAGCGGTCCGTTTTAGAGCTAGAAATAGCAAGTTAAAATAAGGCTAGTCCGTTATCAACTTGAAAAAGTGGCACCGAGTCGGTGCTTTTTTTGACACTGACTCACCGACCAGTAGCGGTCCCGAATGAGTTTGGAGACGACGG	TGACTCACCGACCAGTAGCGGTCCCGAATG	TCACCGACCAGTAGCGGTCC	CGAA	TGACACTGAC	GA	CA	ADRA2C	CGAA	3788	19	2604	214	2773	253	0.501584	8.21813	9.12369	8.67091
11843	ACCACGTCTCACACCgTCACCGACCAGTAGCGGTCCGTTTTAGAGCTAGAAATAGCAAGTTAAAATAAGGCTAGTCCGTTATCAACTTGAAAAAGTGGCACCGAGTCGGTGCTTTTTTTGAATTCTACTCACCGACCAGTAGCGGTCCCGAGTGAGTTTGGAGACGACGG	CTACTCACCGACCAGTAGCGGTCCCGAGTG	TCACCGACCAGTAGCGGTCC	CGAG	TGAATTCTAC	GA	CG	ADRA2C	CGAG	3667	33	2229	351	2080	435	0.899918	15.747	20.9135	18.3302
11844	ACCACGTCTCACACCgTCACCGACCAGTAGCGGTCCGTTTTAGAGCTAGAAATAGCAAGTTAAAATAAGGCTAGTCCGTTATCAACTTGAAAAAGTGGCACCGAGTCGGTGCTTTTTTACACTCGGACTCACCGACCAGTAGCGGTCCCGACTGAGTTTGGAGACGACGG	GGACTCACCGACCAGTAGCGGTCCCGACTG	TCACCGACCAGTAGCGGTCC	CGAC	ACACTCGGAC	GA	CC	ADRA2C	CGAC	5253	39	4101	660	2837	710	0.742433	16.0936	25.0264	20.56
11845	ACCACGTCTCACACCgTCACCGACCAGTAGCGGTCCGTTTTAGAGCTAGAAATAGCAAGTTAAAATAAGGCTAGTCCGTTATCAACTTGAAAAAGTGGCACCGAGTCGGTGCTTTTTTATCCTCATACTCACCGACCAGTAGCGGTCCCGATTGAGTTTGGAGACGACGG	ATACTCACCGACCAGTAGCGGTCCCGATTG	TCACCGACCAGTAGCGGTCC	CGAT	ATCCTCATAC	GA	CT	ADRA2C	CGAT	3951	15	2883	428	2370	421	0.379651	14.8456	17.7637	16.3047
11846	ACCACGTCTCACACCgTCACCGACCAGTAGCGGTCCGTTTTAGAGCTAGAAATAGCAAGTTAAAATAAGGCTAGTCCGTTATCAACTTGAAAAAGTGGCACCGAGTCGGTGCTTTTTTGCCTAACTACTCACCGACCAGTAGCGGTCCCGGATGAGTTTGGAGACGACGG	CTACTCACCGACCAGTAGCGGTCCCGGATG	TCACCGACCAGTAGCGGTCC	CGGA	GCCTAACTAC	GG	CA	ADRA2C	CGGA	2225	132	868	518	920	745	5.93258	59.6774	80.9783	70.3278
11847	ACCACGTCTCACACCgTCACCGACCAGTAGCGGTCCGTTTTAGAGCTAGAAATAGCAAGTTAAAATAAGGCTAGTCCGTTATCAACTTGAAAAAGTGGCACCGAGTCGGTGCTTTTTTCACAGTTCACTCACCGACCAGTAGCGGTCCCGGGTGAGTTTGGAGACGACGG	TCACTCACCGACCAGTAGCGGTCCCGGGTG	TCACCGACCAGTAGCGGTCC	CGGG	CACAGTTCAC	GG	CG	ADRA2C	CGGG	4972	396	1913	1164	1873	1314	7.9646	60.8468	70.1548	65.5008
11848	ACCACGTCTCACACCgTCACCGACCAGTAGCGGTCCGTTTTAGAGCTAGAAATAGCAAGTTAAAATAAGGCTAGTCCGTTATCAACTTGAAAAAGTGGCACCGAGTCGGTGCTTTTTTTGTCTTACACTCACCGACCAGTAGCGGTCCCGGCTGAGTTTGGAGACGACGG	ACACTCACCGACCAGTAGCGGTCCCGGCTG	TCACCGACCAGTAGCGGTCC	CGGC	TGTCTTACAC	GG	CC	ADRA2C	CGGC	5156	167	1940	1235	1897	1210	3.23894	63.6598	63.7849	63.7224
11849	ACCACGTCTCACACCgTCACCGACCAGTAGCGGTCCGTTTTAGAGCTAGAAATAGCAAGTTAAAATAAGGCTAGTCCGTTATCAACTTGAAAAAGTGGCACCGAGTCGGTGCTTTTTTATAGCGCCACTCACCGACCAGTAGCGGTCCCGGTTGAGTTTGGAGACGACGG	CCACTCACCGACCAGTAGCGGTCCCGGTTG	TCACCGACCAGTAGCGGTCC	CGGT	ATAGCGCCAC	GG	CT	ADRA2C	CGGT	2145	202	1064	741	1065	781	9.41725	69.6429	73.3333	71.4881
11850	ACCACGTCTCACACCgTCACCGACCAGTAGCGGTCCGTTTTAGAGCTAGAAATAGCAAGTTAAAATAAGGCTAGTCCGTTATCAACTTGAAAAAGTGGCACCGAGTCGGTGCTTTTTTTAAGTCAAACTCACCGACCAGTAGCGGTCCCGCATGAGTTTGGAGACGACGG	AAACTCACCGACCAGTAGCGGTCCCGCATG	TCACCGACCAGTAGCGGTCC	CGCA	TAAGTCAAAC	GC	CA	ADRA2C	CGCA	1777	21	1370	86	1182	43	1.18177	6.27737	3.6379	4.95764
11851	ACCACGTCTCACACCgTCACCGACCAGTAGCGGTCCGTTTTAGAGCTAGAAATAGCAAGTTAAAATAAGGCTAGTCCGTTATCAACTTGAAAAAGTGGCACCGAGTCGGTGCTTTTTTCGGTAACTACTCACCGACCAGTAGCGGTCCCGCGTGAGTTTGGAGACGACGG	CTACTCACCGACCAGTAGCGGTCCCGCGTG	TCACCGACCAGTAGCGGTCC	CGCG	CGGTAACTAC	GC	CG	ADRA2C	CGCG	11035	121	8008	646	7046	594	1.09651	8.06693	8.43032	8.24862
11852	ACCACGTCTCACACCgTCACCGACCAGTAGCGGTCCGTTTTAGAGCTAGAAATAGCAAGTTAAAATAAGGCTAGTCCGTTATCAACTTGAAAAAGTGGCACCGAGTCGGTGCTTTTTTACCGCATAACTCACCGACCAGTAGCGGTCCCGCCTGAGTTTGGAGACGACGG	TAACTCACCGACCAGTAGCGGTCCCGCCTG	TCACCGACCAGTAGCGGTCC	CGCC	ACCGCATAAC	GC	CC	ADRA2C	CGCC	5105	21	3867	311	2983	237	0.411361	8.04241	7.94502	7.99372
11853	ACCACGTCTCACACCgTCACCGACCAGTAGCGGTCCGTTTTAGAGCTAGAAATAGCAAGTTAAAATAAGGCTAGTCCGTTATCAACTTGAAAAAGTGGCACCGAGTCGGTGCTTTTTTGTACACGGACTCACCGACCAGTAGCGGTCCCGCTTGAGTTTGGAGACGACGG	GGACTCACCGACCAGTAGCGGTCCCGCTTG	TCACCGACCAGTAGCGGTCC	CGCT	GTACACGGAC	GC	CT	ADRA2C	CGCT	3791	15	2577	96	2023	54	0.395674	3.72526	2.6693	3.19728
11854	ACCACGTCTCACACCgTCACCGACCAGTAGCGGTCCGTTTTAGAGCTAGAAATAGCAAGTTAAAATAAGGCTAGTCCGTTATCAACTTGAAAAAGTGGCACCGAGTCGGTGCTTTTTTATGTTCTTACTCACCGACCAGTAGCGGTCCCGTATGAGTTTGGAGACGACGG	TTACTCACCGACCAGTAGCGGTCCCGTATG	TCACCGACCAGTAGCGGTCC	CGTA	ATGTTCTTAC	GT	CA	ADRA2C	CGTA	3665	13	2991	17	2859	25	0.354707	0.568372	0.874432	0.721402
11855	ACCACGTCTCACACCgTCACCGACCAGTAGCGGTCCGTTTTAGAGCTAGAAATAGCAAGTTAAAATAAGGCTAGTCCGTTATCAACTTGAAAAAGTGGCACCGAGTCGGTGCTTTTTTTTGGCAGGACTCACCGACCAGTAGCGGTCCCGTGTGAGTTTGGAGACGACGG	GGACTCACCGACCAGTAGCGGTCCCGTGTG	TCACCGACCAGTAGCGGTCC	CGTG	TTGGCAGGAC	GT	CG	ADRA2C	CGTG	3778	13	2711	39	2799	42	0.344097	1.43858	1.50054	1.46956
11856	ACCACGTCTCACACCgTCACCGACCAGTAGCGGTCCGTTTTAGAGCTAGAAATAGCAAGTTAAAATAAGGCTAGTCCGTTATCAACTTGAAAAAGTGGCACCGAGTCGGTGCTTTTTTCTATAAGAACTCACCGACCAGTAGCGGTCCCGTCTGAGTTTGGAGACGACGG	GAACTCACCGACCAGTAGCGGTCCCGTCTG	TCACCGACCAGTAGCGGTCC	CGTC	CTATAAGAAC	GT	CC	ADRA2C	CGTC	1600	23	1358	90	1280	38	1.4375	6.62739	2.96875	4.79807
11857	ACCACGTCTCACACCgTCACCGACCAGTAGCGGTCCGTTTTAGAGCTAGAAATAGCAAGTTAAAATAAGGCTAGTCCGTTATCAACTTGAAAAAGTGGCACCGAGTCGGTGCTTTTTTACTGCCTCACTCACCGACCAGTAGCGGTCCCGTTTGAGTTTGGAGACGACGG	TCACTCACCGACCAGTAGCGGTCCCGTTTG	TCACCGACCAGTAGCGGTCC	CGTT	ACTGCCTCAC	GT	CT	ADRA2C	CGTT	4832	8	3717	27	3009	20	0.165563	0.726392	0.664673	0.695532
11858	ACCACGTCTCACACCgTCACCGACCAGTAGCGGTCCGTTTTAGAGCTAGAAATAGCAAGTTAAAATAAGGCTAGTCCGTTATCAACTTGAAAAAGTGGCACCGAGTCGGTGCTTTTTTAGTCTGCAACTCACCGACCAGTAGCGGTCCCCAATGAGTTTGGAGACGACGG	CAACTCACCGACCAGTAGCGGTCCCCAATG	TCACCGACCAGTAGCGGTCC	CCAA	AGTCTGCAAC	CA	CA	ADRA2C	CCAA	4214	11	2926	54	2608	6	0.261035	1.84552	0.230061	1.03779
11859	ACCACGTCTCACACCgTCACCGACCAGTAGCGGTCCGTTTTAGAGCTAGAAATAGCAAGTTAAAATAAGGCTAGTCCGTTATCAACTTGAAAAAGTGGCACCGAGTCGGTGCTTTTTTAAGGATGAACTCACCGACCAGTAGCGGTCCCCAGTGAGTTTGGAGACGACGG	GAACTCACCGACCAGTAGCGGTCCCCAGTG	TCACCGACCAGTAGCGGTCC	CCAG	AAGGATGAAC	CA	CG	ADRA2C	CCAG	3060	42	1881	31	1690	14	1.37255	1.64806	0.828402	1.23823
11860	ACCACGTCTCACACCgTCACCGACCAGTAGCGGTCCGTTTTAGAGCTAGAAATAGCAAGTTAAAATAAGGCTAGTCCGTTATCAACTTGAAAAAGTGGCACCGAGTCGGTGCTTTTTTATACCTCCACTCACCGACCAGTAGCGGTCCCCACTGAGTTTGGAGACGACGG	CCACTCACCGACCAGTAGCGGTCCCCACTG	TCACCGACCAGTAGCGGTCC	CCAC	ATACCTCCAC	CA	CC	ADRA2C	CCAC	4277	20	3382	19	2815	8	0.467617	0.561798	0.284192	0.422995
11861	ACCACGTCTCACACCgTCACCGACCAGTAGCGGTCCGTTTTAGAGCTAGAAATAGCAAGTTAAAATAAGGCTAGTCCGTTATCAACTTGAAAAAGTGGCACCGAGTCGGTGCTTTTTTAGGCTTACACTCACCGACCAGTAGCGGTCCCCATTGAGTTTGGAGACGACGG	ACACTCACCGACCAGTAGCGGTCCCCATTG	TCACCGACCAGTAGCGGTCC	CCAT	AGGCTTACAC	CA	CT	ADRA2C	CCAT	9621	42	7154	19	7087	28	0.436545	0.265586	0.39509	0.330338
11862	ACCACGTCTCACACCgTCACCGACCAGTAGCGGTCCGTTTTAGAGCTAGAAATAGCAAGTTAAAATAAGGCTAGTCCGTTATCAACTTGAAAAAGTGGCACCGAGTCGGTGCTTTTTTATTCCATTACTCACCGACCAGTAGCGGTCCCCGATGAGTTTGGAGACGACGG	TTACTCACCGACCAGTAGCGGTCCCCGATG	TCACCGACCAGTAGCGGTCC	CCGA	ATTCCATTAC	CG	CA	ADRA2C	CCGA	5808	13	4387	75	3846	107	0.223829	1.7096	2.78211	2.24585
11863	ACCACGTCTCACACCgTCACCGACCAGTAGCGGTCCGTTTTAGAGCTAGAAATAGCAAGTTAAAATAAGGCTAGTCCGTTATCAACTTGAAAAAGTGGCACCGAGTCGGTGCTTTTTTATGCGGTAACTCACCGACCAGTAGCGGTCCCCGGTGAGTTTGGAGACGACGG	TAACTCACCGACCAGTAGCGGTCCCCGGTG	TCACCGACCAGTAGCGGTCC	CCGG	ATGCGGTAAC	CG	CG	ADRA2C	CCGG	3120	11	2144	383	1815	366	0.352564	17.8638	20.1653	19.0145
11864	ACCACGTCTCACACCgTCACCGACCAGTAGCGGTCCGTTTTAGAGCTAGAAATAGCAAGTTAAAATAAGGCTAGTCCGTTATCAACTTGAAAAAGTGGCACCGAGTCGGTGCTTTTTTCTAATTCCACTCACCGACCAGTAGCGGTCCCCGCTGAGTTTGGAGACGACGG	CCACTCACCGACCAGTAGCGGTCCCCGCTG	TCACCGACCAGTAGCGGTCC	CCGC	CTAATTCCAC	CG	CC	ADRA2C	CCGC	5211	17	4075	84	3815	114	0.326233	2.06135	2.9882	2.52478
11865	ACCACGTCTCACACCgTCACCGACCAGTAGCGGTCCGTTTTAGAGCTAGAAATAGCAAGTTAAAATAAGGCTAGTCCGTTATCAACTTGAAAAAGTGGCACCGAGTCGGTGCTTTTTTATCAGTGAACTCACCGACCAGTAGCGGTCCCCGTTGAGTTTGGAGACGACGG	GAACTCACCGACCAGTAGCGGTCCCCGTTG	TCACCGACCAGTAGCGGTCC	CCGT	ATCAGTGAAC	CG	CT	ADRA2C	CCGT	3927	7	3076	24	2615	117	0.178253	0.780234	4.47419	2.62721
11866	ACCACGTCTCACACCgTCACCGACCAGTAGCGGTCCGTTTTAGAGCTAGAAATAGCAAGTTAAAATAAGGCTAGTCCGTTATCAACTTGAAAAAGTGGCACCGAGTCGGTGCTTTTTTGTGGCCGAACTCACCGACCAGTAGCGGTCCCCCATGAGTTTGGAGACGACGG	GAACTCACCGACCAGTAGCGGTCCCCCATG	TCACCGACCAGTAGCGGTCC	CCCA	GTGGCCGAAC	CC	CA	ADRA2C	CCCA	3768	11	2786	11	2428	47	0.291932	0.394831	1.93575	1.16529
11867	ACCACGTCTCACACCgTCACCGACCAGTAGCGGTCCGTTTTAGAGCTAGAAATAGCAAGTTAAAATAAGGCTAGTCCGTTATCAACTTGAAAAAGTGGCACCGAGTCGGTGCTTTTTTCAATTCGTACTCACCGACCAGTAGCGGTCCCCCGTGAGTTTGGAGACGACGG	GTACTCACCGACCAGTAGCGGTCCCCCGTG	TCACCGACCAGTAGCGGTCC	CCCG	CAATTCGTAC	CC	CG	ADRA2C	CCCG	7895	14	5424	22	4612	52	0.177327	0.405605	1.12749	0.766549
11868	ACCACGTCTCACACCgTCACCGACCAGTAGCGGTCCGTTTTAGAGCTAGAAATAGCAAGTTAAAATAAGGCTAGTCCGTTATCAACTTGAAAAAGTGGCACCGAGTCGGTGCTTTTTTTAACAGCGACTCACCGACCAGTAGCGGTCCCCCCTGAGTTTGGAGACGACGG	CGACTCACCGACCAGTAGCGGTCCCCCCTG	TCACCGACCAGTAGCGGTCC	CCCC	TAACAGCGAC	CC	CC	ADRA2C	CCCC	3524	14	2927	11	2830	1	0.397276	0.375811	0.0353357	0.205574
11869	ACCACGTCTCACACCgTCACCGACCAGTAGCGGTCCGTTTTAGAGCTAGAAATAGCAAGTTAAAATAAGGCTAGTCCGTTATCAACTTGAAAAAGTGGCACCGAGTCGGTGCTTTTTTCGCCTACCACTCACCGACCAGTAGCGGTCCCCCTTGAGTTTGGAGACGACGG	CCACTCACCGACCAGTAGCGGTCCCCCTTG	TCACCGACCAGTAGCGGTCC	CCCT	CGCCTACCAC	CC	CT	ADRA2C	CCCT	3419	3	2583	69	1770	51	0.087745	2.67131	2.88136	2.77633
11870	ACCACGTCTCACACCgTCACCGACCAGTAGCGGTCCGTTTTAGAGCTAGAAATAGCAAGTTAAAATAAGGCTAGTCCGTTATCAACTTGAAAAAGTGGCACCGAGTCGGTGCTTTTTTTGCTTAGCACTCACCGACCAGTAGCGGTCCCCTATGAGTTTGGAGACGACGG	GCACTCACCGACCAGTAGCGGTCCCCTATG	TCACCGACCAGTAGCGGTCC	CCTA	TGCTTAGCAC	CT	CA	ADRA2C	CCTA	2426	20	1615	11	1543	8	0.824402	0.681115	0.518471	0.599793
11871	ACCACGTCTCACACCgTCACCGACCAGTAGCGGTCCGTTTTAGAGCTAGAAATAGCAAGTTAAAATAAGGCTAGTCCGTTATCAACTTGAAAAAGTGGCACCGAGTCGGTGCTTTTTTCCGACTATACTCACCGACCAGTAGCGGTCCCCTGTGAGTTTGGAGACGACGG	ATACTCACCGACCAGTAGCGGTCCCCTGTG	TCACCGACCAGTAGCGGTCC	CCTG	CCGACTATAC	CT	CG	ADRA2C	CCTG	6133	17	5064	25	4386	16	0.277189	0.493681	0.364797	0.429239
11872	ACCACGTCTCACACCgTCACCGACCAGTAGCGGTCCGTTTTAGAGCTAGAAATAGCAAGTTAAAATAAGGCTAGTCCGTTATCAACTTGAAAAAGTGGCACCGAGTCGGTGCTTTTTTAGCGTCGCACTCACCGACCAGTAGCGGTCCCCTCTGAGTTTGGAGACGACGG	GCACTCACCGACCAGTAGCGGTCCCCTCTG	TCACCGACCAGTAGCGGTCC	CCTC	AGCGTCGCAC	CT	CC	ADRA2C	CCTC	6245	15	5018	28	4794	11	0.240192	0.557991	0.229453	0.393722
11873	ACCACGTCTCACACCgTCACCGACCAGTAGCGGTCCGTTTTAGAGCTAGAAATAGCAAGTTAAAATAAGGCTAGTCCGTTATCAACTTGAAAAAGTGGCACCGAGTCGGTGCTTTTTTGACGCTACACTCACCGACCAGTAGCGGTCCCCTTTGAGTTTGGAGACGACGG	ACACTCACCGACCAGTAGCGGTCCCCTTTG	TCACCGACCAGTAGCGGTCC	CCTT	GACGCTACAC	CT	CT	ADRA2C	CCTT	3232	3	2522	5	2434	2	0.0928218	0.198255	0.0821693	0.140212
11874	ACCACGTCTCACACCgTCACCGACCAGTAGCGGTCCGTTTTAGAGCTAGAAATAGCAAGTTAAAATAAGGCTAGTCCGTTATCAACTTGAAAAAGTGGCACCGAGTCGGTGCTTTTTTAACTCCGTACTCACCGACCAGTAGCGGTCCCTAATGAGTTTGGAGACGACGG	GTACTCACCGACCAGTAGCGGTCCCTAATG	TCACCGACCAGTAGCGGTCC	CTAA	AACTCCGTAC	TA	CA	ADRA2C	CTAA	4233	56	3290	12	3137	67	1.32294	0.364742	2.1358	1.25027
11875	ACCACGTCTCACACCgTCACCGACCAGTAGCGGTCCGTTTTAGAGCTAGAAATAGCAAGTTAAAATAAGGCTAGTCCGTTATCAACTTGAAAAAGTGGCACCGAGTCGGTGCTTTTTTACCTCGAGACTCACCGACCAGTAGCGGTCCCTAGTGAGTTTGGAGACGACGG	AGACTCACCGACCAGTAGCGGTCCCTAGTG	TCACCGACCAGTAGCGGTCC	CTAG	ACCTCGAGAC	TA	CG	ADRA2C	CTAG	2575	13	2010	25	1741	61	0.504854	1.24378	3.50373	2.37376
11876	ACCACGTCTCACACCgTCACCGACCAGTAGCGGTCCGTTTTAGAGCTAGAAATAGCAAGTTAAAATAAGGCTAGTCCGTTATCAACTTGAAAAAGTGGCACCGAGTCGGTGCTTTTTTACCACTTCACTCACCGACCAGTAGCGGTCCCTACTGAGTTTGGAGACGACGG	TCACTCACCGACCAGTAGCGGTCCCTACTG	TCACCGACCAGTAGCGGTCC	CTAC	ACCACTTCAC	TA	CC	ADRA2C	CTAC	3481	22	3188	19	2603	6	0.632002	0.595985	0.230503	0.413244
11877	ACCACGTCTCACACCgTCACCGACCAGTAGCGGTCCGTTTTAGAGCTAGAAATAGCAAGTTAAAATAAGGCTAGTCCGTTATCAACTTGAAAAAGTGGCACCGAGTCGGTGCTTTTTTTCTGTGCCACTCACCGACCAGTAGCGGTCCCTATTGAGTTTGGAGACGACGG	CCACTCACCGACCAGTAGCGGTCCCTATTG	TCACCGACCAGTAGCGGTCC	CTAT	TCTGTGCCAC	TA	CT	ADRA2C	CTAT	2733	3	2010	15	1977	7	0.109769	0.746269	0.354072	0.55017
11878	ACCACGTCTCACACCgTCACCGACCAGTAGCGGTCCGTTTTAGAGCTAGAAATAGCAAGTTAAAATAAGGCTAGTCCGTTATCAACTTGAAAAAGTGGCACCGAGTCGGTGCTTTTTTCCTGGTTAACTCACCGACCAGTAGCGGTCCCTGATGAGTTTGGAGACGACGG	TAACTCACCGACCAGTAGCGGTCCCTGATG	TCACCGACCAGTAGCGGTCC	CTGA	CCTGGTTAAC	TG	CA	ADRA2C	CTGA	9296	83	6562	646	5924	543	0.892857	9.84456	9.1661	9.50533
11879	ACCACGTCTCACACCgTCACCGACCAGTAGCGGTCCGTTTTAGAGCTAGAAATAGCAAGTTAAAATAAGGCTAGTCCGTTATCAACTTGAAAAAGTGGCACCGAGTCGGTGCTTTTTTGTCAGCCTACTCACCGACCAGTAGCGGTCCCTGGTGAGTTTGGAGACGACGG	CTACTCACCGACCAGTAGCGGTCCCTGGTG	TCACCGACCAGTAGCGGTCC	CTGG	GTCAGCCTAC	TG	CG	ADRA2C	CTGG	6273	49	4286	593	3670	783	0.781125	13.8357	21.3351	17.5854
11880	ACCACGTCTCACACCgTCACCGACCAGTAGCGGTCCGTTTTAGAGCTAGAAATAGCAAGTTAAAATAAGGCTAGTCCGTTATCAACTTGAAAAAGTGGCACCGAGTCGGTGCTTTTTTGCTGGTCTACTCACCGACCAGTAGCGGTCCCTGCTGAGTTTGGAGACGACGG	CTACTCACCGACCAGTAGCGGTCCCTGCTG	TCACCGACCAGTAGCGGTCC	CTGC	GCTGGTCTAC	TG	CC	ADRA2C	CTGC	4307	30	3186	223	2733	256	0.696541	6.99937	9.367	8.18318
11881	ACCACGTCTCACACCgTCACCGACCAGTAGCGGTCCGTTTTAGAGCTAGAAATAGCAAGTTAAAATAAGGCTAGTCCGTTATCAACTTGAAAAAGTGGCACCGAGTCGGTGCTTTTTTGCGCAGAAACTCACCGACCAGTAGCGGTCCCTGTTGAGTTTGGAGACGACGG	AAACTCACCGACCAGTAGCGGTCCCTGTTG	TCACCGACCAGTAGCGGTCC	CTGT	GCGCAGAAAC	TG	CT	ADRA2C	CTGT	1857	30	1455	109	1473	92	1.61551	7.49141	6.24576	6.86858
11882	ACCACGTCTCACACCgTCACCGACCAGTAGCGGTCCGTTTTAGAGCTAGAAATAGCAAGTTAAAATAAGGCTAGTCCGTTATCAACTTGAAAAAGTGGCACCGAGTCGGTGCTTTTTTATGTCCTTACTCACCGACCAGTAGCGGTCCCTCATGAGTTTGGAGACGACGG	TTACTCACCGACCAGTAGCGGTCCCTCATG	TCACCGACCAGTAGCGGTCC	CTCA	ATGTCCTTAC	TC	CA	ADRA2C	CTCA	4123	9	3011	13	2594	11	0.218288	0.43175	0.424056	0.427903
11883	ACCACGTCTCACACCgTCACCGACCAGTAGCGGTCCGTTTTAGAGCTAGAAATAGCAAGTTAAAATAAGGCTAGTCCGTTATCAACTTGAAAAAGTGGCACCGAGTCGGTGCTTTTTTAGAAGGAAACTCACCGACCAGTAGCGGTCCCTCGTGAGTTTGGAGACGACGG	AAACTCACCGACCAGTAGCGGTCCCTCGTG	TCACCGACCAGTAGCGGTCC	CTCG	AGAAGGAAAC	TC	CG	ADRA2C	CTCG	3001	6	2323	19	2772	23	0.199933	0.817908	0.829726	0.823817
11884	ACCACGTCTCACACCgTCACCGACCAGTAGCGGTCCGTTTTAGAGCTAGAAATAGCAAGTTAAAATAAGGCTAGTCCGTTATCAACTTGAAAAAGTGGCACCGAGTCGGTGCTTTTTTAGATGCGGACTCACCGACCAGTAGCGGTCCCTCCTGAGTTTGGAGACGACGG	GGACTCACCGACCAGTAGCGGTCCCTCCTG	TCACCGACCAGTAGCGGTCC	CTCC	AGATGCGGAC	TC	CC	ADRA2C	CTCC	5265	16	3732	21	3269	29	0.303894	0.562701	0.887121	0.724911
11885	ACCACGTCTCACACCgTCACCGACCAGTAGCGGTCCGTTTTAGAGCTAGAAATAGCAAGTTAAAATAAGGCTAGTCCGTTATCAACTTGAAAAAGTGGCACCGAGTCGGTGCTTTTTTGACACCGCACTCACCGACCAGTAGCGGTCCCTCTTGAGTTTGGAGACGACGG	GCACTCACCGACCAGTAGCGGTCCCTCTTG	TCACCGACCAGTAGCGGTCC	CTCT	GACACCGCAC	TC	CT	ADRA2C	CTCT	6421	23	4715	20	3745	33	0.3582	0.424178	0.881175	0.652677
11886	ACCACGTCTCACACCgTCACCGACCAGTAGCGGTCCGTTTTAGAGCTAGAAATAGCAAGTTAAAATAAGGCTAGTCCGTTATCAACTTGAAAAAGTGGCACCGAGTCGGTGCTTTTTTGGTCGAAGACTCACCGACCAGTAGCGGTCCCTTATGAGTTTGGAGACGACGG	AGACTCACCGACCAGTAGCGGTCCCTTATG	TCACCGACCAGTAGCGGTCC	CTTA	GGTCGAAGAC	TT	CA	ADRA2C	CTTA	2304	4	1622	30	1608	9	0.173611	1.84957	0.559701	1.20463
11887	ACCACGTCTCACACCgTCACCGACCAGTAGCGGTCCGTTTTAGAGCTAGAAATAGCAAGTTAAAATAAGGCTAGTCCGTTATCAACTTGAAAAAGTGGCACCGAGTCGGTGCTTTTTTCCTGGCTCACTCACCGACCAGTAGCGGTCCCTTGTGAGTTTGGAGACGACGG	TCACTCACCGACCAGTAGCGGTCCCTTGTG	TCACCGACCAGTAGCGGTCC	CTTG	CCTGGCTCAC	TT	CG	ADRA2C	CTTG	6539	33	5724	19	4305	56	0.504664	0.331936	1.30081	0.816374
11888	ACCACGTCTCACACCgTCACCGACCAGTAGCGGTCCGTTTTAGAGCTAGAAATAGCAAGTTAAAATAAGGCTAGTCCGTTATCAACTTGAAAAAGTGGCACCGAGTCGGTGCTTTTTTTACACTGCACTCACCGACCAGTAGCGGTCCCTTCTGAGTTTGGAGACGACGG	GCACTCACCGACCAGTAGCGGTCCCTTCTG	TCACCGACCAGTAGCGGTCC	CTTC	TACACTGCAC	TT	CC	ADRA2C	CTTC	4549	40	3590	23	3054	53	0.879314	0.640669	1.73543	1.18805
11889	ACCACGTCTCACACCgTCACCGACCAGTAGCGGTCCGTTTTAGAGCTAGAAATAGCAAGTTAAAATAAGGCTAGTCCGTTATCAACTTGAAAAAGTGGCACCGAGTCGGTGCTTTTTTCATGTAATACTCACCGACCAGTAGCGGTCCCTTTTGAGTTTGGAGACGACGG	ATACTCACCGACCAGTAGCGGTCCCTTTTG	TCACCGACCAGTAGCGGTCC	CTTT	CATGTAATAC	TT	CT	ADRA2C	CTTT	3025	3	2282	17	2356	12	0.0991736	0.744961	0.509338	0.627149
11890	ACCACGTCTCACACCgTCACCGACCAGTAGCGGTCCGTTTTAGAGCTAGAAATAGCAAGTTAAAATAAGGCTAGTCCGTTATCAACTTGAAAAAGTGGCACCGAGTCGGTGCTTTTTTTCGACCAGACTCACCGACCAGTAGCGGTCCTAAATGAGTTTGGAGACGACGG	AGACTCACCGACCAGTAGCGGTCCTAAATG	TCACCGACCAGTAGCGGTCC	TAAA	TCGACCAGAC	AA	TA	ADRA2C	TAAA	4436	43	3335	23	2898	90	0.969342	0.689655	3.10559	1.89762
11891	ACCACGTCTCACACCgTCACCGACCAGTAGCGGTCCGTTTTAGAGCTAGAAATAGCAAGTTAAAATAAGGCTAGTCCGTTATCAACTTGAAAAAGTGGCACCGAGTCGGTGCTTTTTTGCATGTAGACTCACCGACCAGTAGCGGTCCTAAGTGAGTTTGGAGACGACGG	AGACTCACCGACCAGTAGCGGTCCTAAGTG	TCACCGACCAGTAGCGGTCC	TAAG	GCATGTAGAC	AA	TG	ADRA2C	TAAG	7255	40	5512	56	4717	60	0.551344	1.01597	1.27199	1.14398
11892	ACCACGTCTCACACCgTCACCGACCAGTAGCGGTCCGTTTTAGAGCTAGAAATAGCAAGTTAAAATAAGGCTAGTCCGTTATCAACTTGAAAAAGTGGCACCGAGTCGGTGCTTTTTTGAACATTGACTCACCGACCAGTAGCGGTCCTAACTGAGTTTGGAGACGACGG	TGACTCACCGACCAGTAGCGGTCCTAACTG	TCACCGACCAGTAGCGGTCC	TAAC	GAACATTGAC	AA	TC	ADRA2C	TAAC	1757	25	1282	41	1201	8	1.42288	3.19813	0.666112	1.93212
11893	ACCACGTCTCACACCgTCACCGACCAGTAGCGGTCCGTTTTAGAGCTAGAAATAGCAAGTTAAAATAAGGCTAGTCCGTTATCAACTTGAAAAAGTGGCACCGAGTCGGTGCTTTTTTAGCTGACGACTCACCGACCAGTAGCGGTCCTAATTGAGTTTGGAGACGACGG	CGACTCACCGACCAGTAGCGGTCCTAATTG	TCACCGACCAGTAGCGGTCC	TAAT	AGCTGACGAC	AA	TT	ADRA2C	TAAT	3551	4	2531	6	2348	2	0.112644	0.23706	0.0851789	0.16112
11894	ACCACGTCTCACACCgTCACCGACCAGTAGCGGTCCGTTTTAGAGCTAGAAATAGCAAGTTAAAATAAGGCTAGTCCGTTATCAACTTGAAAAAGTGGCACCGAGTCGGTGCTTTTTTGTATGATCACTCACCGACCAGTAGCGGTCCTAGATGAGTTTGGAGACGACGG	TCACTCACCGACCAGTAGCGGTCCTAGATG	TCACCGACCAGTAGCGGTCC	TAGA	GTATGATCAC	AG	TA	ADRA2C	TAGA	4482	43	2758	568	2669	572	0.959393	20.5946	21.4312	21.0129
11895	ACCACGTCTCACACCgTCACCGACCAGTAGCGGTCCGTTTTAGAGCTAGAAATAGCAAGTTAAAATAAGGCTAGTCCGTTATCAACTTGAAAAAGTGGCACCGAGTCGGTGCTTTTTTCTATGTACACTCACCGACCAGTAGCGGTCCTAGGTGAGTTTGGAGACGACGG	ACACTCACCGACCAGTAGCGGTCCTAGGTG	TCACCGACCAGTAGCGGTCC	TAGG	CTATGTACAC	AG	TG	ADRA2C	TAGG	4000	30	2726	874	2684	1081	0.75	32.0616	40.2757	36.1687
11896	ACCACGTCTCACACCgTCACCGACCAGTAGCGGTCCGTTTTAGAGCTAGAAATAGCAAGTTAAAATAAGGCTAGTCCGTTATCAACTTGAAAAAGTGGCACCGAGTCGGTGCTTTTTTTTGGCTGGACTCACCGACCAGTAGCGGTCCTAGCTGAGTTTGGAGACGACGG	GGACTCACCGACCAGTAGCGGTCCTAGCTG	TCACCGACCAGTAGCGGTCC	TAGC	TTGGCTGGAC	AG	TC	ADRA2C	TAGC	5025	55	3193	545	3158	486	1.09453	17.0686	15.3895	16.229
11897	ACCACGTCTCACACCgTCACCGACCAGTAGCGGTCCGTTTTAGAGCTAGAAATAGCAAGTTAAAATAAGGCTAGTCCGTTATCAACTTGAAAAAGTGGCACCGAGTCGGTGCTTTTTTAAGATGTGACTCACCGACCAGTAGCGGTCCTAGTTGAGTTTGGAGACGACGG	TGACTCACCGACCAGTAGCGGTCCTAGTTG	TCACCGACCAGTAGCGGTCC	TAGT	AAGATGTGAC	AG	TT	ADRA2C	TAGT	3528	28	2379	503	2097	452	0.793651	21.1433	21.5546	21.349
11898	ACCACGTCTCACACCgTCACCGACCAGTAGCGGTCCGTTTTAGAGCTAGAAATAGCAAGTTAAAATAAGGCTAGTCCGTTATCAACTTGAAAAAGTGGCACCGAGTCGGTGCTTTTTTATACTTAGACTCACCGACCAGTAGCGGTCCTACATGAGTTTGGAGACGACGG	AGACTCACCGACCAGTAGCGGTCCTACATG	TCACCGACCAGTAGCGGTCC	TACA	ATACTTAGAC	AC	TA	ADRA2C	TACA	2699	6	2551	9	1759	14	0.222305	0.352803	0.795907	0.574355
11899	ACCACGTCTCACACCgTCACCGACCAGTAGCGGTCCGTTTTAGAGCTAGAAATAGCAAGTTAAAATAAGGCTAGTCCGTTATCAACTTGAAAAAGTGGCACCGAGTCGGTGCTTTTTTCCTCAAGCACTCACCGACCAGTAGCGGTCCTACGTGAGTTTGGAGACGACGG	GCACTCACCGACCAGTAGCGGTCCTACGTG	TCACCGACCAGTAGCGGTCC	TACG	CCTCAAGCAC	AC	TG	ADRA2C	TACG	2729	5	2393	6	2241	4	0.183217	0.250731	0.178492	0.214612
11900	ACCACGTCTCACACCgTCACCGACCAGTAGCGGTCCGTTTTAGAGCTAGAAATAGCAAGTTAAAATAAGGCTAGTCCGTTATCAACTTGAAAAAGTGGCACCGAGTCGGTGCTTTTTTTTCGGACTACTCACCGACCAGTAGCGGTCCTACCTGAGTTTGGAGACGACGG	CTACTCACCGACCAGTAGCGGTCCTACCTG	TCACCGACCAGTAGCGGTCC	TACC	TTCGGACTAC	AC	TC	ADRA2C	TACC	1827	19	1582	2	1208	4	1.03996	0.126422	0.331126	0.228774
11901	ACCACGTCTCACACCgTCACCGACCAGTAGCGGTCCGTTTTAGAGCTAGAAATAGCAAGTTAAAATAAGGCTAGTCCGTTATCAACTTGAAAAAGTGGCACCGAGTCGGTGCTTTTTTAAGCAAGTACTCACCGACCAGTAGCGGTCCTACTTGAGTTTGGAGACGACGG	GTACTCACCGACCAGTAGCGGTCCTACTTG	TCACCGACCAGTAGCGGTCC	TACT	AAGCAAGTAC	AC	TT	ADRA2C	TACT	3733	13	3085	10	2807	2	0.348245	0.324149	0.0712504	0.1977
11902	ACCACGTCTCACACCgTCACCGACCAGTAGCGGTCCGTTTTAGAGCTAGAAATAGCAAGTTAAAATAAGGCTAGTCCGTTATCAACTTGAAAAAGTGGCACCGAGTCGGTGCTTTTTTTGAGCTTGACTCACCGACCAGTAGCGGTCCTATATGAGTTTGGAGACGACGG	TGACTCACCGACCAGTAGCGGTCCTATATG	TCACCGACCAGTAGCGGTCC	TATA	TGAGCTTGAC	AT	TA	ADRA2C	TATA	3584	11	2817	8	2798	4	0.30692	0.28399	0.142959	0.213475
11903	ACCACGTCTCACACCgTCACCGACCAGTAGCGGTCCGTTTTAGAGCTAGAAATAGCAAGTTAAAATAAGGCTAGTCCGTTATCAACTTGAAAAAGTGGCACCGAGTCGGTGCTTTTTTATTCGTCAACTCACCGACCAGTAGCGGTCCTATGTGAGTTTGGAGACGACGG	CAACTCACCGACCAGTAGCGGTCCTATGTG	TCACCGACCAGTAGCGGTCC	TATG	ATTCGTCAAC	AT	TG	ADRA2C	TATG	2064	14	1566	0	1408	2	0.678295	0	0.142045	0.0710227
11904	ACCACGTCTCACACCgTCACCGACCAGTAGCGGTCCGTTTTAGAGCTAGAAATAGCAAGTTAAAATAAGGCTAGTCCGTTATCAACTTGAAAAAGTGGCACCGAGTCGGTGCTTTTTTATTGACGGACTCACCGACCAGTAGCGGTCCTATCTGAGTTTGGAGACGACGG	GGACTCACCGACCAGTAGCGGTCCTATCTG	TCACCGACCAGTAGCGGTCC	TATC	ATTGACGGAC	AT	TC	ADRA2C	TATC	6532	40	4886	12	4395	28	0.61237	0.2456	0.637088	0.441344
11905	ACCACGTCTCACACCgTCACCGACCAGTAGCGGTCCGTTTTAGAGCTAGAAATAGCAAGTTAAAATAAGGCTAGTCCGTTATCAACTTGAAAAAGTGGCACCGAGTCGGTGCTTTTTTGCGTCCTGACTCACCGACCAGTAGCGGTCCTATTTGAGTTTGGAGACGACGG	TGACTCACCGACCAGTAGCGGTCCTATTTG	TCACCGACCAGTAGCGGTCC	TATT	GCGTCCTGAC	AT	TT	ADRA2C	TATT	5081	56	3395	17	2704	12	1.10215	0.500736	0.443787	0.472262
11906	ACCACGTCTCACACCgTCACCGACCAGTAGCGGTCCGTTTTAGAGCTAGAAATAGCAAGTTAAAATAAGGCTAGTCCGTTATCAACTTGAAAAAGTGGCACCGAGTCGGTGCTTTTTTTTAACAATACTCACCGACCAGTAGCGGTCCTGAATGAGTTTGGAGACGACGG	ATACTCACCGACCAGTAGCGGTCCTGAATG	TCACCGACCAGTAGCGGTCC	TGAA	TTAACAATAC	GA	TA	ADRA2C	TGAA	1118	6	741	73	801	178	0.536673	9.85155	22.2222	16.0369
11907	ACCACGTCTCACACCgTCACCGACCAGTAGCGGTCCGTTTTAGAGCTAGAAATAGCAAGTTAAAATAAGGCTAGTCCGTTATCAACTTGAAAAAGTGGCACCGAGTCGGTGCTTTTTTGAGTCTTAACTCACCGACCAGTAGCGGTCCTGAGTGAGTTTGGAGACGACGG	TAACTCACCGACCAGTAGCGGTCCTGAGTG	TCACCGACCAGTAGCGGTCC	TGAG	GAGTCTTAAC	GA	TG	ADRA2C	TGAG	4138	60	2665	424	2692	549	1.44998	15.9099	20.3938	18.1519
11908	ACCACGTCTCACACCgTCACCGACCAGTAGCGGTCCGTTTTAGAGCTAGAAATAGCAAGTTAAAATAAGGCTAGTCCGTTATCAACTTGAAAAAGTGGCACCGAGTCGGTGCTTTTTTACTCGAGAACTCACCGACCAGTAGCGGTCCTGACTGAGTTTGGAGACGACGG	GAACTCACCGACCAGTAGCGGTCCTGACTG	TCACCGACCAGTAGCGGTCC	TGAC	ACTCGAGAAC	GA	TC	ADRA2C	TGAC	4470	44	3525	624	2896	464	0.98434	17.7021	16.0221	16.8621
11909	ACCACGTCTCACACCgTCACCGACCAGTAGCGGTCCGTTTTAGAGCTAGAAATAGCAAGTTAAAATAAGGCTAGTCCGTTATCAACTTGAAAAAGTGGCACCGAGTCGGTGCTTTTTTAGGTTCAGACTCACCGACCAGTAGCGGTCCTGATTGAGTTTGGAGACGACGG	AGACTCACCGACCAGTAGCGGTCCTGATTG	TCACCGACCAGTAGCGGTCC	TGAT	AGGTTCAGAC	GA	TT	ADRA2C	TGAT	4355	104	2849	303	2893	452	2.38806	10.6353	15.6239	13.1296
11910	ACCACGTCTCACACCgTCACCGACCAGTAGCGGTCCGTTTTAGAGCTAGAAATAGCAAGTTAAAATAAGGCTAGTCCGTTATCAACTTGAAAAAGTGGCACCGAGTCGGTGCTTTTTTACATCACCACTCACCGACCAGTAGCGGTCCTGGATGAGTTTGGAGACGACGG	CCACTCACCGACCAGTAGCGGTCCTGGATG	TCACCGACCAGTAGCGGTCC	TGGA	ACATCACCAC	GG	TA	ADRA2C	TGGA	3015	169	1707	1253	1544	1130	5.60531	73.4036	73.1865	73.2951
11911	ACCACGTCTCACACCgTCACCGACCAGTAGCGGTCCGTTTTAGAGCTAGAAATAGCAAGTTAAAATAAGGCTAGTCCGTTATCAACTTGAAAAAGTGGCACCGAGTCGGTGCTTTTTTGCTGTCTAACTCACCGACCAGTAGCGGTCCTGGGTGAGTTTGGAGACGACGG	TAACTCACCGACCAGTAGCGGTCCTGGGTG	TCACCGACCAGTAGCGGTCC	TGGG	GCTGTCTAAC	GG	TG	ADRA2C	TGGG	3497	63	1895	984	1348	664	1.80154	51.9261	49.2582	50.5921
11912	ACCACGTCTCACACCgTCACCGACCAGTAGCGGTCCGTTTTAGAGCTAGAAATAGCAAGTTAAAATAAGGCTAGTCCGTTATCAACTTGAAAAAGTGGCACCGAGTCGGTGCTTTTTTGCGGCGAGACTCACCGACCAGTAGCGGTCCTGGCTGAGTTTGGAGACGACGG	AGACTCACCGACCAGTAGCGGTCCTGGCTG	TCACCGACCAGTAGCGGTCC	TGGC	GCGGCGAGAC	GG	TC	ADRA2C	TGGC	15466	684	6662	3884	6509	4293	4.4226	58.3008	65.9548	62.1278
11913	ACCACGTCTCACACCgTCACCGACCAGTAGCGGTCCGTTTTAGAGCTAGAAATAGCAAGTTAAAATAAGGCTAGTCCGTTATCAACTTGAAAAAGTGGCACCGAGTCGGTGCTTTTTTAGGTACTGACTCACCGACCAGTAGCGGTCCTGGTTGAGTTTGGAGACGACGG	TGACTCACCGACCAGTAGCGGTCCTGGTTG	TCACCGACCAGTAGCGGTCC	TGGT	AGGTACTGAC	GG	TT	ADRA2C	TGGT	2143	178	968	652	1050	759	8.30611	67.3554	72.2857	69.8205
11914	ACCACGTCTCACACCgTCACCGACCAGTAGCGGTCCGTTTTAGAGCTAGAAATAGCAAGTTAAAATAAGGCTAGTCCGTTATCAACTTGAAAAAGTGGCACCGAGTCGGTGCTTTTTTGGACGCGAACTCACCGACCAGTAGCGGTCCTGCATGAGTTTGGAGACGACGG	GAACTCACCGACCAGTAGCGGTCCTGCATG	TCACCGACCAGTAGCGGTCC	TGCA	GGACGCGAAC	GC	TA	ADRA2C	TGCA	4879	23	3979	131	3054	126	0.471408	3.29228	4.12574	3.70901
11915	ACCACGTCTCACACCgTCACCGACCAGTAGCGGTCCGTTTTAGAGCTAGAAATAGCAAGTTAAAATAAGGCTAGTCCGTTATCAACTTGAAAAAGTGGCACCGAGTCGGTGCTTTTTTGATTGACAACTCACCGACCAGTAGCGGTCCTGCGTGAGTTTGGAGACGACGG	CAACTCACCGACCAGTAGCGGTCCTGCGTG	TCACCGACCAGTAGCGGTCC	TGCG	GATTGACAAC	GC	TG	ADRA2C	TGCG	5557	22	4271	87	3472	98	0.395897	2.03699	2.82258	2.42979
11916	ACCACGTCTCACACCgTCACCGACCAGTAGCGGTCCGTTTTAGAGCTAGAAATAGCAAGTTAAAATAAGGCTAGTCCGTTATCAACTTGAAAAAGTGGCACCGAGTCGGTGCTTTTTTCTCTAAGCACTCACCGACCAGTAGCGGTCCTGCCTGAGTTTGGAGACGACGG	GCACTCACCGACCAGTAGCGGTCCTGCCTG	TCACCGACCAGTAGCGGTCC	TGCC	CTCTAAGCAC	GC	TC	ADRA2C	TGCC	4796	46	3344	292	3321	238	0.959133	8.73206	7.16652	7.94929
11917	ACCACGTCTCACACCgTCACCGACCAGTAGCGGTCCGTTTTAGAGCTAGAAATAGCAAGTTAAAATAAGGCTAGTCCGTTATCAACTTGAAAAAGTGGCACCGAGTCGGTGCTTTTTTAGTGGAGAACTCACCGACCAGTAGCGGTCCTGCTTGAGTTTGGAGACGACGG	GAACTCACCGACCAGTAGCGGTCCTGCTTG	TCACCGACCAGTAGCGGTCC	TGCT	AGTGGAGAAC	GC	TT	ADRA2C	TGCT	8462	41	6197	163	5135	173	0.484519	2.6303	3.36904	2.99967
11918	ACCACGTCTCACACCgTCACCGACCAGTAGCGGTCCGTTTTAGAGCTAGAAATAGCAAGTTAAAATAAGGCTAGTCCGTTATCAACTTGAAAAAGTGGCACCGAGTCGGTGCTTTTTTGATTGACCACTCACCGACCAGTAGCGGTCCTGTATGAGTTTGGAGACGACGG	CCACTCACCGACCAGTAGCGGTCCTGTATG	TCACCGACCAGTAGCGGTCC	TGTA	GATTGACCAC	GT	TA	ADRA2C	TGTA	5573	29	4867	32	3934	7	0.520366	0.657489	0.177936	0.417713
11919	ACCACGTCTCACACCgTCACCGACCAGTAGCGGTCCGTTTTAGAGCTAGAAATAGCAAGTTAAAATAAGGCTAGTCCGTTATCAACTTGAAAAAGTGGCACCGAGTCGGTGCTTTTTTCTGATCTTACTCACCGACCAGTAGCGGTCCTGTGTGAGTTTGGAGACGACGG	TTACTCACCGACCAGTAGCGGTCCTGTGTG	TCACCGACCAGTAGCGGTCC	TGTG	CTGATCTTAC	GT	TG	ADRA2C	TGTG	5633	15	4273	31	3725	75	0.266288	0.725486	2.01342	1.36945
11920	ACCACGTCTCACACCgTCACCGACCAGTAGCGGTCCGTTTTAGAGCTAGAAATAGCAAGTTAAAATAAGGCTAGTCCGTTATCAACTTGAAAAAGTGGCACCGAGTCGGTGCTTTTTTGCTGAGCAACTCACCGACCAGTAGCGGTCCTGTCTGAGTTTGGAGACGACGG	CAACTCACCGACCAGTAGCGGTCCTGTCTG	TCACCGACCAGTAGCGGTCC	TGTC	GCTGAGCAAC	GT	TC	ADRA2C	TGTC	4170	10	2899	90	2466	15	0.239808	3.10452	0.608273	1.8564
11921	ACCACGTCTCACACCgTCACCGACCAGTAGCGGTCCGTTTTAGAGCTAGAAATAGCAAGTTAAAATAAGGCTAGTCCGTTATCAACTTGAAAAAGTGGCACCGAGTCGGTGCTTTTTTCGGTTAAGACTCACCGACCAGTAGCGGTCCTGTTTGAGTTTGGAGACGACGG	AGACTCACCGACCAGTAGCGGTCCTGTTTG	TCACCGACCAGTAGCGGTCC	TGTT	CGGTTAAGAC	GT	TT	ADRA2C	TGTT	8245	52	6230	124	5185	85	0.630685	1.99037	1.63934	1.81486
11922	ACCACGTCTCACACCgTCACCGACCAGTAGCGGTCCGTTTTAGAGCTAGAAATAGCAAGTTAAAATAAGGCTAGTCCGTTATCAACTTGAAAAAGTGGCACCGAGTCGGTGCTTTTTTAAGCGTGGACTCACCGACCAGTAGCGGTCCTCAATGAGTTTGGAGACGACGG	GGACTCACCGACCAGTAGCGGTCCTCAATG	TCACCGACCAGTAGCGGTCC	TCAA	AAGCGTGGAC	CA	TA	ADRA2C	TCAA	2622	36	2404	21	2062	26	1.373	0.873544	1.26091	1.06723
11923	ACCACGTCTCACACCgTCACCGACCAGTAGCGGTCCGTTTTAGAGCTAGAAATAGCAAGTTAAAATAAGGCTAGTCCGTTATCAACTTGAAAAAGTGGCACCGAGTCGGTGCTTTTTTCGCTCTCGACTCACCGACCAGTAGCGGTCCTCAGTGAGTTTGGAGACGACGG	CGACTCACCGACCAGTAGCGGTCCTCAGTG	TCACCGACCAGTAGCGGTCC	TCAG	CGCTCTCGAC	CA	TG	ADRA2C	TCAG	9282	14	6910	34	5803	58	0.15083	0.492041	0.999483	0.745762
11924	ACCACGTCTCACACCgTCACCGACCAGTAGCGGTCCGTTTTAGAGCTAGAAATAGCAAGTTAAAATAAGGCTAGTCCGTTATCAACTTGAAAAAGTGGCACCGAGTCGGTGCTTTTTTAGAACTGTACTCACCGACCAGTAGCGGTCCTCACTGAGTTTGGAGACGACGG	GTACTCACCGACCAGTAGCGGTCCTCACTG	TCACCGACCAGTAGCGGTCC	TCAC	AGAACTGTAC	CA	TC	ADRA2C	TCAC	3740	24	3064	12	2320	9	0.641711	0.391645	0.387931	0.389788
11925	ACCACGTCTCACACCgTCACCGACCAGTAGCGGTCCGTTTTAGAGCTAGAAATAGCAAGTTAAAATAAGGCTAGTCCGTTATCAACTTGAAAAAGTGGCACCGAGTCGGTGCTTTTTTTAACTGAAACTCACCGACCAGTAGCGGTCCTCATTGAGTTTGGAGACGACGG	AAACTCACCGACCAGTAGCGGTCCTCATTG	TCACCGACCAGTAGCGGTCC	TCAT	TAACTGAAAC	CA	TT	ADRA2C	TCAT	1864	6	1342	10	1236	10	0.321888	0.745156	0.809061	0.777109
11926	ACCACGTCTCACACCgTCACCGACCAGTAGCGGTCCGTTTTAGAGCTAGAAATAGCAAGTTAAAATAAGGCTAGTCCGTTATCAACTTGAAAAAGTGGCACCGAGTCGGTGCTTTTTTCTAGTGCGACTCACCGACCAGTAGCGGTCCTCGATGAGTTTGGAGACGACGG	CGACTCACCGACCAGTAGCGGTCCTCGATG	TCACCGACCAGTAGCGGTCC	TCGA	CTAGTGCGAC	CG	TA	ADRA2C	TCGA	5121	18	3869	30	3440	42	0.351494	0.775394	1.22093	0.998162
11927	ACCACGTCTCACACCgTCACCGACCAGTAGCGGTCCGTTTTAGAGCTAGAAATAGCAAGTTAAAATAAGGCTAGTCCGTTATCAACTTGAAAAAGTGGCACCGAGTCGGTGCTTTTTTGCGATCGTACTCACCGACCAGTAGCGGTCCTCGGTGAGTTTGGAGACGACGG	GTACTCACCGACCAGTAGCGGTCCTCGGTG	TCACCGACCAGTAGCGGTCC	TCGG	GCGATCGTAC	CG	TG	ADRA2C	TCGG	4308	26	3297	180	3025	266	0.603528	5.45951	8.79339	7.12645
11928	ACCACGTCTCACACCgTCACCGACCAGTAGCGGTCCGTTTTAGAGCTAGAAATAGCAAGTTAAAATAAGGCTAGTCCGTTATCAACTTGAAAAAGTGGCACCGAGTCGGTGCTTTTTTACAATGAAACTCACCGACCAGTAGCGGTCCTCGCTGAGTTTGGAGACGACGG	AAACTCACCGACCAGTAGCGGTCCTCGCTG	TCACCGACCAGTAGCGGTCC	TCGC	ACAATGAAAC	CG	TC	ADRA2C	TCGC	2827	23	2257	29	2269	81	0.813583	1.28489	3.56985	2.42737
11929	ACCACGTCTCACACCgTCACCGACCAGTAGCGGTCCGTTTTAGAGCTAGAAATAGCAAGTTAAAATAAGGCTAGTCCGTTATCAACTTGAAAAAGTGGCACCGAGTCGGTGCTTTTTTTTGAAGCTACTCACCGACCAGTAGCGGTCCTCGTTGAGTTTGGAGACGACGG	CTACTCACCGACCAGTAGCGGTCCTCGTTG	TCACCGACCAGTAGCGGTCC	TCGT	TTGAAGCTAC	CG	TT	ADRA2C	TCGT	8499	67	6318	47	6081	38	0.788328	0.743906	0.624897	0.684402
11930	ACCACGTCTCACACCgTCACCGACCAGTAGCGGTCCGTTTTAGAGCTAGAAATAGCAAGTTAAAATAAGGCTAGTCCGTTATCAACTTGAAAAAGTGGCACCGAGTCGGTGCTTTTTTTCCTCGCGACTCACCGACCAGTAGCGGTCCTCCATGAGTTTGGAGACGACGG	CGACTCACCGACCAGTAGCGGTCCTCCATG	TCACCGACCAGTAGCGGTCC	TCCA	TCCTCGCGAC	CC	TA	ADRA2C	TCCA	3541	3	2756	11	2464	9	0.0847218	0.399129	0.36526	0.382194
11931	ACCACGTCTCACACCgTCACCGACCAGTAGCGGTCCGTTTTAGAGCTAGAAATAGCAAGTTAAAATAAGGCTAGTCCGTTATCAACTTGAAAAAGTGGCACCGAGTCGGTGCTTTTTTAACAATGTACTCACCGACCAGTAGCGGTCCTCCGTGAGTTTGGAGACGACGG	GTACTCACCGACCAGTAGCGGTCCTCCGTG	TCACCGACCAGTAGCGGTCC	TCCG	AACAATGTAC	CC	TG	ADRA2C	TCCG	5458	42	3508	22	3076	10	0.769513	0.627138	0.325098	0.476118
11932	ACCACGTCTCACACCgTCACCGACCAGTAGCGGTCCGTTTTAGAGCTAGAAATAGCAAGTTAAAATAAGGCTAGTCCGTTATCAACTTGAAAAAGTGGCACCGAGTCGGTGCTTTTTTCCGCGTCGACTCACCGACCAGTAGCGGTCCTCCCTGAGTTTGGAGACGACGG	CGACTCACCGACCAGTAGCGGTCCTCCCTG	TCACCGACCAGTAGCGGTCC	TCCC	CCGCGTCGAC	CC	TC	ADRA2C	TCCC	3568	11	2328	26	1880	31	0.308296	1.11684	1.64894	1.38289
11933	ACCACGTCTCACACCgTCACCGACCAGTAGCGGTCCGTTTTAGAGCTAGAAATAGCAAGTTAAAATAAGGCTAGTCCGTTATCAACTTGAAAAAGTGGCACCGAGTCGGTGCTTTTTTCACTCCAGACTCACCGACCAGTAGCGGTCCTCCTTGAGTTTGGAGACGACGG	AGACTCACCGACCAGTAGCGGTCCTCCTTG	TCACCGACCAGTAGCGGTCC	TCCT	CACTCCAGAC	CC	TT	ADRA2C	TCCT	3346	4	2695	13	2234	8	0.119546	0.482375	0.358102	0.420238
11934	ACCACGTCTCACACCgTCACCGACCAGTAGCGGTCCGTTTTAGAGCTAGAAATAGCAAGTTAAAATAAGGCTAGTCCGTTATCAACTTGAAAAAGTGGCACCGAGTCGGTGCTTTTTTCCTGCGCAACTCACCGACCAGTAGCGGTCCTCTATGAGTTTGGAGACGACGG	CAACTCACCGACCAGTAGCGGTCCTCTATG	TCACCGACCAGTAGCGGTCC	TCTA	CCTGCGCAAC	CT	TA	ADRA2C	TCTA	6136	23	4561	20	3825	23	0.374837	0.4385	0.601307	0.519904
11935	ACCACGTCTCACACCgTCACCGACCAGTAGCGGTCCGTTTTAGAGCTAGAAATAGCAAGTTAAAATAAGGCTAGTCCGTTATCAACTTGAAAAAGTGGCACCGAGTCGGTGCTTTTTTTAACTATTACTCACCGACCAGTAGCGGTCCTCTGTGAGTTTGGAGACGACGG	TTACTCACCGACCAGTAGCGGTCCTCTGTG	TCACCGACCAGTAGCGGTCC	TCTG	TAACTATTAC	CT	TG	ADRA2C	TCTG	2569	12	1808	2	1679	29	0.467108	0.110619	1.72722	0.918919
11936	ACCACGTCTCACACCgTCACCGACCAGTAGCGGTCCGTTTTAGAGCTAGAAATAGCAAGTTAAAATAAGGCTAGTCCGTTATCAACTTGAAAAAGTGGCACCGAGTCGGTGCTTTTTTGGAACCGTACTCACCGACCAGTAGCGGTCCTCTCTGAGTTTGGAGACGACGG	GTACTCACCGACCAGTAGCGGTCCTCTCTG	TCACCGACCAGTAGCGGTCC	TCTC	GGAACCGTAC	CT	TC	ADRA2C	TCTC	1919	5	1647	5	1606	6	0.260552	0.303582	0.373599	0.338591
11937	ACCACGTCTCACACCgTCACCGACCAGTAGCGGTCCGTTTTAGAGCTAGAAATAGCAAGTTAAAATAAGGCTAGTCCGTTATCAACTTGAAAAAGTGGCACCGAGTCGGTGCTTTTTTTTGCCGCTACTCACCGACCAGTAGCGGTCCTCTTTGAGTTTGGAGACGACGG	CTACTCACCGACCAGTAGCGGTCCTCTTTG	TCACCGACCAGTAGCGGTCC	TCTT	TTGCCGCTAC	CT	TT	ADRA2C	TCTT	2924	9	2104	4	2169	28	0.307798	0.190114	1.29092	0.740516
11938	ACCACGTCTCACACCgTCACCGACCAGTAGCGGTCCGTTTTAGAGCTAGAAATAGCAAGTTAAAATAAGGCTAGTCCGTTATCAACTTGAAAAAGTGGCACCGAGTCGGTGCTTTTTTCTGCACCTACTCACCGACCAGTAGCGGTCCTTAATGAGTTTGGAGACGACGG	CTACTCACCGACCAGTAGCGGTCCTTAATG	TCACCGACCAGTAGCGGTCC	TTAA	CTGCACCTAC	TA	TA	ADRA2C	TTAA	4512	15	3354	26	2743	7	0.332447	0.775194	0.255195	0.515194
11939	ACCACGTCTCACACCgTCACCGACCAGTAGCGGTCCGTTTTAGAGCTAGAAATAGCAAGTTAAAATAAGGCTAGTCCGTTATCAACTTGAAAAAGTGGCACCGAGTCGGTGCTTTTTTTGACTACTACTCACCGACCAGTAGCGGTCCTTAGTGAGTTTGGAGACGACGG	CTACTCACCGACCAGTAGCGGTCCTTAGTG	TCACCGACCAGTAGCGGTCC	TTAG	TGACTACTAC	TA	TG	ADRA2C	TTAG	3954	6	2840	13	2591	6	0.151745	0.457746	0.231571	0.344659
11940	ACCACGTCTCACACCgTCACCGACCAGTAGCGGTCCGTTTTAGAGCTAGAAATAGCAAGTTAAAATAAGGCTAGTCCGTTATCAACTTGAAAAAGTGGCACCGAGTCGGTGCTTTTTTCAGCCGTAACTCACCGACCAGTAGCGGTCCTTACTGAGTTTGGAGACGACGG	TAACTCACCGACCAGTAGCGGTCCTTACTG	TCACCGACCAGTAGCGGTCC	TTAC	CAGCCGTAAC	TA	TC	ADRA2C	TTAC	6332	50	5168	34	4255	67	0.78964	0.657895	1.57462	1.11626
11941	ACCACGTCTCACACCgTCACCGACCAGTAGCGGTCCGTTTTAGAGCTAGAAATAGCAAGTTAAAATAAGGCTAGTCCGTTATCAACTTGAAAAAGTGGCACCGAGTCGGTGCTTTTTTGGAGCCTCACTCACCGACCAGTAGCGGTCCTTATTGAGTTTGGAGACGACGG	TCACTCACCGACCAGTAGCGGTCCTTATTG	TCACCGACCAGTAGCGGTCC	TTAT	GGAGCCTCAC	TA	TT	ADRA2C	TTAT	3245	6	2213	1	2064	3	0.1849	0.0451875	0.145349	0.0952682
11942	ACCACGTCTCACACCgTCACCGACCAGTAGCGGTCCGTTTTAGAGCTAGAAATAGCAAGTTAAAATAAGGCTAGTCCGTTATCAACTTGAAAAAGTGGCACCGAGTCGGTGCTTTTTTACACCGTTACTCACCGACCAGTAGCGGTCCTTGATGAGTTTGGAGACGACGG	TTACTCACCGACCAGTAGCGGTCCTTGATG	TCACCGACCAGTAGCGGTCC	TTGA	ACACCGTTAC	TG	TA	ADRA2C	TTGA	3171	16	2506	31	2398	24	0.504573	1.23703	1.00083	1.11893
11943	ACCACGTCTCACACCgTCACCGACCAGTAGCGGTCCGTTTTAGAGCTAGAAATAGCAAGTTAAAATAAGGCTAGTCCGTTATCAACTTGAAAAAGTGGCACCGAGTCGGTGCTTTTTTACAGGATGACTCACCGACCAGTAGCGGTCCTTGGTGAGTTTGGAGACGACGG	TGACTCACCGACCAGTAGCGGTCCTTGGTG	TCACCGACCAGTAGCGGTCC	TTGG	ACAGGATGAC	TG	TG	ADRA2C	TTGG	6282	27	4345	326	4402	437	0.429799	7.50288	9.92731	8.71509
11944	ACCACGTCTCACACCgTCACCGACCAGTAGCGGTCCGTTTTAGAGCTAGAAATAGCAAGTTAAAATAAGGCTAGTCCGTTATCAACTTGAAAAAGTGGCACCGAGTCGGTGCTTTTTTGTGTTCTTACTCACCGACCAGTAGCGGTCCTTGCTGAGTTTGGAGACGACGG	TTACTCACCGACCAGTAGCGGTCCTTGCTG	TCACCGACCAGTAGCGGTCC	TTGC	GTGTTCTTAC	TG	TC	ADRA2C	TTGC	9019	43	6938	85	5765	77	0.476771	1.22514	1.33565	1.28039
11945	ACCACGTCTCACACCgTCACCGACCAGTAGCGGTCCGTTTTAGAGCTAGAAATAGCAAGTTAAAATAAGGCTAGTCCGTTATCAACTTGAAAAAGTGGCACCGAGTCGGTGCTTTTTTGCTCATGAACTCACCGACCAGTAGCGGTCCTTGTTGAGTTTGGAGACGACGG	GAACTCACCGACCAGTAGCGGTCCTTGTTG	TCACCGACCAGTAGCGGTCC	TTGT	GCTCATGAAC	TG	TT	ADRA2C	TTGT	6232	9	4663	20	4196	53	0.144416	0.428908	1.26311	0.846008
11946	ACCACGTCTCACACCgTCACCGACCAGTAGCGGTCCGTTTTAGAGCTAGAAATAGCAAGTTAAAATAAGGCTAGTCCGTTATCAACTTGAAAAAGTGGCACCGAGTCGGTGCTTTTTTAACCTTCTACTCACCGACCAGTAGCGGTCCTTCATGAGTTTGGAGACGACGG	CTACTCACCGACCAGTAGCGGTCCTTCATG	TCACCGACCAGTAGCGGTCC	TTCA	AACCTTCTAC	TC	TA	ADRA2C	TTCA	3366	16	2046	15	2163	65	0.475342	0.733138	3.00509	1.86911
11947	ACCACGTCTCACACCgTCACCGACCAGTAGCGGTCCGTTTTAGAGCTAGAAATAGCAAGTTAAAATAAGGCTAGTCCGTTATCAACTTGAAAAAGTGGCACCGAGTCGGTGCTTTTTTCTATCCTAACTCACCGACCAGTAGCGGTCCTTCGTGAGTTTGGAGACGACGG	TAACTCACCGACCAGTAGCGGTCCTTCGTG	TCACCGACCAGTAGCGGTCC	TTCG	CTATCCTAAC	TC	TG	ADRA2C	TTCG	2420	32	1851	17	1466	50	1.32231	0.918422	3.41064	2.16453
11948	ACCACGTCTCACACCgTCACCGACCAGTAGCGGTCCGTTTTAGAGCTAGAAATAGCAAGTTAAAATAAGGCTAGTCCGTTATCAACTTGAAAAAGTGGCACCGAGTCGGTGCTTTTTTCCAAGCTTACTCACCGACCAGTAGCGGTCCTTCCTGAGTTTGGAGACGACGG	TTACTCACCGACCAGTAGCGGTCCTTCCTG	TCACCGACCAGTAGCGGTCC	TTCC	CCAAGCTTAC	TC	TC	ADRA2C	TTCC	2034	11	1764	1	1495	6	0.540806	0.0566893	0.401338	0.229014
11949	ACCACGTCTCACACCgTCACCGACCAGTAGCGGTCCGTTTTAGAGCTAGAAATAGCAAGTTAAAATAAGGCTAGTCCGTTATCAACTTGAAAAAGTGGCACCGAGTCGGTGCTTTTTTGAGTCAACACTCACCGACCAGTAGCGGTCCTTCTTGAGTTTGGAGACGACGG	ACACTCACCGACCAGTAGCGGTCCTTCTTG	TCACCGACCAGTAGCGGTCC	TTCT	GAGTCAACAC	TC	TT	ADRA2C	TTCT	2341	17	1501	4	1408	0	0.726185	0.266489	0	0.133245
11950	ACCACGTCTCACACCgTCACCGACCAGTAGCGGTCCGTTTTAGAGCTAGAAATAGCAAGTTAAAATAAGGCTAGTCCGTTATCAACTTGAAAAAGTGGCACCGAGTCGGTGCTTTTTTTTCCGGATACTCACCGACCAGTAGCGGTCCTTTATGAGTTTGGAGACGACGG	ATACTCACCGACCAGTAGCGGTCCTTTATG	TCACCGACCAGTAGCGGTCC	TTTA	TTCCGGATAC	TT	TA	ADRA2C	TTTA	1430	10	985	2	852	2	0.699301	0.203046	0.234742	0.218894
11951	ACCACGTCTCACACCgTCACCGACCAGTAGCGGTCCGTTTTAGAGCTAGAAATAGCAAGTTAAAATAAGGCTAGTCCGTTATCAACTTGAAAAAGTGGCACCGAGTCGGTGCTTTTTTAACTACCGACTCACCGACCAGTAGCGGTCCTTTGTGAGTTTGGAGACGACGG	CGACTCACCGACCAGTAGCGGTCCTTTGTG	TCACCGACCAGTAGCGGTCC	TTTG	AACTACCGAC	TT	TG	ADRA2C	TTTG	8994	14	6595	11	5720	33	0.155659	0.166793	0.576923	0.371858
11952	ACCACGTCTCACACCgTCACCGACCAGTAGCGGTCCGTTTTAGAGCTAGAAATAGCAAGTTAAAATAAGGCTAGTCCGTTATCAACTTGAAAAAGTGGCACCGAGTCGGTGCTTTTTTGCTCCACGACTCACCGACCAGTAGCGGTCCTTTCTGAGTTTGGAGACGACGG	CGACTCACCGACCAGTAGCGGTCCTTTCTG	TCACCGACCAGTAGCGGTCC	TTTC	GCTCCACGAC	TT	TC	ADRA2C	TTTC	2958	10	2503	14	1760	17	0.338066	0.559329	0.965909	0.762619
11953	ACCACGTCTCACACCgTCACCGACCAGTAGCGGTCCGTTTTAGAGCTAGAAATAGCAAGTTAAAATAAGGCTAGTCCGTTATCAACTTGAAAAAGTGGCACCGAGTCGGTGCTTTTTTCACCGATAACTCACCGACCAGTAGCGGTCCTTTTTGAGTTTGGAGACGACGG	TAACTCACCGACCAGTAGCGGTCCTTTTTG	TCACCGACCAGTAGCGGTCC	TTTT	CACCGATAAC	TT	TT	ADRA2C	TTTT	1339	17	919	10	795	7	1.2696	1.08814	0.880503	0.984321

## Sheet: processed_Dox+
ID	sequences (5'to3')	30mer_gRNA	gRNA	PAM	barcode	PAM binding site	PAM context	gRNA_ID	PAM(4bp)	Day.6.+dox_readCounts	Day.6.+dox_indel_count	Day.10.+dox_readCounts	Day.10.+dox_indel_count	Day.6.+dox_norm_eff	Day.10.+dox_norm_eff	Indel frequency (% avg D6-D10)
10892	ACCACGTCTCACACCgTATCACTCAACTCTTGAGGAGTTTTAGAGCTAGAAATAGCAAGTTAAAATAAGGCTAGTCCGTTATCAACTTGAAAAAGTGGCACCGAGTCGGTGCTTTTTTAAGGCATTACTATCACTCAACTCTTGAGGAAGGCCAAGTTTGGAGACGACGG	TTACTATCACTCAACTCTTGAGGAAGGCCA	TATCACTCAACTCTTGAGGA	AGGC	AAGGCATTAC	GG	AC	BMP3	AGGC	1729	1713	1389	1381	99.0746	99.424	99.2493
10893	ACCACGTCTCACACCgTATCACTCAACTCTTGAGGAGTTTTAGAGCTAGAAATAGCAAGTTAAAATAAGGCTAGTCCGTTATCAACTTGAAAAAGTGGCACCGAGTCGGTGCTTTTTTGCTCTAGCACTATCACTCAACTCTTGAGGAAGGCCAAGTTTGGAGACGACGG	GCACTATCACTCAACTCTTGAGGAAGGCCA	TATCACTCAACTCTTGAGGA	AGGC	GCTCTAGCAC	GG	AC	BMP3	AGGC	1162	1059	1608	1440	91.136	89.5522	90.3441
10894	ACCACGTCTCACACCgTATCACTCAACTCTTGAGGAGTTTTAGAGCTAGAAATAGCAAGTTAAAATAAGGCTAGTCCGTTATCAACTTGAAAAAGTGGCACCGAGTCGGTGCTTTTTTATAAGATTACTATCACTCAACTCTTGAGGAAGGCCAAGTTTGGAGACGACGG	TTACTATCACTCAACTCTTGAGGAAGGCCA	TATCACTCAACTCTTGAGGA	AGGC	ATAAGATTAC	GG	AC	BMP3	AGGC	340	335	653	639	98.5294	97.856	98.1927
10895	ACCACGTCTCACACCgTATCACTCAACTCTTGAGGAGTTTTAGAGCTAGAAATAGCAAGTTAAAATAAGGCTAGTCCGTTATCAACTTGAAAAAGTGGCACCGAGTCGGTGCTTTTTTCGCATCCTACTATCACTCAACTCTTGAGGAAGGCCAAGTTTGGAGACGACGG	CTACTATCACTCAACTCTTGAGGAAGGCCA	TATCACTCAACTCTTGAGGA	AGGC	CGCATCCTAC	GG	AC	BMP3	AGGC	867	813	1188	1089	93.7716	91.6667	92.7191
10896	ACCACGTCTCACACCgTATCACTCAACTCTTGAGGAGTTTTAGAGCTAGAAATAGCAAGTTAAAATAAGGCTAGTCCGTTATCAACTTGAAAAAGTGGCACCGAGTCGGTGCTTTTTTTAACGTTAACTATCACTCAACTCTTGAGGAAGGCCAAGTTTGGAGACGACGG	TAACTATCACTCAACTCTTGAGGAAGGCCA	TATCACTCAACTCTTGAGGA	AGGC	TAACGTTAAC	GG	AC	BMP3	AGGC	651	646	992	987	99.232	99.496	99.364
10897	ACCACGTCTCACACCgTATCACTCAACTCTTGAGGAGTTTTAGAGCTAGAAATAGCAAGTTAAAATAAGGCTAGTCCGTTATCAACTTGAAAAAGTGGCACCGAGTCGGTGCTTTTTTTTAAGGAGACTATCACTCAACTCTTGAGGAAGGCCAAGTTTGGAGACGACGG	AGACTATCACTCAACTCTTGAGGAAGGCCA	TATCACTCAACTCTTGAGGA	AGGC	TTAAGGAGAC	GG	AC	BMP3	AGGC	727	704	997	971	96.8363	97.3922	97.1142
10898	ACCACGTCTCACACCgTATCACTCAACTCTTGAGGAGTTTTAGAGCTAGAAATAGCAAGTTAAAATAAGGCTAGTCCGTTATCAACTTGAAAAAGTGGCACCGAGTCGGTGCTTTTTTGTGGTAGGACTATCACTCAACTCTTGAGGAAGGCCAAGTTTGGAGACGACGG	GGACTATCACTCAACTCTTGAGGAAGGCCA	TATCACTCAACTCTTGAGGA	AGGC	GTGGTAGGAC	GG	AC	BMP3	AGGC	843	802	960	881	95.1364	91.7708	93.4536
10899	ACCACGTCTCACACCgTATCACTCAACTCTTGAGGAGTTTTAGAGCTAGAAATAGCAAGTTAAAATAAGGCTAGTCCGTTATCAACTTGAAAAAGTGGCACCGAGTCGGTGCTTTTTTTACGATATACTATCACTCAACTCTTGAGGAAGGCCAAGTTTGGAGACGACGG	ATACTATCACTCAACTCTTGAGGAAGGCCA	TATCACTCAACTCTTGAGGA	AGGC	TACGATATAC	GG	AC	BMP3	AGGC	371	357	443	405	96.2264	91.4221	93.8243
10900	ACCACGTCTCACACCgTATCACTCAACTCTTGAGGAGTTTTAGAGCTAGAAATAGCAAGTTAAAATAAGGCTAGTCCGTTATCAACTTGAAAAAGTGGCACCGAGTCGGTGCTTTTTTCGCCTTCTACTATCACTCAACTCTTGAGGAAGGCCAAGTTTGGAGACGACGG	CTACTATCACTCAACTCTTGAGGAAGGCCA	TATCACTCAACTCTTGAGGA	AGGC	CGCCTTCTAC	GG	AC	BMP3	AGGC	1407	1374	808	791	97.6546	97.896	97.7753
10901	ACCACGTCTCACACCgTATCACTCAACTCTTGAGGAGTTTTAGAGCTAGAAATAGCAAGTTAAAATAAGGCTAGTCCGTTATCAACTTGAAAAAGTGGCACCGAGTCGGTGCTTTTTTGCAATTAAACTATCACTCAACTCTTGAGGAAGGCCAAGTTTGGAGACGACGG	AAACTATCACTCAACTCTTGAGGAAGGCCA	TATCACTCAACTCTTGAGGA	AGGC	GCAATTAAAC	GG	AC	BMP3	AGGC	715	691	567	544	96.6434	95.9436	96.2935
10902	ACCACGTCTCACACCgTATCACTCAACTCTTGAGGAGTTTTAGAGCTAGAAATAGCAAGTTAAAATAAGGCTAGTCCGTTATCAACTTGAAAAAGTGGCACCGAGTCGGTGCTTTTTTAGTACCGCACTATCACTCAACTCTTGAGGAAAAACAAGTTTGGAGACGACGG	GCACTATCACTCAACTCTTGAGGAAAAACA	TATCACTCAACTCTTGAGGA	AAAA	AGTACCGCAC	AA	AA	BMP3	AAAA	834	22	1048	22	2.63789	2.09924	2.36856
10903	ACCACGTCTCACACCgTATCACTCAACTCTTGAGGAGTTTTAGAGCTAGAAATAGCAAGTTAAAATAAGGCTAGTCCGTTATCAACTTGAAAAAGTGGCACCGAGTCGGTGCTTTTTTATAGCACTACTATCACTCAACTCTTGAGGAAAAGCAAGTTTGGAGACGACGG	CTACTATCACTCAACTCTTGAGGAAAAGCA	TATCACTCAACTCTTGAGGA	AAAG	ATAGCACTAC	AA	AG	BMP3	AAAG	50	0	37	0	0	0	0
10904	ACCACGTCTCACACCgTATCACTCAACTCTTGAGGAGTTTTAGAGCTAGAAATAGCAAGTTAAAATAAGGCTAGTCCGTTATCAACTTGAAAAAGTGGCACCGAGTCGGTGCTTTTTTGTGAATACACTATCACTCAACTCTTGAGGAAAACCAAGTTTGGAGACGACGG	ACACTATCACTCAACTCTTGAGGAAAACCA	TATCACTCAACTCTTGAGGA	AAAC	GTGAATACAC	AA	AC	BMP3	AAAC	3231	26	3697	6	0.804704	0.162294	0.483499
10905	ACCACGTCTCACACCgTATCACTCAACTCTTGAGGAGTTTTAGAGCTAGAAATAGCAAGTTAAAATAAGGCTAGTCCGTTATCAACTTGAAAAAGTGGCACCGAGTCGGTGCTTTTTTCCTGCGTTACTATCACTCAACTCTTGAGGAAAATCAAGTTTGGAGACGACGG	TTACTATCACTCAACTCTTGAGGAAAATCA	TATCACTCAACTCTTGAGGA	AAAT	CCTGCGTTAC	AA	AT	BMP3	AAAT	1342	1	1410	11	0.0745156	0.780142	0.427329
10907	ACCACGTCTCACACCgTATCACTCAACTCTTGAGGAGTTTTAGAGCTAGAAATAGCAAGTTAAAATAAGGCTAGTCCGTTATCAACTTGAAAAAGTGGCACCGAGTCGGTGCTTTTTTCGGTGTAGACTATCACTCAACTCTTGAGGAAAGGCAAGTTTGGAGACGACGG	AGACTATCACTCAACTCTTGAGGAAAGGCA	TATCACTCAACTCTTGAGGA	AAGG	CGGTGTAGAC	AG	AG	BMP3	AAGG	569	171	556	354	30.0527	63.6691	46.8609
10908	ACCACGTCTCACACCgTATCACTCAACTCTTGAGGAGTTTTAGAGCTAGAAATAGCAAGTTAAAATAAGGCTAGTCCGTTATCAACTTGAAAAAGTGGCACCGAGTCGGTGCTTTTTTGCGCAAGTACTATCACTCAACTCTTGAGGAAAGCCAAGTTTGGAGACGACGG	GTACTATCACTCAACTCTTGAGGAAAGCCA	TATCACTCAACTCTTGAGGA	AAGC	GCGCAAGTAC	AG	AC	BMP3	AAGC	1764	607	1437	865	34.4104	60.1949	47.3026
10909	ACCACGTCTCACACCgTATCACTCAACTCTTGAGGAGTTTTAGAGCTAGAAATAGCAAGTTAAAATAAGGCTAGTCCGTTATCAACTTGAAAAAGTGGCACCGAGTCGGTGCTTTTTTCAACCACAACTATCACTCAACTCTTGAGGAAAGTCAAGTTTGGAGACGACGG	CAACTATCACTCAACTCTTGAGGAAAGTCA	TATCACTCAACTCTTGAGGA	AAGT	CAACCACAAC	AG	AT	BMP3	AAGT	338	156	541	425	46.1538	78.5582	62.356
10911	ACCACGTCTCACACCgTATCACTCAACTCTTGAGGAGTTTTAGAGCTAGAAATAGCAAGTTAAAATAAGGCTAGTCCGTTATCAACTTGAAAAAGTGGCACCGAGTCGGTGCTTTTTTCACGATGGACTATCACTCAACTCTTGAGGAAACGCAAGTTTGGAGACGACGG	GGACTATCACTCAACTCTTGAGGAAACGCA	TATCACTCAACTCTTGAGGA	AACG	CACGATGGAC	AC	AG	BMP3	AACG	2036	33	1847	31	1.62083	1.6784	1.64961
10912	ACCACGTCTCACACCgTATCACTCAACTCTTGAGGAGTTTTAGAGCTAGAAATAGCAAGTTAAAATAAGGCTAGTCCGTTATCAACTTGAAAAAGTGGCACCGAGTCGGTGCTTTTTTCCGTAGACACTATCACTCAACTCTTGAGGAAACCCAAGTTTGGAGACGACGG	ACACTATCACTCAACTCTTGAGGAAACCCA	TATCACTCAACTCTTGAGGA	AACC	CCGTAGACAC	AC	AC	BMP3	AACC	2049	14	2780	43	0.68326	1.54676	1.11501
10913	ACCACGTCTCACACCgTATCACTCAACTCTTGAGGAGTTTTAGAGCTAGAAATAGCAAGTTAAAATAAGGCTAGTCCGTTATCAACTTGAAAAAGTGGCACCGAGTCGGTGCTTTTTTGTCGGCATACTATCACTCAACTCTTGAGGAAACTCAAGTTTGGAGACGACGG	ATACTATCACTCAACTCTTGAGGAAACTCA	TATCACTCAACTCTTGAGGA	AACT	GTCGGCATAC	AC	AT	BMP3	AACT	1826	0	1689	3	0	0.17762	0.0888099
10914	ACCACGTCTCACACCgTATCACTCAACTCTTGAGGAGTTTTAGAGCTAGAAATAGCAAGTTAAAATAAGGCTAGTCCGTTATCAACTTGAAAAAGTGGCACCGAGTCGGTGCTTTTTTCTTGATGGACTATCACTCAACTCTTGAGGAAATACAAGTTTGGAGACGACGG	GGACTATCACTCAACTCTTGAGGAAATACA	TATCACTCAACTCTTGAGGA	AATA	CTTGATGGAC	AT	AA	BMP3	AATA	1818	13	1884	31	0.715072	1.64544	1.18025
10915	ACCACGTCTCACACCgTATCACTCAACTCTTGAGGAGTTTTAGAGCTAGAAATAGCAAGTTAAAATAAGGCTAGTCCGTTATCAACTTGAAAAAGTGGCACCGAGTCGGTGCTTTTTTGTATGAGAACTATCACTCAACTCTTGAGGAAATGCAAGTTTGGAGACGACGG	GAACTATCACTCAACTCTTGAGGAAATGCA	TATCACTCAACTCTTGAGGA	AATG	GTATGAGAAC	AT	AG	BMP3	AATG	1005	150	1012	5	14.9254	0.494071	7.70972
10916	ACCACGTCTCACACCgTATCACTCAACTCTTGAGGAGTTTTAGAGCTAGAAATAGCAAGTTAAAATAAGGCTAGTCCGTTATCAACTTGAAAAAGTGGCACCGAGTCGGTGCTTTTTTATTCTAGGACTATCACTCAACTCTTGAGGAAATCCAAGTTTGGAGACGACGG	GGACTATCACTCAACTCTTGAGGAAATCCA	TATCACTCAACTCTTGAGGA	AATC	ATTCTAGGAC	AT	AC	BMP3	AATC	1834	6	1874	10	0.327154	0.533618	0.430386
10917	ACCACGTCTCACACCgTATCACTCAACTCTTGAGGAGTTTTAGAGCTAGAAATAGCAAGTTAAAATAAGGCTAGTCCGTTATCAACTTGAAAAAGTGGCACCGAGTCGGTGCTTTTTTGTACGTCCACTATCACTCAACTCTTGAGGAAATTCAAGTTTGGAGACGACGG	CCACTATCACTCAACTCTTGAGGAAATTCA	TATCACTCAACTCTTGAGGA	AATT	GTACGTCCAC	AT	AT	BMP3	AATT	2027	11	2296	35	0.542674	1.52439	1.03353
10918	ACCACGTCTCACACCgTATCACTCAACTCTTGAGGAGTTTTAGAGCTAGAAATAGCAAGTTAAAATAAGGCTAGTCCGTTATCAACTTGAAAAAGTGGCACCGAGTCGGTGCTTTTTTCTCTCATCACTATCACTCAACTCTTGAGGAAGAACAAGTTTGGAGACGACGG	TCACTATCACTCAACTCTTGAGGAAGAACA	TATCACTCAACTCTTGAGGA	AGAA	CTCTCATCAC	GA	AA	BMP3	AGAA	261	67	198	100	25.6705	50.5051	38.0878
10919	ACCACGTCTCACACCgTATCACTCAACTCTTGAGGAGTTTTAGAGCTAGAAATAGCAAGTTAAAATAAGGCTAGTCCGTTATCAACTTGAAAAAGTGGCACCGAGTCGGTGCTTTTTTCTCCTGCAACTATCACTCAACTCTTGAGGAAGAGCAAGTTTGGAGACGACGG	CAACTATCACTCAACTCTTGAGGAAGAGCA	TATCACTCAACTCTTGAGGA	AGAG	CTCCTGCAAC	GA	AG	BMP3	AGAG	1667	493	1468	749	29.5741	51.0218	40.2979
10920	ACCACGTCTCACACCgTATCACTCAACTCTTGAGGAGTTTTAGAGCTAGAAATAGCAAGTTAAAATAAGGCTAGTCCGTTATCAACTTGAAAAAGTGGCACCGAGTCGGTGCTTTTTTTCCGCAGGACTATCACTCAACTCTTGAGGAAGACCAAGTTTGGAGACGACGG	GGACTATCACTCAACTCTTGAGGAAGACCA	TATCACTCAACTCTTGAGGA	AGAC	TCCGCAGGAC	GA	AC	BMP3	AGAC	1954	348	2248	1064	17.8096	47.331	32.5703
10921	ACCACGTCTCACACCgTATCACTCAACTCTTGAGGAGTTTTAGAGCTAGAAATAGCAAGTTAAAATAAGGCTAGTCCGTTATCAACTTGAAAAAGTGGCACCGAGTCGGTGCTTTTTTCACGTGCGACTATCACTCAACTCTTGAGGAAGATCAAGTTTGGAGACGACGG	CGACTATCACTCAACTCTTGAGGAAGATCA	TATCACTCAACTCTTGAGGA	AGAT	CACGTGCGAC	GA	AT	BMP3	AGAT	946	334	764	329	35.3066	43.0628	39.1847
10922	ACCACGTCTCACACCgTATCACTCAACTCTTGAGGAGTTTTAGAGCTAGAAATAGCAAGTTAAAATAAGGCTAGTCCGTTATCAACTTGAAAAAGTGGCACCGAGTCGGTGCTTTTTTAGCGTTGGACTATCACTCAACTCTTGAGGAAGGACAAGTTTGGAGACGACGG	GGACTATCACTCAACTCTTGAGGAAGGACA	TATCACTCAACTCTTGAGGA	AGGA	AGCGTTGGAC	GG	AA	BMP3	AGGA	1021	1017	362	362	99.6082	100	99.8041
10923	ACCACGTCTCACACCgTATCACTCAACTCTTGAGGAGTTTTAGAGCTAGAAATAGCAAGTTAAAATAAGGCTAGTCCGTTATCAACTTGAAAAAGTGGCACCGAGTCGGTGCTTTTTTCTACGCGAACTATCACTCAACTCTTGAGGAAGGGCAAGTTTGGAGACGACGG	GAACTATCACTCAACTCTTGAGGAAGGGCA	TATCACTCAACTCTTGAGGA	AGGG	CTACGCGAAC	GG	AG	BMP3	AGGG	751	709	670	645	94.4075	96.2687	95.3381
10924	ACCACGTCTCACACCgTATCACTCAACTCTTGAGGAGTTTTAGAGCTAGAAATAGCAAGTTAAAATAAGGCTAGTCCGTTATCAACTTGAAAAAGTGGCACCGAGTCGGTGCTTTTTTGCGCCGAAACTATCACTCAACTCTTGAGGAAGGCCAAGTTTGGAGACGACGG	AAACTATCACTCAACTCTTGAGGAAGGCCA	TATCACTCAACTCTTGAGGA	AGGC	GCGCCGAAAC	GG	AC	BMP3	AGGC	725	716	916	908	98.7586	99.1266	98.9426
10925	ACCACGTCTCACACCgTATCACTCAACTCTTGAGGAGTTTTAGAGCTAGAAATAGCAAGTTAAAATAAGGCTAGTCCGTTATCAACTTGAAAAAGTGGCACCGAGTCGGTGCTTTTTTATTGAAGGACTATCACTCAACTCTTGAGGAAGGTCAAGTTTGGAGACGACGG	GGACTATCACTCAACTCTTGAGGAAGGTCA	TATCACTCAACTCTTGAGGA	AGGT	ATTGAAGGAC	GG	AT	BMP3	AGGT	1095	1057	574	546	96.5297	95.122	95.8258
10926	ACCACGTCTCACACCgTATCACTCAACTCTTGAGGAGTTTTAGAGCTAGAAATAGCAAGTTAAAATAAGGCTAGTCCGTTATCAACTTGAAAAAGTGGCACCGAGTCGGTGCTTTTTTGCAGGCGGACTATCACTCAACTCTTGAGGAAGCACAAGTTTGGAGACGACGG	GGACTATCACTCAACTCTTGAGGAAGCACA	TATCACTCAACTCTTGAGGA	AGCA	GCAGGCGGAC	GC	AA	BMP3	AGCA	1066	76	911	30	7.12946	3.29308	5.21127
10927	ACCACGTCTCACACCgTATCACTCAACTCTTGAGGAGTTTTAGAGCTAGAAATAGCAAGTTAAAATAAGGCTAGTCCGTTATCAACTTGAAAAAGTGGCACCGAGTCGGTGCTTTTTTGACATTCAACTATCACTCAACTCTTGAGGAAGCGCAAGTTTGGAGACGACGG	CAACTATCACTCAACTCTTGAGGAAGCGCA	TATCACTCAACTCTTGAGGA	AGCG	GACATTCAAC	GC	AG	BMP3	AGCG	1026	13	1205	63	1.26706	5.22822	3.24764
10928	ACCACGTCTCACACCgTATCACTCAACTCTTGAGGAGTTTTAGAGCTAGAAATAGCAAGTTAAAATAAGGCTAGTCCGTTATCAACTTGAAAAAGTGGCACCGAGTCGGTGCTTTTTTTTGCGCCGACTATCACTCAACTCTTGAGGAAGCCCAAGTTTGGAGACGACGG	CGACTATCACTCAACTCTTGAGGAAGCCCA	TATCACTCAACTCTTGAGGA	AGCC	TTGCGCCGAC	GC	AC	BMP3	AGCC	853	13	869	78	1.52403	8.97583	5.24993
10930	ACCACGTCTCACACCgTATCACTCAACTCTTGAGGAGTTTTAGAGCTAGAAATAGCAAGTTAAAATAAGGCTAGTCCGTTATCAACTTGAAAAAGTGGCACCGAGTCGGTGCTTTTTTCATTATAGACTATCACTCAACTCTTGAGGAAGTACAAGTTTGGAGACGACGG	AGACTATCACTCAACTCTTGAGGAAGTACA	TATCACTCAACTCTTGAGGA	AGTA	CATTATAGAC	GT	AA	BMP3	AGTA	137	0	226	2	0	0.884956	0.442478
10931	ACCACGTCTCACACCgTATCACTCAACTCTTGAGGAGTTTTAGAGCTAGAAATAGCAAGTTAAAATAAGGCTAGTCCGTTATCAACTTGAAAAAGTGGCACCGAGTCGGTGCTTTTTTACGACTGCACTATCACTCAACTCTTGAGGAAGTGCAAGTTTGGAGACGACGG	GCACTATCACTCAACTCTTGAGGAAGTGCA	TATCACTCAACTCTTGAGGA	AGTG	ACGACTGCAC	GT	AG	BMP3	AGTG	1582	18	2317	8	1.1378	0.345274	0.741537
10932	ACCACGTCTCACACCgTATCACTCAACTCTTGAGGAGTTTTAGAGCTAGAAATAGCAAGTTAAAATAAGGCTAGTCCGTTATCAACTTGAAAAAGTGGCACCGAGTCGGTGCTTTTTTGGCTCGAGACTATCACTCAACTCTTGAGGAAGTCCAAGTTTGGAGACGACGG	AGACTATCACTCAACTCTTGAGGAAGTCCA	TATCACTCAACTCTTGAGGA	AGTC	GGCTCGAGAC	GT	AC	BMP3	AGTC	1242	17	1679	62	1.36876	3.69267	2.53072
10933	ACCACGTCTCACACCgTATCACTCAACTCTTGAGGAGTTTTAGAGCTAGAAATAGCAAGTTAAAATAAGGCTAGTCCGTTATCAACTTGAAAAAGTGGCACCGAGTCGGTGCTTTTTTCTTGCGTAACTATCACTCAACTCTTGAGGAAGTTCAAGTTTGGAGACGACGG	TAACTATCACTCAACTCTTGAGGAAGTTCA	TATCACTCAACTCTTGAGGA	AGTT	CTTGCGTAAC	GT	AT	BMP3	AGTT	2398	29	2731	105	1.20934	3.84475	2.52704
10934	ACCACGTCTCACACCgTATCACTCAACTCTTGAGGAGTTTTAGAGCTAGAAATAGCAAGTTAAAATAAGGCTAGTCCGTTATCAACTTGAAAAAGTGGCACCGAGTCGGTGCTTTTTTTGATCCACACTATCACTCAACTCTTGAGGAACAACAAGTTTGGAGACGACGG	ACACTATCACTCAACTCTTGAGGAACAACA	TATCACTCAACTCTTGAGGA	ACAA	TGATCCACAC	CA	AA	BMP3	ACAA	1237	4	1569	10	0.323363	0.637349	0.480356
10935	ACCACGTCTCACACCgTATCACTCAACTCTTGAGGAGTTTTAGAGCTAGAAATAGCAAGTTAAAATAAGGCTAGTCCGTTATCAACTTGAAAAAGTGGCACCGAGTCGGTGCTTTTTTAAGCGAGCACTATCACTCAACTCTTGAGGAACAGCAAGTTTGGAGACGACGG	GCACTATCACTCAACTCTTGAGGAACAGCA	TATCACTCAACTCTTGAGGA	ACAG	AAGCGAGCAC	CA	AG	BMP3	ACAG	1730	9	1930	4	0.520231	0.207254	0.363743
10936	ACCACGTCTCACACCgTATCACTCAACTCTTGAGGAGTTTTAGAGCTAGAAATAGCAAGTTAAAATAAGGCTAGTCCGTTATCAACTTGAAAAAGTGGCACCGAGTCGGTGCTTTTTTAGCTCATGACTATCACTCAACTCTTGAGGAACACCAAGTTTGGAGACGACGG	TGACTATCACTCAACTCTTGAGGAACACCA	TATCACTCAACTCTTGAGGA	ACAC	AGCTCATGAC	CA	AC	BMP3	ACAC	1403	7	1266	5	0.498931	0.394945	0.446938
10937	ACCACGTCTCACACCgTATCACTCAACTCTTGAGGAGTTTTAGAGCTAGAAATAGCAAGTTAAAATAAGGCTAGTCCGTTATCAACTTGAAAAAGTGGCACCGAGTCGGTGCTTTTTTTTCAATTAACTATCACTCAACTCTTGAGGAACATCAAGTTTGGAGACGACGG	TAACTATCACTCAACTCTTGAGGAACATCA	TATCACTCAACTCTTGAGGA	ACAT	TTCAATTAAC	CA	AT	BMP3	ACAT	985	9	957	5	0.913706	0.522466	0.718086
10938	ACCACGTCTCACACCgTATCACTCAACTCTTGAGGAGTTTTAGAGCTAGAAATAGCAAGTTAAAATAAGGCTAGTCCGTTATCAACTTGAAAAAGTGGCACCGAGTCGGTGCTTTTTTTGCTCGTGACTATCACTCAACTCTTGAGGAACGACAAGTTTGGAGACGACGG	TGACTATCACTCAACTCTTGAGGAACGACA	TATCACTCAACTCTTGAGGA	ACGA	TGCTCGTGAC	CG	AA	BMP3	ACGA	3445	43	4285	39	1.24819	0.910152	1.07917
10939	ACCACGTCTCACACCgTATCACTCAACTCTTGAGGAGTTTTAGAGCTAGAAATAGCAAGTTAAAATAAGGCTAGTCCGTTATCAACTTGAAAAAGTGGCACCGAGTCGGTGCTTTTTTCAAGGTGAACTATCACTCAACTCTTGAGGAACGGCAAGTTTGGAGACGACGG	GAACTATCACTCAACTCTTGAGGAACGGCA	TATCACTCAACTCTTGAGGA	ACGG	CAAGGTGAAC	CG	AG	BMP3	ACGG	1092	122	991	308	11.1722	31.0797	21.1259
10940	ACCACGTCTCACACCgTATCACTCAACTCTTGAGGAGTTTTAGAGCTAGAAATAGCAAGTTAAAATAAGGCTAGTCCGTTATCAACTTGAAAAAGTGGCACCGAGTCGGTGCTTTTTTTCACGAAGACTATCACTCAACTCTTGAGGAACGCCAAGTTTGGAGACGACGG	AGACTATCACTCAACTCTTGAGGAACGCCA	TATCACTCAACTCTTGAGGA	ACGC	TCACGAAGAC	CG	AC	BMP3	ACGC	783	17	731	16	2.17114	2.18878	2.17996
10941	ACCACGTCTCACACCgTATCACTCAACTCTTGAGGAGTTTTAGAGCTAGAAATAGCAAGTTAAAATAAGGCTAGTCCGTTATCAACTTGAAAAAGTGGCACCGAGTCGGTGCTTTTTTGTGTCAGAACTATCACTCAACTCTTGAGGAACGTCAAGTTTGGAGACGACGG	GAACTATCACTCAACTCTTGAGGAACGTCA	TATCACTCAACTCTTGAGGA	ACGT	GTGTCAGAAC	CG	AT	BMP3	ACGT	3823	34	4030	77	0.889354	1.91067	1.40001
10942	ACCACGTCTCACACCgTATCACTCAACTCTTGAGGAGTTTTAGAGCTAGAAATAGCAAGTTAAAATAAGGCTAGTCCGTTATCAACTTGAAAAAGTGGCACCGAGTCGGTGCTTTTTTTCCGATCGACTATCACTCAACTCTTGAGGAACCACAAGTTTGGAGACGACGG	CGACTATCACTCAACTCTTGAGGAACCACA	TATCACTCAACTCTTGAGGA	ACCA	TCCGATCGAC	CC	AA	BMP3	ACCA	1851	2	1468	2	0.10805	0.13624	0.122145
10943	ACCACGTCTCACACCgTATCACTCAACTCTTGAGGAGTTTTAGAGCTAGAAATAGCAAGTTAAAATAAGGCTAGTCCGTTATCAACTTGAAAAAGTGGCACCGAGTCGGTGCTTTTTTATTCAGTCACTATCACTCAACTCTTGAGGAACCGCAAGTTTGGAGACGACGG	TCACTATCACTCAACTCTTGAGGAACCGCA	TATCACTCAACTCTTGAGGA	ACCG	ATTCAGTCAC	CC	AG	BMP3	ACCG	4429	15	4374	5	0.338677	0.114312	0.226494
10944	ACCACGTCTCACACCgTATCACTCAACTCTTGAGGAGTTTTAGAGCTAGAAATAGCAAGTTAAAATAAGGCTAGTCCGTTATCAACTTGAAAAAGTGGCACCGAGTCGGTGCTTTTTTACAGATCAACTATCACTCAACTCTTGAGGAACCCCAAGTTTGGAGACGACGG	CAACTATCACTCAACTCTTGAGGAACCCCA	TATCACTCAACTCTTGAGGA	ACCC	ACAGATCAAC	CC	AC	BMP3	ACCC	1742	24	2039	41	1.37773	2.01079	1.69426
10945	ACCACGTCTCACACCgTATCACTCAACTCTTGAGGAGTTTTAGAGCTAGAAATAGCAAGTTAAAATAAGGCTAGTCCGTTATCAACTTGAAAAAGTGGCACCGAGTCGGTGCTTTTTTTGAATTGTACTATCACTCAACTCTTGAGGAACCTCAAGTTTGGAGACGACGG	GTACTATCACTCAACTCTTGAGGAACCTCA	TATCACTCAACTCTTGAGGA	ACCT	TGAATTGTAC	CC	AT	BMP3	ACCT	1522	1	1727	3	0.065703	0.173712	0.119707
10946	ACCACGTCTCACACCgTATCACTCAACTCTTGAGGAGTTTTAGAGCTAGAAATAGCAAGTTAAAATAAGGCTAGTCCGTTATCAACTTGAAAAAGTGGCACCGAGTCGGTGCTTTTTTTGCCTGGCACTATCACTCAACTCTTGAGGAACTACAAGTTTGGAGACGACGG	GCACTATCACTCAACTCTTGAGGAACTACA	TATCACTCAACTCTTGAGGA	ACTA	TGCCTGGCAC	CT	AA	BMP3	ACTA	6359	29	6528	44	0.456047	0.67402	0.565033
10947	ACCACGTCTCACACCgTATCACTCAACTCTTGAGGAGTTTTAGAGCTAGAAATAGCAAGTTAAAATAAGGCTAGTCCGTTATCAACTTGAAAAAGTGGCACCGAGTCGGTGCTTTTTTTCAGGATAACTATCACTCAACTCTTGAGGAACTGCAAGTTTGGAGACGACGG	TAACTATCACTCAACTCTTGAGGAACTGCA	TATCACTCAACTCTTGAGGA	ACTG	TCAGGATAAC	CT	AG	BMP3	ACTG	912	0	1051	5	0	0.475737	0.237869
10948	ACCACGTCTCACACCgTATCACTCAACTCTTGAGGAGTTTTAGAGCTAGAAATAGCAAGTTAAAATAAGGCTAGTCCGTTATCAACTTGAAAAAGTGGCACCGAGTCGGTGCTTTTTTCATCCACTACTATCACTCAACTCTTGAGGAACTCCAAGTTTGGAGACGACGG	CTACTATCACTCAACTCTTGAGGAACTCCA	TATCACTCAACTCTTGAGGA	ACTC	CATCCACTAC	CT	AC	BMP3	ACTC	1406	2	1750	11	0.142248	0.628571	0.385409
10949	ACCACGTCTCACACCgTATCACTCAACTCTTGAGGAGTTTTAGAGCTAGAAATAGCAAGTTAAAATAAGGCTAGTCCGTTATCAACTTGAAAAAGTGGCACCGAGTCGGTGCTTTTTTACACGTCGACTATCACTCAACTCTTGAGGAACTTCAAGTTTGGAGACGACGG	CGACTATCACTCAACTCTTGAGGAACTTCA	TATCACTCAACTCTTGAGGA	ACTT	ACACGTCGAC	CT	AT	BMP3	ACTT	1629	35	1540	35	2.14856	2.27273	2.21064
10950	ACCACGTCTCACACCgTATCACTCAACTCTTGAGGAGTTTTAGAGCTAGAAATAGCAAGTTAAAATAAGGCTAGTCCGTTATCAACTTGAAAAAGTGGCACCGAGTCGGTGCTTTTTTGTTCAGGCACTATCACTCAACTCTTGAGGAATAACAAGTTTGGAGACGACGG	GCACTATCACTCAACTCTTGAGGAATAACA	TATCACTCAACTCTTGAGGA	ATAA	GTTCAGGCAC	TA	AA	BMP3	ATAA	2352	18	2446	11	0.765306	0.449714	0.60751
10951	ACCACGTCTCACACCgTATCACTCAACTCTTGAGGAGTTTTAGAGCTAGAAATAGCAAGTTAAAATAAGGCTAGTCCGTTATCAACTTGAAAAAGTGGCACCGAGTCGGTGCTTTTTTCGGAGGTTACTATCACTCAACTCTTGAGGAATAGCAAGTTTGGAGACGACGG	TTACTATCACTCAACTCTTGAGGAATAGCA	TATCACTCAACTCTTGAGGA	ATAG	CGGAGGTTAC	TA	AG	BMP3	ATAG	692	6	1012	27	0.867052	2.66798	1.76752
10952	ACCACGTCTCACACCgTATCACTCAACTCTTGAGGAGTTTTAGAGCTAGAAATAGCAAGTTAAAATAAGGCTAGTCCGTTATCAACTTGAAAAAGTGGCACCGAGTCGGTGCTTTTTTGGCGTAGTACTATCACTCAACTCTTGAGGAATACCAAGTTTGGAGACGACGG	GTACTATCACTCAACTCTTGAGGAATACCA	TATCACTCAACTCTTGAGGA	ATAC	GGCGTAGTAC	TA	AC	BMP3	ATAC	1455	9	1650	12	0.618557	0.727273	0.672915
10953	ACCACGTCTCACACCgTATCACTCAACTCTTGAGGAGTTTTAGAGCTAGAAATAGCAAGTTAAAATAAGGCTAGTCCGTTATCAACTTGAAAAAGTGGCACCGAGTCGGTGCTTTTTTGTTACTACACTATCACTCAACTCTTGAGGAATATCAAGTTTGGAGACGACGG	ACACTATCACTCAACTCTTGAGGAATATCA	TATCACTCAACTCTTGAGGA	ATAT	GTTACTACAC	TA	AT	BMP3	ATAT	501	1	508	0	0.199601	0	0.0998004
10954	ACCACGTCTCACACCgTATCACTCAACTCTTGAGGAGTTTTAGAGCTAGAAATAGCAAGTTAAAATAAGGCTAGTCCGTTATCAACTTGAAAAAGTGGCACCGAGTCGGTGCTTTTTTCTGCGCAAACTATCACTCAACTCTTGAGGAATGACAAGTTTGGAGACGACGG	AAACTATCACTCAACTCTTGAGGAATGACA	TATCACTCAACTCTTGAGGA	ATGA	CTGCGCAAAC	TG	AA	BMP3	ATGA	944	20	1271	70	2.11864	5.50747	3.81306
10955	ACCACGTCTCACACCgTATCACTCAACTCTTGAGGAGTTTTAGAGCTAGAAATAGCAAGTTAAAATAAGGCTAGTCCGTTATCAACTTGAAAAAGTGGCACCGAGTCGGTGCTTTTTTGTGACAAGACTATCACTCAACTCTTGAGGAATGGCAAGTTTGGAGACGACGG	AGACTATCACTCAACTCTTGAGGAATGGCA	TATCACTCAACTCTTGAGGA	ATGG	GTGACAAGAC	TG	AG	BMP3	ATGG	4070	319	4346	795	7.83784	18.2927	13.0653
10956	ACCACGTCTCACACCgTATCACTCAACTCTTGAGGAGTTTTAGAGCTAGAAATAGCAAGTTAAAATAAGGCTAGTCCGTTATCAACTTGAAAAAGTGGCACCGAGTCGGTGCTTTTTTTCACCACTACTATCACTCAACTCTTGAGGAATGCCAAGTTTGGAGACGACGG	CTACTATCACTCAACTCTTGAGGAATGCCA	TATCACTCAACTCTTGAGGA	ATGC	TCACCACTAC	TG	AC	BMP3	ATGC	252	9	231	10	3.57143	4.329	3.95022
10957	ACCACGTCTCACACCgTATCACTCAACTCTTGAGGAGTTTTAGAGCTAGAAATAGCAAGTTAAAATAAGGCTAGTCCGTTATCAACTTGAAAAAGTGGCACCGAGTCGGTGCTTTTTTAATGTGTTACTATCACTCAACTCTTGAGGAATGTCAAGTTTGGAGACGACGG	TTACTATCACTCAACTCTTGAGGAATGTCA	TATCACTCAACTCTTGAGGA	ATGT	AATGTGTTAC	TG	AT	BMP3	ATGT	1721	14	1476	93	0.813481	6.30081	3.55715
10958	ACCACGTCTCACACCgTATCACTCAACTCTTGAGGAGTTTTAGAGCTAGAAATAGCAAGTTAAAATAAGGCTAGTCCGTTATCAACTTGAAAAAGTGGCACCGAGTCGGTGCTTTTTTCTTATAAGACTATCACTCAACTCTTGAGGAATCACAAGTTTGGAGACGACGG	AGACTATCACTCAACTCTTGAGGAATCACA	TATCACTCAACTCTTGAGGA	ATCA	CTTATAAGAC	TC	AA	BMP3	ATCA	400	3	430	1	0.75	0.232558	0.491279
10959	ACCACGTCTCACACCgTATCACTCAACTCTTGAGGAGTTTTAGAGCTAGAAATAGCAAGTTAAAATAAGGCTAGTCCGTTATCAACTTGAAAAAGTGGCACCGAGTCGGTGCTTTTTTTCGACTGAACTATCACTCAACTCTTGAGGAATCGCAAGTTTGGAGACGACGG	GAACTATCACTCAACTCTTGAGGAATCGCA	TATCACTCAACTCTTGAGGA	ATCG	TCGACTGAAC	TC	AG	BMP3	ATCG	1822	2	1652	0	0.109769	0	0.0548847
10960	ACCACGTCTCACACCgTATCACTCAACTCTTGAGGAGTTTTAGAGCTAGAAATAGCAAGTTAAAATAAGGCTAGTCCGTTATCAACTTGAAAAAGTGGCACCGAGTCGGTGCTTTTTTAGATCGACACTATCACTCAACTCTTGAGGAATCCCAAGTTTGGAGACGACGG	ACACTATCACTCAACTCTTGAGGAATCCCA	TATCACTCAACTCTTGAGGA	ATCC	AGATCGACAC	TC	AC	BMP3	ATCC	1424	5	1605	21	0.351124	1.30841	0.829767
10961	ACCACGTCTCACACCgTATCACTCAACTCTTGAGGAGTTTTAGAGCTAGAAATAGCAAGTTAAAATAAGGCTAGTCCGTTATCAACTTGAAAAAGTGGCACCGAGTCGGTGCTTTTTTTCGCTGACACTATCACTCAACTCTTGAGGAATCTCAAGTTTGGAGACGACGG	ACACTATCACTCAACTCTTGAGGAATCTCA	TATCACTCAACTCTTGAGGA	ATCT	TCGCTGACAC	TC	AT	BMP3	ATCT	1035	5	1044	2	0.483092	0.191571	0.337331
10962	ACCACGTCTCACACCgTATCACTCAACTCTTGAGGAGTTTTAGAGCTAGAAATAGCAAGTTAAAATAAGGCTAGTCCGTTATCAACTTGAAAAAGTGGCACCGAGTCGGTGCTTTTTTAATCCATGACTATCACTCAACTCTTGAGGAATTACAAGTTTGGAGACGACGG	TGACTATCACTCAACTCTTGAGGAATTACA	TATCACTCAACTCTTGAGGA	ATTA	AATCCATGAC	TT	AA	BMP3	ATTA	174	0	161	0	0	0	0
10963	ACCACGTCTCACACCgTATCACTCAACTCTTGAGGAGTTTTAGAGCTAGAAATAGCAAGTTAAAATAAGGCTAGTCCGTTATCAACTTGAAAAAGTGGCACCGAGTCGGTGCTTTTTTCGCACTCTACTATCACTCAACTCTTGAGGAATTGCAAGTTTGGAGACGACGG	CTACTATCACTCAACTCTTGAGGAATTGCA	TATCACTCAACTCTTGAGGA	ATTG	CGCACTCTAC	TT	AG	BMP3	ATTG	2242	45	2084	21	2.00714	1.00768	1.50741
10964	ACCACGTCTCACACCgTATCACTCAACTCTTGAGGAGTTTTAGAGCTAGAAATAGCAAGTTAAAATAAGGCTAGTCCGTTATCAACTTGAAAAAGTGGCACCGAGTCGGTGCTTTTTTGGCTCTACACTATCACTCAACTCTTGAGGAATTCCAAGTTTGGAGACGACGG	ACACTATCACTCAACTCTTGAGGAATTCCA	TATCACTCAACTCTTGAGGA	ATTC	GGCTCTACAC	TT	AC	BMP3	ATTC	1724	5	1723	7	0.290023	0.406268	0.348146
10965	ACCACGTCTCACACCgTATCACTCAACTCTTGAGGAGTTTTAGAGCTAGAAATAGCAAGTTAAAATAAGGCTAGTCCGTTATCAACTTGAAAAAGTGGCACCGAGTCGGTGCTTTTTTAAGTGTGGACTATCACTCAACTCTTGAGGAATTTCAAGTTTGGAGACGACGG	GGACTATCACTCAACTCTTGAGGAATTTCA	TATCACTCAACTCTTGAGGA	ATTT	AAGTGTGGAC	TT	AT	BMP3	ATTT	2250	10	2010	8	0.444444	0.39801	0.421227
10966	ACCACGTCTCACACCgTATCACTCAACTCTTGAGGAGTTTTAGAGCTAGAAATAGCAAGTTAAAATAAGGCTAGTCCGTTATCAACTTGAAAAAGTGGCACCGAGTCGGTGCTTTTTTTACCAGATACTATCACTCAACTCTTGAGGAGAAACAAGTTTGGAGACGACGG	ATACTATCACTCAACTCTTGAGGAGAAACA	TATCACTCAACTCTTGAGGA	GAAA	TACCAGATAC	AA	GA	BMP3	GAAA	797	5	497	14	0.627353	2.8169	1.72213
10967	ACCACGTCTCACACCgTATCACTCAACTCTTGAGGAGTTTTAGAGCTAGAAATAGCAAGTTAAAATAAGGCTAGTCCGTTATCAACTTGAAAAAGTGGCACCGAGTCGGTGCTTTTTTTGGTACGGACTATCACTCAACTCTTGAGGAGAAGCAAGTTTGGAGACGACGG	GGACTATCACTCAACTCTTGAGGAGAAGCA	TATCACTCAACTCTTGAGGA	GAAG	TGGTACGGAC	AA	GG	BMP3	GAAG	1290	5	1258	27	0.387597	2.14626	1.26693
10968	ACCACGTCTCACACCgTATCACTCAACTCTTGAGGAGTTTTAGAGCTAGAAATAGCAAGTTAAAATAAGGCTAGTCCGTTATCAACTTGAAAAAGTGGCACCGAGTCGGTGCTTTTTTCGCACCGCACTATCACTCAACTCTTGAGGAGAACCAAGTTTGGAGACGACGG	GCACTATCACTCAACTCTTGAGGAGAACCA	TATCACTCAACTCTTGAGGA	GAAC	CGCACCGCAC	AA	GC	BMP3	GAAC	1491	26	1700	95	1.7438	5.58824	3.66602
10969	ACCACGTCTCACACCgTATCACTCAACTCTTGAGGAGTTTTAGAGCTAGAAATAGCAAGTTAAAATAAGGCTAGTCCGTTATCAACTTGAAAAAGTGGCACCGAGTCGGTGCTTTTTTACTTATCTACTATCACTCAACTCTTGAGGAGAATCAAGTTTGGAGACGACGG	CTACTATCACTCAACTCTTGAGGAGAATCA	TATCACTCAACTCTTGAGGA	GAAT	ACTTATCTAC	AA	GT	BMP3	GAAT	1512	24	1935	62	1.5873	3.20413	2.39572
10970	ACCACGTCTCACACCgTATCACTCAACTCTTGAGGAGTTTTAGAGCTAGAAATAGCAAGTTAAAATAAGGCTAGTCCGTTATCAACTTGAAAAAGTGGCACCGAGTCGGTGCTTTTTTGACTTGTTACTATCACTCAACTCTTGAGGAGAGACAAGTTTGGAGACGACGG	TTACTATCACTCAACTCTTGAGGAGAGACA	TATCACTCAACTCTTGAGGA	GAGA	GACTTGTTAC	AG	GA	BMP3	GAGA	1201	819	779	648	68.1932	83.1836	75.6884
10971	ACCACGTCTCACACCgTATCACTCAACTCTTGAGGAGTTTTAGAGCTAGAAATAGCAAGTTAAAATAAGGCTAGTCCGTTATCAACTTGAAAAAGTGGCACCGAGTCGGTGCTTTTTTTGTCTTCGACTATCACTCAACTCTTGAGGAGAGGCAAGTTTGGAGACGACGG	CGACTATCACTCAACTCTTGAGGAGAGGCA	TATCACTCAACTCTTGAGGA	GAGG	TGTCTTCGAC	AG	GG	BMP3	GAGG	2945	970	3270	2101	32.9372	64.2508	48.594
10972	ACCACGTCTCACACCgTATCACTCAACTCTTGAGGAGTTTTAGAGCTAGAAATAGCAAGTTAAAATAAGGCTAGTCCGTTATCAACTTGAAAAAGTGGCACCGAGTCGGTGCTTTTTTCATAAGAAACTATCACTCAACTCTTGAGGAGAGCCAAGTTTGGAGACGACGG	AAACTATCACTCAACTCTTGAGGAGAGCCA	TATCACTCAACTCTTGAGGA	GAGC	CATAAGAAAC	AG	GC	BMP3	GAGC	71	59	75	75	83.0986	100	91.5493
10973	ACCACGTCTCACACCgTATCACTCAACTCTTGAGGAGTTTTAGAGCTAGAAATAGCAAGTTAAAATAAGGCTAGTCCGTTATCAACTTGAAAAAGTGGCACCGAGTCGGTGCTTTTTTATCCGAATACTATCACTCAACTCTTGAGGAGAGTCAAGTTTGGAGACGACGG	ATACTATCACTCAACTCTTGAGGAGAGTCA	TATCACTCAACTCTTGAGGA	GAGT	ATCCGAATAC	AG	GT	BMP3	GAGT	1149	1013	901	841	88.1636	93.3407	90.7522
10974	ACCACGTCTCACACCgTATCACTCAACTCTTGAGGAGTTTTAGAGCTAGAAATAGCAAGTTAAAATAAGGCTAGTCCGTTATCAACTTGAAAAAGTGGCACCGAGTCGGTGCTTTTTTTGAGGAACACTATCACTCAACTCTTGAGGAGACACAAGTTTGGAGACGACGG	ACACTATCACTCAACTCTTGAGGAGACACA	TATCACTCAACTCTTGAGGA	GACA	TGAGGAACAC	AC	GA	BMP3	GACA	1031	6	864	2	0.581959	0.231481	0.40672
10976	ACCACGTCTCACACCgTATCACTCAACTCTTGAGGAGTTTTAGAGCTAGAAATAGCAAGTTAAAATAAGGCTAGTCCGTTATCAACTTGAAAAAGTGGCACCGAGTCGGTGCTTTTTTGTAGCGTCACTATCACTCAACTCTTGAGGAGACCCAAGTTTGGAGACGACGG	TCACTATCACTCAACTCTTGAGGAGACCCA	TATCACTCAACTCTTGAGGA	GACC	GTAGCGTCAC	AC	GC	BMP3	GACC	1685	18	1729	35	1.06825	2.02429	1.54627
10977	ACCACGTCTCACACCgTATCACTCAACTCTTGAGGAGTTTTAGAGCTAGAAATAGCAAGTTAAAATAAGGCTAGTCCGTTATCAACTTGAAAAAGTGGCACCGAGTCGGTGCTTTTTTGTAGGTCCACTATCACTCAACTCTTGAGGAGACTCAAGTTTGGAGACGACGG	CCACTATCACTCAACTCTTGAGGAGACTCA	TATCACTCAACTCTTGAGGA	GACT	GTAGGTCCAC	AC	GT	BMP3	GACT	2951	41	2599	67	1.38936	2.57791	1.98364
10979	ACCACGTCTCACACCgTATCACTCAACTCTTGAGGAGTTTTAGAGCTAGAAATAGCAAGTTAAAATAAGGCTAGTCCGTTATCAACTTGAAAAAGTGGCACCGAGTCGGTGCTTTTTTACGGCAATACTATCACTCAACTCTTGAGGAGATGCAAGTTTGGAGACGACGG	ATACTATCACTCAACTCTTGAGGAGATGCA	TATCACTCAACTCTTGAGGA	GATG	ACGGCAATAC	AT	GG	BMP3	GATG	843	14	1528	86	1.66074	5.62827	3.6445
10980	ACCACGTCTCACACCgTATCACTCAACTCTTGAGGAGTTTTAGAGCTAGAAATAGCAAGTTAAAATAAGGCTAGTCCGTTATCAACTTGAAAAAGTGGCACCGAGTCGGTGCTTTTTTGCCAATTAACTATCACTCAACTCTTGAGGAGATCCAAGTTTGGAGACGACGG	TAACTATCACTCAACTCTTGAGGAGATCCA	TATCACTCAACTCTTGAGGA	GATC	GCCAATTAAC	AT	GC	BMP3	GATC	1572	13	1549	7	0.826972	0.451904	0.639438
10981	ACCACGTCTCACACCgTATCACTCAACTCTTGAGGAGTTTTAGAGCTAGAAATAGCAAGTTAAAATAAGGCTAGTCCGTTATCAACTTGAAAAAGTGGCACCGAGTCGGTGCTTTTTTAATCTCGGACTATCACTCAACTCTTGAGGAGATTCAAGTTTGGAGACGACGG	GGACTATCACTCAACTCTTGAGGAGATTCA	TATCACTCAACTCTTGAGGA	GATT	AATCTCGGAC	AT	GT	BMP3	GATT	1902	16	1639	14	0.84122	0.854179	0.8477
10982	ACCACGTCTCACACCgTATCACTCAACTCTTGAGGAGTTTTAGAGCTAGAAATAGCAAGTTAAAATAAGGCTAGTCCGTTATCAACTTGAAAAAGTGGCACCGAGTCGGTGCTTTTTTGCGCAGAGACTATCACTCAACTCTTGAGGAGGAACAAGTTTGGAGACGACGG	AGACTATCACTCAACTCTTGAGGAGGAACA	TATCACTCAACTCTTGAGGA	GGAA	GCGCAGAGAC	GA	GA	BMP3	GGAA	2968	637	2812	1461	21.4623	51.9559	36.7091
10983	ACCACGTCTCACACCgTATCACTCAACTCTTGAGGAGTTTTAGAGCTAGAAATAGCAAGTTAAAATAAGGCTAGTCCGTTATCAACTTGAAAAAGTGGCACCGAGTCGGTGCTTTTTTCTGTGTCAACTATCACTCAACTCTTGAGGAGGAGCAAGTTTGGAGACGACGG	CAACTATCACTCAACTCTTGAGGAGGAGCA	TATCACTCAACTCTTGAGGA	GGAG	CTGTGTCAAC	GA	GG	BMP3	GGAG	1023	381	931	445	37.2434	47.7981	42.5207
10984	ACCACGTCTCACACCgTATCACTCAACTCTTGAGGAGTTTTAGAGCTAGAAATAGCAAGTTAAAATAAGGCTAGTCCGTTATCAACTTGAAAAAGTGGCACCGAGTCGGTGCTTTTTTCATGGTCAACTATCACTCAACTCTTGAGGAGGACCAAGTTTGGAGACGACGG	CAACTATCACTCAACTCTTGAGGAGGACCA	TATCACTCAACTCTTGAGGA	GGAC	CATGGTCAAC	GA	GC	BMP3	GGAC	1320	412	1467	1021	31.2121	69.5978	50.405
10985	ACCACGTCTCACACCgTATCACTCAACTCTTGAGGAGTTTTAGAGCTAGAAATAGCAAGTTAAAATAAGGCTAGTCCGTTATCAACTTGAAAAAGTGGCACCGAGTCGGTGCTTTTTTACCGAACGACTATCACTCAACTCTTGAGGAGGATCAAGTTTGGAGACGACGG	CGACTATCACTCAACTCTTGAGGAGGATCA	TATCACTCAACTCTTGAGGA	GGAT	ACCGAACGAC	GA	GT	BMP3	GGAT	535	156	383	199	29.1589	51.9582	40.5586
10986	ACCACGTCTCACACCgTATCACTCAACTCTTGAGGAGTTTTAGAGCTAGAAATAGCAAGTTAAAATAAGGCTAGTCCGTTATCAACTTGAAAAAGTGGCACCGAGTCGGTGCTTTTTTACGAGGCGACTATCACTCAACTCTTGAGGAGGGACAAGTTTGGAGACGACGG	CGACTATCACTCAACTCTTGAGGAGGGACA	TATCACTCAACTCTTGAGGA	GGGA	ACGAGGCGAC	GG	GA	BMP3	GGGA	431	400	456	431	92.8074	94.5175	93.6625
10987	ACCACGTCTCACACCgTATCACTCAACTCTTGAGGAGTTTTAGAGCTAGAAATAGCAAGTTAAAATAAGGCTAGTCCGTTATCAACTTGAAAAAGTGGCACCGAGTCGGTGCTTTTTTATAGGTAAACTATCACTCAACTCTTGAGGAGGGGCAAGTTTGGAGACGACGG	AAACTATCACTCAACTCTTGAGGAGGGGCA	TATCACTCAACTCTTGAGGA	GGGG	ATAGGTAAAC	GG	GG	BMP3	GGGG	1347	1250	1648	1578	92.7988	95.7524	94.2756
10988	ACCACGTCTCACACCgTATCACTCAACTCTTGAGGAGTTTTAGAGCTAGAAATAGCAAGTTAAAATAAGGCTAGTCCGTTATCAACTTGAAAAAGTGGCACCGAGTCGGTGCTTTTTTGTCTTGTTACTATCACTCAACTCTTGAGGAGGGCCAAGTTTGGAGACGACGG	TTACTATCACTCAACTCTTGAGGAGGGCCA	TATCACTCAACTCTTGAGGA	GGGC	GTCTTGTTAC	GG	GC	BMP3	GGGC	1023	985	1152	1114	96.2854	96.7014	96.4934
10989	ACCACGTCTCACACCgTATCACTCAACTCTTGAGGAGTTTTAGAGCTAGAAATAGCAAGTTAAAATAAGGCTAGTCCGTTATCAACTTGAAAAAGTGGCACCGAGTCGGTGCTTTTTTATGGTGCGACTATCACTCAACTCTTGAGGAGGGTCAAGTTTGGAGACGACGG	CGACTATCACTCAACTCTTGAGGAGGGTCA	TATCACTCAACTCTTGAGGA	GGGT	ATGGTGCGAC	GG	GT	BMP3	GGGT	439	422	297	271	96.1276	91.2458	93.6867
10990	ACCACGTCTCACACCgTATCACTCAACTCTTGAGGAGTTTTAGAGCTAGAAATAGCAAGTTAAAATAAGGCTAGTCCGTTATCAACTTGAAAAAGTGGCACCGAGTCGGTGCTTTTTTCCACTCCTACTATCACTCAACTCTTGAGGAGGCACAAGTTTGGAGACGACGG	CTACTATCACTCAACTCTTGAGGAGGCACA	TATCACTCAACTCTTGAGGA	GGCA	CCACTCCTAC	GC	GA	BMP3	GGCA	2037	259	2206	738	12.7148	33.4542	23.0845
10991	ACCACGTCTCACACCgTATCACTCAACTCTTGAGGAGTTTTAGAGCTAGAAATAGCAAGTTAAAATAAGGCTAGTCCGTTATCAACTTGAAAAAGTGGCACCGAGTCGGTGCTTTTTTTCGGAGCTACTATCACTCAACTCTTGAGGAGGCGCAAGTTTGGAGACGACGG	CTACTATCACTCAACTCTTGAGGAGGCGCA	TATCACTCAACTCTTGAGGA	GGCG	TCGGAGCTAC	GC	GG	BMP3	GGCG	1653	201	1659	533	12.1597	32.1278	22.1437
10992	ACCACGTCTCACACCgTATCACTCAACTCTTGAGGAGTTTTAGAGCTAGAAATAGCAAGTTAAAATAAGGCTAGTCCGTTATCAACTTGAAAAAGTGGCACCGAGTCGGTGCTTTTTTCGCTTAATACTATCACTCAACTCTTGAGGAGGCCCAAGTTTGGAGACGACGG	ATACTATCACTCAACTCTTGAGGAGGCCCA	TATCACTCAACTCTTGAGGA	GGCC	CGCTTAATAC	GC	GC	BMP3	GGCC	3003	602	3416	1127	20.0466	32.9918	26.5192
10993	ACCACGTCTCACACCgTATCACTCAACTCTTGAGGAGTTTTAGAGCTAGAAATAGCAAGTTAAAATAAGGCTAGTCCGTTATCAACTTGAAAAAGTGGCACCGAGTCGGTGCTTTTTTAGCGTACTACTATCACTCAACTCTTGAGGAGGCTCAAGTTTGGAGACGACGG	CTACTATCACTCAACTCTTGAGGAGGCTCA	TATCACTCAACTCTTGAGGA	GGCT	AGCGTACTAC	GC	GT	BMP3	GGCT	3637	525	4703	1993	14.435	42.3772	28.4061
10994	ACCACGTCTCACACCgTATCACTCAACTCTTGAGGAGTTTTAGAGCTAGAAATAGCAAGTTAAAATAAGGCTAGTCCGTTATCAACTTGAAAAAGTGGCACCGAGTCGGTGCTTTTTTGTTATTAAACTATCACTCAACTCTTGAGGAGGTACAAGTTTGGAGACGACGG	AAACTATCACTCAACTCTTGAGGAGGTACA	TATCACTCAACTCTTGAGGA	GGTA	GTTATTAAAC	GT	GA	BMP3	GGTA	1479	99	1136	84	6.69371	7.39437	7.04404
10995	ACCACGTCTCACACCgTATCACTCAACTCTTGAGGAGTTTTAGAGCTAGAAATAGCAAGTTAAAATAAGGCTAGTCCGTTATCAACTTGAAAAAGTGGCACCGAGTCGGTGCTTTTTTGTACAGCAACTATCACTCAACTCTTGAGGAGGTGCAAGTTTGGAGACGACGG	CAACTATCACTCAACTCTTGAGGAGGTGCA	TATCACTCAACTCTTGAGGA	GGTG	GTACAGCAAC	GT	GG	BMP3	GGTG	747	53	525	61	7.09505	11.619	9.35705
10997	ACCACGTCTCACACCgTATCACTCAACTCTTGAGGAGTTTTAGAGCTAGAAATAGCAAGTTAAAATAAGGCTAGTCCGTTATCAACTTGAAAAAGTGGCACCGAGTCGGTGCTTTTTTGCTTGTTGACTATCACTCAACTCTTGAGGAGGTTCAAGTTTGGAGACGACGG	TGACTATCACTCAACTCTTGAGGAGGTTCA	TATCACTCAACTCTTGAGGA	GGTT	GCTTGTTGAC	GT	GT	BMP3	GGTT	2714	127	2859	473	4.67944	16.5442	10.6118
10998	ACCACGTCTCACACCgTATCACTCAACTCTTGAGGAGTTTTAGAGCTAGAAATAGCAAGTTAAAATAAGGCTAGTCCGTTATCAACTTGAAAAAGTGGCACCGAGTCGGTGCTTTTTTACGAAGTGACTATCACTCAACTCTTGAGGAGCAACAAGTTTGGAGACGACGG	TGACTATCACTCAACTCTTGAGGAGCAACA	TATCACTCAACTCTTGAGGA	GCAA	ACGAAGTGAC	CA	GA	BMP3	GCAA	1557	13	1770	44	0.834939	2.48588	1.66041
10999	ACCACGTCTCACACCgTATCACTCAACTCTTGAGGAGTTTTAGAGCTAGAAATAGCAAGTTAAAATAAGGCTAGTCCGTTATCAACTTGAAAAAGTGGCACCGAGTCGGTGCTTTTTTGGAACCGGACTATCACTCAACTCTTGAGGAGCAGCAAGTTTGGAGACGACGG	GGACTATCACTCAACTCTTGAGGAGCAGCA	TATCACTCAACTCTTGAGGA	GCAG	GGAACCGGAC	CA	GG	BMP3	GCAG	2259	3	2083	3	0.132802	0.144023	0.138413
11000	ACCACGTCTCACACCgTATCACTCAACTCTTGAGGAGTTTTAGAGCTAGAAATAGCAAGTTAAAATAAGGCTAGTCCGTTATCAACTTGAAAAAGTGGCACCGAGTCGGTGCTTTTTTTCACTTCGACTATCACTCAACTCTTGAGGAGCACCAAGTTTGGAGACGACGG	CGACTATCACTCAACTCTTGAGGAGCACCA	TATCACTCAACTCTTGAGGA	GCAC	TCACTTCGAC	CA	GC	BMP3	GCAC	619	20	535	14	3.23102	2.61682	2.92392
11001	ACCACGTCTCACACCgTATCACTCAACTCTTGAGGAGTTTTAGAGCTAGAAATAGCAAGTTAAAATAAGGCTAGTCCGTTATCAACTTGAAAAAGTGGCACCGAGTCGGTGCTTTTTTACACGCCGACTATCACTCAACTCTTGAGGAGCATCAAGTTTGGAGACGACGG	CGACTATCACTCAACTCTTGAGGAGCATCA	TATCACTCAACTCTTGAGGA	GCAT	ACACGCCGAC	CA	GT	BMP3	GCAT	1654	4	1811	13	0.241838	0.717835	0.479837
11002	ACCACGTCTCACACCgTATCACTCAACTCTTGAGGAGTTTTAGAGCTAGAAATAGCAAGTTAAAATAAGGCTAGTCCGTTATCAACTTGAAAAAGTGGCACCGAGTCGGTGCTTTTTTGGTCCGATACTATCACTCAACTCTTGAGGAGCGACAAGTTTGGAGACGACGG	ATACTATCACTCAACTCTTGAGGAGCGACA	TATCACTCAACTCTTGAGGA	GCGA	GGTCCGATAC	CG	GA	BMP3	GCGA	2288	52	2766	113	2.27273	4.08532	3.17902
11003	ACCACGTCTCACACCgTATCACTCAACTCTTGAGGAGTTTTAGAGCTAGAAATAGCAAGTTAAAATAAGGCTAGTCCGTTATCAACTTGAAAAAGTGGCACCGAGTCGGTGCTTTTTTGTGCTTCTACTATCACTCAACTCTTGAGGAGCGGCAAGTTTGGAGACGACGG	CTACTATCACTCAACTCTTGAGGAGCGGCA	TATCACTCAACTCTTGAGGA	GCGG	GTGCTTCTAC	CG	GG	BMP3	GCGG	2877	78	3371	289	2.71116	8.57312	5.64214
11004	ACCACGTCTCACACCgTATCACTCAACTCTTGAGGAGTTTTAGAGCTAGAAATAGCAAGTTAAAATAAGGCTAGTCCGTTATCAACTTGAAAAAGTGGCACCGAGTCGGTGCTTTTTTCAGTTCACACTATCACTCAACTCTTGAGGAGCGCCAAGTTTGGAGACGACGG	ACACTATCACTCAACTCTTGAGGAGCGCCA	TATCACTCAACTCTTGAGGA	GCGC	CAGTTCACAC	CG	GC	BMP3	GCGC	2157	150	1887	218	6.9541	11.5527	9.25342
11005	ACCACGTCTCACACCgTATCACTCAACTCTTGAGGAGTTTTAGAGCTAGAAATAGCAAGTTAAAATAAGGCTAGTCCGTTATCAACTTGAAAAAGTGGCACCGAGTCGGTGCTTTTTTGTGCCGGAACTATCACTCAACTCTTGAGGAGCGTCAAGTTTGGAGACGACGG	GAACTATCACTCAACTCTTGAGGAGCGTCA	TATCACTCAACTCTTGAGGA	GCGT	GTGCCGGAAC	CG	GT	BMP3	GCGT	3730	174	4006	369	4.66488	9.21118	6.93803
11006	ACCACGTCTCACACCgTATCACTCAACTCTTGAGGAGTTTTAGAGCTAGAAATAGCAAGTTAAAATAAGGCTAGTCCGTTATCAACTTGAAAAAGTGGCACCGAGTCGGTGCTTTTTTGAACACACACTATCACTCAACTCTTGAGGAGCCACAAGTTTGGAGACGACGG	ACACTATCACTCAACTCTTGAGGAGCCACA	TATCACTCAACTCTTGAGGA	GCCA	GAACACACAC	CC	GA	BMP3	GCCA	259	0	130	0	0	0	0
11007	ACCACGTCTCACACCgTATCACTCAACTCTTGAGGAGTTTTAGAGCTAGAAATAGCAAGTTAAAATAAGGCTAGTCCGTTATCAACTTGAAAAAGTGGCACCGAGTCGGTGCTTTTTTGCCATCCGACTATCACTCAACTCTTGAGGAGCCGCAAGTTTGGAGACGACGG	CGACTATCACTCAACTCTTGAGGAGCCGCA	TATCACTCAACTCTTGAGGA	GCCG	GCCATCCGAC	CC	GG	BMP3	GCCG	4324	4	4312	14	0.0925069	0.324675	0.208591
11008	ACCACGTCTCACACCgTATCACTCAACTCTTGAGGAGTTTTAGAGCTAGAAATAGCAAGTTAAAATAAGGCTAGTCCGTTATCAACTTGAAAAAGTGGCACCGAGTCGGTGCTTTTTTCCTCTTAGACTATCACTCAACTCTTGAGGAGCCCCAAGTTTGGAGACGACGG	AGACTATCACTCAACTCTTGAGGAGCCCCA	TATCACTCAACTCTTGAGGA	GCCC	CCTCTTAGAC	CC	GC	BMP3	GCCC	1077	1	1381	1	0.0928505	0.0724113	0.0826309
11009	ACCACGTCTCACACCgTATCACTCAACTCTTGAGGAGTTTTAGAGCTAGAAATAGCAAGTTAAAATAAGGCTAGTCCGTTATCAACTTGAAAAAGTGGCACCGAGTCGGTGCTTTTTTTAAGCATAACTATCACTCAACTCTTGAGGAGCCTCAAGTTTGGAGACGACGG	TAACTATCACTCAACTCTTGAGGAGCCTCA	TATCACTCAACTCTTGAGGA	GCCT	TAAGCATAAC	CC	GT	BMP3	GCCT	1508	19	1545	11	1.25995	0.711974	0.985961
11010	ACCACGTCTCACACCgTATCACTCAACTCTTGAGGAGTTTTAGAGCTAGAAATAGCAAGTTAAAATAAGGCTAGTCCGTTATCAACTTGAAAAAGTGGCACCGAGTCGGTGCTTTTTTAGCTGCCTACTATCACTCAACTCTTGAGGAGCTACAAGTTTGGAGACGACGG	CTACTATCACTCAACTCTTGAGGAGCTACA	TATCACTCAACTCTTGAGGA	GCTA	AGCTGCCTAC	CT	GA	BMP3	GCTA	2380	35	2749	16	1.47059	0.58203	1.02631
11011	ACCACGTCTCACACCgTATCACTCAACTCTTGAGGAGTTTTAGAGCTAGAAATAGCAAGTTAAAATAAGGCTAGTCCGTTATCAACTTGAAAAAGTGGCACCGAGTCGGTGCTTTTTTTCTTACATACTATCACTCAACTCTTGAGGAGCTGCAAGTTTGGAGACGACGG	ATACTATCACTCAACTCTTGAGGAGCTGCA	TATCACTCAACTCTTGAGGA	GCTG	TCTTACATAC	CT	GG	BMP3	GCTG	1170	0	1397	2	0	0.143164	0.071582
11012	ACCACGTCTCACACCgTATCACTCAACTCTTGAGGAGTTTTAGAGCTAGAAATAGCAAGTTAAAATAAGGCTAGTCCGTTATCAACTTGAAAAAGTGGCACCGAGTCGGTGCTTTTTTTCCACGTTACTATCACTCAACTCTTGAGGAGCTCCAAGTTTGGAGACGACGG	TTACTATCACTCAACTCTTGAGGAGCTCCA	TATCACTCAACTCTTGAGGA	GCTC	TCCACGTTAC	CT	GC	BMP3	GCTC	1444	4	1488	18	0.277008	1.20968	0.743343
11013	ACCACGTCTCACACCgTATCACTCAACTCTTGAGGAGTTTTAGAGCTAGAAATAGCAAGTTAAAATAAGGCTAGTCCGTTATCAACTTGAAAAAGTGGCACCGAGTCGGTGCTTTTTTCTGGTTCGACTATCACTCAACTCTTGAGGAGCTTCAAGTTTGGAGACGACGG	CGACTATCACTCAACTCTTGAGGAGCTTCA	TATCACTCAACTCTTGAGGA	GCTT	CTGGTTCGAC	CT	GT	BMP3	GCTT	3715	10	4587	15	0.269179	0.327011	0.298095
11014	ACCACGTCTCACACCgTATCACTCAACTCTTGAGGAGTTTTAGAGCTAGAAATAGCAAGTTAAAATAAGGCTAGTCCGTTATCAACTTGAAAAAGTGGCACCGAGTCGGTGCTTTTTTACCGGTGAACTATCACTCAACTCTTGAGGAGTAACAAGTTTGGAGACGACGG	GAACTATCACTCAACTCTTGAGGAGTAACA	TATCACTCAACTCTTGAGGA	GTAA	ACCGGTGAAC	TA	GA	BMP3	GTAA	538	0	716	1	0	0.139665	0.0698324
11015	ACCACGTCTCACACCgTATCACTCAACTCTTGAGGAGTTTTAGAGCTAGAAATAGCAAGTTAAAATAAGGCTAGTCCGTTATCAACTTGAAAAAGTGGCACCGAGTCGGTGCTTTTTTGTCTTCTAACTATCACTCAACTCTTGAGGAGTAGCAAGTTTGGAGACGACGG	TAACTATCACTCAACTCTTGAGGAGTAGCA	TATCACTCAACTCTTGAGGA	GTAG	GTCTTCTAAC	TA	GG	BMP3	GTAG	1832	5	1691	3	0.272926	0.17741	0.225168
11016	ACCACGTCTCACACCgTATCACTCAACTCTTGAGGAGTTTTAGAGCTAGAAATAGCAAGTTAAAATAAGGCTAGTCCGTTATCAACTTGAAAAAGTGGCACCGAGTCGGTGCTTTTTTATCGGTGAACTATCACTCAACTCTTGAGGAGTACCAAGTTTGGAGACGACGG	GAACTATCACTCAACTCTTGAGGAGTACCA	TATCACTCAACTCTTGAGGA	GTAC	ATCGGTGAAC	TA	GC	BMP3	GTAC	2279	20	2533	3	0.877578	0.118437	0.498007
11017	ACCACGTCTCACACCgTATCACTCAACTCTTGAGGAGTTTTAGAGCTAGAAATAGCAAGTTAAAATAAGGCTAGTCCGTTATCAACTTGAAAAAGTGGCACCGAGTCGGTGCTTTTTTCGAGCCTCACTATCACTCAACTCTTGAGGAGTATCAAGTTTGGAGACGACGG	TCACTATCACTCAACTCTTGAGGAGTATCA	TATCACTCAACTCTTGAGGA	GTAT	CGAGCCTCAC	TA	GT	BMP3	GTAT	2455	36	2426	30	1.4664	1.2366	1.3515
11018	ACCACGTCTCACACCgTATCACTCAACTCTTGAGGAGTTTTAGAGCTAGAAATAGCAAGTTAAAATAAGGCTAGTCCGTTATCAACTTGAAAAAGTGGCACCGAGTCGGTGCTTTTTTAACCGTCTACTATCACTCAACTCTTGAGGAGTGACAAGTTTGGAGACGACGG	CTACTATCACTCAACTCTTGAGGAGTGACA	TATCACTCAACTCTTGAGGA	GTGA	AACCGTCTAC	TG	GA	BMP3	GTGA	2583	280	2246	334	10.8401	14.8709	12.8555
11019	ACCACGTCTCACACCgTATCACTCAACTCTTGAGGAGTTTTAGAGCTAGAAATAGCAAGTTAAAATAAGGCTAGTCCGTTATCAACTTGAAAAAGTGGCACCGAGTCGGTGCTTTTTTCTGAGTCGACTATCACTCAACTCTTGAGGAGTGGCAAGTTTGGAGACGACGG	CGACTATCACTCAACTCTTGAGGAGTGGCA	TATCACTCAACTCTTGAGGA	GTGG	CTGAGTCGAC	TG	GG	BMP3	GTGG	2001	142	2111	428	7.09645	20.2748	13.6856
11020	ACCACGTCTCACACCgTATCACTCAACTCTTGAGGAGTTTTAGAGCTAGAAATAGCAAGTTAAAATAAGGCTAGTCCGTTATCAACTTGAAAAAGTGGCACCGAGTCGGTGCTTTTTTTCGCCGACACTATCACTCAACTCTTGAGGAGTGCCAAGTTTGGAGACGACGG	ACACTATCACTCAACTCTTGAGGAGTGCCA	TATCACTCAACTCTTGAGGA	GTGC	TCGCCGACAC	TG	GC	BMP3	GTGC	1815	247	1929	534	13.6088	27.6827	20.6458
11021	ACCACGTCTCACACCgTATCACTCAACTCTTGAGGAGTTTTAGAGCTAGAAATAGCAAGTTAAAATAAGGCTAGTCCGTTATCAACTTGAAAAAGTGGCACCGAGTCGGTGCTTTTTTATAAGGAAACTATCACTCAACTCTTGAGGAGTGTCAAGTTTGGAGACGACGG	AAACTATCACTCAACTCTTGAGGAGTGTCA	TATCACTCAACTCTTGAGGA	GTGT	ATAAGGAAAC	TG	GT	BMP3	GTGT	747	87	1044	216	11.6466	20.6897	16.1681
11022	ACCACGTCTCACACCgTATCACTCAACTCTTGAGGAGTTTTAGAGCTAGAAATAGCAAGTTAAAATAAGGCTAGTCCGTTATCAACTTGAAAAAGTGGCACCGAGTCGGTGCTTTTTTTTCACTTCACTATCACTCAACTCTTGAGGAGTCACAAGTTTGGAGACGACGG	TCACTATCACTCAACTCTTGAGGAGTCACA	TATCACTCAACTCTTGAGGA	GTCA	TTCACTTCAC	TC	GA	BMP3	GTCA	681	3	815	0	0.440529	0	0.220264
11023	ACCACGTCTCACACCgTATCACTCAACTCTTGAGGAGTTTTAGAGCTAGAAATAGCAAGTTAAAATAAGGCTAGTCCGTTATCAACTTGAAAAAGTGGCACCGAGTCGGTGCTTTTTTGGTGATTGACTATCACTCAACTCTTGAGGAGTCGCAAGTTTGGAGACGACGG	TGACTATCACTCAACTCTTGAGGAGTCGCA	TATCACTCAACTCTTGAGGA	GTCG	GGTGATTGAC	TC	GG	BMP3	GTCG	2338	5	2054	4	0.213858	0.194742	0.2043
11024	ACCACGTCTCACACCgTATCACTCAACTCTTGAGGAGTTTTAGAGCTAGAAATAGCAAGTTAAAATAAGGCTAGTCCGTTATCAACTTGAAAAAGTGGCACCGAGTCGGTGCTTTTTTTATTCCGTACTATCACTCAACTCTTGAGGAGTCCCAAGTTTGGAGACGACGG	GTACTATCACTCAACTCTTGAGGAGTCCCA	TATCACTCAACTCTTGAGGA	GTCC	TATTCCGTAC	TC	GC	BMP3	GTCC	2722	7	3104	2	0.257164	0.064433	0.160798
11025	ACCACGTCTCACACCgTATCACTCAACTCTTGAGGAGTTTTAGAGCTAGAAATAGCAAGTTAAAATAAGGCTAGTCCGTTATCAACTTGAAAAAGTGGCACCGAGTCGGTGCTTTTTTGTCCACACACTATCACTCAACTCTTGAGGAGTCTCAAGTTTGGAGACGACGG	ACACTATCACTCAACTCTTGAGGAGTCTCA	TATCACTCAACTCTTGAGGA	GTCT	GTCCACACAC	TC	GT	BMP3	GTCT	1049	5	997	2	0.476644	0.200602	0.338623
11026	ACCACGTCTCACACCgTATCACTCAACTCTTGAGGAGTTTTAGAGCTAGAAATAGCAAGTTAAAATAAGGCTAGTCCGTTATCAACTTGAAAAAGTGGCACCGAGTCGGTGCTTTTTTTCAGAGTTACTATCACTCAACTCTTGAGGAGTTACAAGTTTGGAGACGACGG	TTACTATCACTCAACTCTTGAGGAGTTACA	TATCACTCAACTCTTGAGGA	GTTA	TCAGAGTTAC	TT	GA	BMP3	GTTA	3240	20	3287	14	0.617284	0.42592	0.521602
11027	ACCACGTCTCACACCgTATCACTCAACTCTTGAGGAGTTTTAGAGCTAGAAATAGCAAGTTAAAATAAGGCTAGTCCGTTATCAACTTGAAAAAGTGGCACCGAGTCGGTGCTTTTTTTAGAGTGAACTATCACTCAACTCTTGAGGAGTTGCAAGTTTGGAGACGACGG	GAACTATCACTCAACTCTTGAGGAGTTGCA	TATCACTCAACTCTTGAGGA	GTTG	TAGAGTGAAC	TT	GG	BMP3	GTTG	1922	10	2352	37	0.520291	1.57313	1.04671
11028	ACCACGTCTCACACCgTATCACTCAACTCTTGAGGAGTTTTAGAGCTAGAAATAGCAAGTTAAAATAAGGCTAGTCCGTTATCAACTTGAAAAAGTGGCACCGAGTCGGTGCTTTTTTAACTTCTTACTATCACTCAACTCTTGAGGAGTTCCAAGTTTGGAGACGACGG	TTACTATCACTCAACTCTTGAGGAGTTCCA	TATCACTCAACTCTTGAGGA	GTTC	AACTTCTTAC	TT	GC	BMP3	GTTC	1025	8	1042	2	0.780488	0.191939	0.486213
11029	ACCACGTCTCACACCgTATCACTCAACTCTTGAGGAGTTTTAGAGCTAGAAATAGCAAGTTAAAATAAGGCTAGTCCGTTATCAACTTGAAAAAGTGGCACCGAGTCGGTGCTTTTTTGGAATACCACTATCACTCAACTCTTGAGGAGTTTCAAGTTTGGAGACGACGG	CCACTATCACTCAACTCTTGAGGAGTTTCA	TATCACTCAACTCTTGAGGA	GTTT	GGAATACCAC	TT	GT	BMP3	GTTT	1024	9	1432	5	0.878906	0.349162	0.614034
11030	ACCACGTCTCACACCgTATCACTCAACTCTTGAGGAGTTTTAGAGCTAGAAATAGCAAGTTAAAATAAGGCTAGTCCGTTATCAACTTGAAAAAGTGGCACCGAGTCGGTGCTTTTTTTTCCGCTTACTATCACTCAACTCTTGAGGACAAACAAGTTTGGAGACGACGG	TTACTATCACTCAACTCTTGAGGACAAACA	TATCACTCAACTCTTGAGGA	CAAA	TTCCGCTTAC	AA	CA	BMP3	CAAA	1200	0	1341	7	0	0.521999	0.260999
11031	ACCACGTCTCACACCgTATCACTCAACTCTTGAGGAGTTTTAGAGCTAGAAATAGCAAGTTAAAATAAGGCTAGTCCGTTATCAACTTGAAAAAGTGGCACCGAGTCGGTGCTTTTTTCTCGAGCAACTATCACTCAACTCTTGAGGACAAGCAAGTTTGGAGACGACGG	CAACTATCACTCAACTCTTGAGGACAAGCA	TATCACTCAACTCTTGAGGA	CAAG	CTCGAGCAAC	AA	CG	BMP3	CAAG	4775	50	4435	42	1.04712	0.947012	0.997066
11032	ACCACGTCTCACACCgTATCACTCAACTCTTGAGGAGTTTTAGAGCTAGAAATAGCAAGTTAAAATAAGGCTAGTCCGTTATCAACTTGAAAAAGTGGCACCGAGTCGGTGCTTTTTTTTGCAGTAACTATCACTCAACTCTTGAGGACAACCAAGTTTGGAGACGACGG	TAACTATCACTCAACTCTTGAGGACAACCA	TATCACTCAACTCTTGAGGA	CAAC	TTGCAGTAAC	AA	CC	BMP3	CAAC	2745	11	2766	17	0.400729	0.614606	0.507667
11033	ACCACGTCTCACACCgTATCACTCAACTCTTGAGGAGTTTTAGAGCTAGAAATAGCAAGTTAAAATAAGGCTAGTCCGTTATCAACTTGAAAAAGTGGCACCGAGTCGGTGCTTTTTTCACTGGAAACTATCACTCAACTCTTGAGGACAATCAAGTTTGGAGACGACGG	AAACTATCACTCAACTCTTGAGGACAATCA	TATCACTCAACTCTTGAGGA	CAAT	CACTGGAAAC	AA	CT	BMP3	CAAT	2455	9	3170	50	0.366599	1.57729	0.971943
11034	ACCACGTCTCACACCgTATCACTCAACTCTTGAGGAGTTTTAGAGCTAGAAATAGCAAGTTAAAATAAGGCTAGTCCGTTATCAACTTGAAAAAGTGGCACCGAGTCGGTGCTTTTTTTCTGCCGCACTATCACTCAACTCTTGAGGACAGACAAGTTTGGAGACGACGG	GCACTATCACTCAACTCTTGAGGACAGACA	TATCACTCAACTCTTGAGGA	CAGA	TCTGCCGCAC	AG	CA	BMP3	CAGA	3186	981	3638	2220	30.791	61.0225	45.9068
11035	ACCACGTCTCACACCgTATCACTCAACTCTTGAGGAGTTTTAGAGCTAGAAATAGCAAGTTAAAATAAGGCTAGTCCGTTATCAACTTGAAAAAGTGGCACCGAGTCGGTGCTTTTTTGCAACCGAACTATCACTCAACTCTTGAGGACAGGCAAGTTTGGAGACGACGG	GAACTATCACTCAACTCTTGAGGACAGGCA	TATCACTCAACTCTTGAGGA	CAGG	GCAACCGAAC	AG	CG	BMP3	CAGG	4690	1299	4036	1339	27.6972	33.1764	30.4368
11036	ACCACGTCTCACACCgTATCACTCAACTCTTGAGGAGTTTTAGAGCTAGAAATAGCAAGTTAAAATAAGGCTAGTCCGTTATCAACTTGAAAAAGTGGCACCGAGTCGGTGCTTTTTTTGCCATGGACTATCACTCAACTCTTGAGGACAGCCAAGTTTGGAGACGACGG	GGACTATCACTCAACTCTTGAGGACAGCCA	TATCACTCAACTCTTGAGGA	CAGC	TGCCATGGAC	AG	CC	BMP3	CAGC	983	327	1742	1412	33.2655	81.0563	57.1609
11037	ACCACGTCTCACACCgTATCACTCAACTCTTGAGGAGTTTTAGAGCTAGAAATAGCAAGTTAAAATAAGGCTAGTCCGTTATCAACTTGAAAAAGTGGCACCGAGTCGGTGCTTTTTTCGTCGACGACTATCACTCAACTCTTGAGGACAGTCAAGTTTGGAGACGACGG	CGACTATCACTCAACTCTTGAGGACAGTCA	TATCACTCAACTCTTGAGGA	CAGT	CGTCGACGAC	AG	CT	BMP3	CAGT	2018	917	2242	1665	45.441	74.264	59.8525
11038	ACCACGTCTCACACCgTATCACTCAACTCTTGAGGAGTTTTAGAGCTAGAAATAGCAAGTTAAAATAAGGCTAGTCCGTTATCAACTTGAAAAAGTGGCACCGAGTCGGTGCTTTTTTACACGACGACTATCACTCAACTCTTGAGGACACACAAGTTTGGAGACGACGG	CGACTATCACTCAACTCTTGAGGACACACA	TATCACTCAACTCTTGAGGA	CACA	ACACGACGAC	AC	CA	BMP3	CACA	487	35	357	0	7.18686	0	3.59343
11039	ACCACGTCTCACACCgTATCACTCAACTCTTGAGGAGTTTTAGAGCTAGAAATAGCAAGTTAAAATAAGGCTAGTCCGTTATCAACTTGAAAAAGTGGCACCGAGTCGGTGCTTTTTTTGACGATTACTATCACTCAACTCTTGAGGACACGCAAGTTTGGAGACGACGG	TTACTATCACTCAACTCTTGAGGACACGCA	TATCACTCAACTCTTGAGGA	CACG	TGACGATTAC	AC	CG	BMP3	CACG	684	7	451	4	1.02339	0.886918	0.955155
11040	ACCACGTCTCACACCgTATCACTCAACTCTTGAGGAGTTTTAGAGCTAGAAATAGCAAGTTAAAATAAGGCTAGTCCGTTATCAACTTGAAAAAGTGGCACCGAGTCGGTGCTTTTTTTCACTACAACTATCACTCAACTCTTGAGGACACCCAAGTTTGGAGACGACGG	CAACTATCACTCAACTCTTGAGGACACCCA	TATCACTCAACTCTTGAGGA	CACC	TCACTACAAC	AC	CC	BMP3	CACC	67	0	94	27	0	28.7234	14.3617
11041	ACCACGTCTCACACCgTATCACTCAACTCTTGAGGAGTTTTAGAGCTAGAAATAGCAAGTTAAAATAAGGCTAGTCCGTTATCAACTTGAAAAAGTGGCACCGAGTCGGTGCTTTTTTACATACTGACTATCACTCAACTCTTGAGGACACTCAAGTTTGGAGACGACGG	TGACTATCACTCAACTCTTGAGGACACTCA	TATCACTCAACTCTTGAGGA	CACT	ACATACTGAC	AC	CT	BMP3	CACT	1605	38	1770	126	2.3676	7.11864	4.74312
11042	ACCACGTCTCACACCgTATCACTCAACTCTTGAGGAGTTTTAGAGCTAGAAATAGCAAGTTAAAATAAGGCTAGTCCGTTATCAACTTGAAAAAGTGGCACCGAGTCGGTGCTTTTTTCGCAGCGGACTATCACTCAACTCTTGAGGACATACAAGTTTGGAGACGACGG	GGACTATCACTCAACTCTTGAGGACATACA	TATCACTCAACTCTTGAGGA	CATA	CGCAGCGGAC	AT	CA	BMP3	CATA	3061	17	2918	43	0.555374	1.47361	1.01449
11043	ACCACGTCTCACACCgTATCACTCAACTCTTGAGGAGTTTTAGAGCTAGAAATAGCAAGTTAAAATAAGGCTAGTCCGTTATCAACTTGAAAAAGTGGCACCGAGTCGGTGCTTTTTTGACCGCGGACTATCACTCAACTCTTGAGGACATGCAAGTTTGGAGACGACGG	GGACTATCACTCAACTCTTGAGGACATGCA	TATCACTCAACTCTTGAGGA	CATG	GACCGCGGAC	AT	CG	BMP3	CATG	2534	11	2528	30	0.434096	1.18671	0.810403
11044	ACCACGTCTCACACCgTATCACTCAACTCTTGAGGAGTTTTAGAGCTAGAAATAGCAAGTTAAAATAAGGCTAGTCCGTTATCAACTTGAAAAAGTGGCACCGAGTCGGTGCTTTTTTGGTAGTTGACTATCACTCAACTCTTGAGGACATCCAAGTTTGGAGACGACGG	TGACTATCACTCAACTCTTGAGGACATCCA	TATCACTCAACTCTTGAGGA	CATC	GGTAGTTGAC	AT	CC	BMP3	CATC	1842	2	1328	20	0.108578	1.50602	0.807301
11045	ACCACGTCTCACACCgTATCACTCAACTCTTGAGGAGTTTTAGAGCTAGAAATAGCAAGTTAAAATAAGGCTAGTCCGTTATCAACTTGAAAAAGTGGCACCGAGTCGGTGCTTTTTTTGATTAGCACTATCACTCAACTCTTGAGGACATTCAAGTTTGGAGACGACGG	GCACTATCACTCAACTCTTGAGGACATTCA	TATCACTCAACTCTTGAGGA	CATT	TGATTAGCAC	AT	CT	BMP3	CATT	1916	1	2273	1	0.0521921	0.0439947	0.0480934
11047	ACCACGTCTCACACCgTATCACTCAACTCTTGAGGAGTTTTAGAGCTAGAAATAGCAAGTTAAAATAAGGCTAGTCCGTTATCAACTTGAAAAAGTGGCACCGAGTCGGTGCTTTTTTTGGACTACACTATCACTCAACTCTTGAGGACGAGCAAGTTTGGAGACGACGG	ACACTATCACTCAACTCTTGAGGACGAGCA	TATCACTCAACTCTTGAGGA	CGAG	TGGACTACAC	GA	CG	BMP3	CGAG	2695	564	1594	519	20.9276	32.5596	26.7436
11048	ACCACGTCTCACACCgTATCACTCAACTCTTGAGGAGTTTTAGAGCTAGAAATAGCAAGTTAAAATAAGGCTAGTCCGTTATCAACTTGAAAAAGTGGCACCGAGTCGGTGCTTTTTTTTGCCTCTACTATCACTCAACTCTTGAGGACGACCAAGTTTGGAGACGACGG	CTACTATCACTCAACTCTTGAGGACGACCA	TATCACTCAACTCTTGAGGA	CGAC	TTGCCTCTAC	GA	CC	BMP3	CGAC	4741	544	4529	690	11.4744	15.2352	13.3548
11049	ACCACGTCTCACACCgTATCACTCAACTCTTGAGGAGTTTTAGAGCTAGAAATAGCAAGTTAAAATAAGGCTAGTCCGTTATCAACTTGAAAAAGTGGCACCGAGTCGGTGCTTTTTTACGAACGAACTATCACTCAACTCTTGAGGACGATCAAGTTTGGAGACGACGG	GAACTATCACTCAACTCTTGAGGACGATCA	TATCACTCAACTCTTGAGGA	CGAT	ACGAACGAAC	GA	CT	BMP3	CGAT	761	259	712	421	34.0342	59.1292	46.5817
11050	ACCACGTCTCACACCgTATCACTCAACTCTTGAGGAGTTTTAGAGCTAGAAATAGCAAGTTAAAATAAGGCTAGTCCGTTATCAACTTGAAAAAGTGGCACCGAGTCGGTGCTTTTTTTCATGATTACTATCACTCAACTCTTGAGGACGGACAAGTTTGGAGACGACGG	TTACTATCACTCAACTCTTGAGGACGGACA	TATCACTCAACTCTTGAGGA	CGGA	TCATGATTAC	GG	CA	BMP3	CGGA	646	645	900	877	99.8452	97.4444	98.6448
11051	ACCACGTCTCACACCgTATCACTCAACTCTTGAGGAGTTTTAGAGCTAGAAATAGCAAGTTAAAATAAGGCTAGTCCGTTATCAACTTGAAAAAGTGGCACCGAGTCGGTGCTTTTTTACCTCACGACTATCACTCAACTCTTGAGGACGGGCAAGTTTGGAGACGACGG	CGACTATCACTCAACTCTTGAGGACGGGCA	TATCACTCAACTCTTGAGGA	CGGG	ACCTCACGAC	GG	CG	BMP3	CGGG	480	452	627	618	94.1667	98.5646	96.3656
11052	ACCACGTCTCACACCgTATCACTCAACTCTTGAGGAGTTTTAGAGCTAGAAATAGCAAGTTAAAATAAGGCTAGTCCGTTATCAACTTGAAAAAGTGGCACCGAGTCGGTGCTTTTTTTGGATAGCACTATCACTCAACTCTTGAGGACGGCCAAGTTTGGAGACGACGG	GCACTATCACTCAACTCTTGAGGACGGCCA	TATCACTCAACTCTTGAGGA	CGGC	TGGATAGCAC	GG	CC	BMP3	CGGC	1217	1202	834	816	98.7675	97.8417	98.3046
11053	ACCACGTCTCACACCgTATCACTCAACTCTTGAGGAGTTTTAGAGCTAGAAATAGCAAGTTAAAATAAGGCTAGTCCGTTATCAACTTGAAAAAGTGGCACCGAGTCGGTGCTTTTTTACGACTTGACTATCACTCAACTCTTGAGGACGGTCAAGTTTGGAGACGACGG	TGACTATCACTCAACTCTTGAGGACGGTCA	TATCACTCAACTCTTGAGGA	CGGT	ACGACTTGAC	GG	CT	BMP3	CGGT	860	855	594	575	99.4186	96.8013	98.11
11054	ACCACGTCTCACACCgTATCACTCAACTCTTGAGGAGTTTTAGAGCTAGAAATAGCAAGTTAAAATAAGGCTAGTCCGTTATCAACTTGAAAAAGTGGCACCGAGTCGGTGCTTTTTTTACATTATACTATCACTCAACTCTTGAGGACGCACAAGTTTGGAGACGACGG	ATACTATCACTCAACTCTTGAGGACGCACA	TATCACTCAACTCTTGAGGA	CGCA	TACATTATAC	GC	CA	BMP3	CGCA	808	87	900	103	10.7673	11.4444	11.1059
11055	ACCACGTCTCACACCgTATCACTCAACTCTTGAGGAGTTTTAGAGCTAGAAATAGCAAGTTAAAATAAGGCTAGTCCGTTATCAACTTGAAAAAGTGGCACCGAGTCGGTGCTTTTTTCCGTAGGTACTATCACTCAACTCTTGAGGACGCGCAAGTTTGGAGACGACGG	GTACTATCACTCAACTCTTGAGGACGCGCA	TATCACTCAACTCTTGAGGA	CGCG	CCGTAGGTAC	GC	CG	BMP3	CGCG	2628	214	2194	266	8.14307	12.124	10.1335
11056	ACCACGTCTCACACCgTATCACTCAACTCTTGAGGAGTTTTAGAGCTAGAAATAGCAAGTTAAAATAAGGCTAGTCCGTTATCAACTTGAAAAAGTGGCACCGAGTCGGTGCTTTTTTACGTCACTACTATCACTCAACTCTTGAGGACGCCCAAGTTTGGAGACGACGG	CTACTATCACTCAACTCTTGAGGACGCCCA	TATCACTCAACTCTTGAGGA	CGCC	ACGTCACTAC	GC	CC	BMP3	CGCC	1895	194	1753	364	10.2375	20.7644	15.5009
11057	ACCACGTCTCACACCgTATCACTCAACTCTTGAGGAGTTTTAGAGCTAGAAATAGCAAGTTAAAATAAGGCTAGTCCGTTATCAACTTGAAAAAGTGGCACCGAGTCGGTGCTTTTTTGGTCCGGAACTATCACTCAACTCTTGAGGACGCTCAAGTTTGGAGACGACGG	GAACTATCACTCAACTCTTGAGGACGCTCA	TATCACTCAACTCTTGAGGA	CGCT	GGTCCGGAAC	GC	CT	BMP3	CGCT	2007	215	2420	568	10.7125	23.4711	17.0918
11058	ACCACGTCTCACACCgTATCACTCAACTCTTGAGGAGTTTTAGAGCTAGAAATAGCAAGTTAAAATAAGGCTAGTCCGTTATCAACTTGAAAAAGTGGCACCGAGTCGGTGCTTTTTTGTCTTGAAACTATCACTCAACTCTTGAGGACGTACAAGTTTGGAGACGACGG	AAACTATCACTCAACTCTTGAGGACGTACA	TATCACTCAACTCTTGAGGA	CGTA	GTCTTGAAAC	GT	CA	BMP3	CGTA	2697	34	2927	68	1.26066	2.3232	1.79193
11059	ACCACGTCTCACACCgTATCACTCAACTCTTGAGGAGTTTTAGAGCTAGAAATAGCAAGTTAAAATAAGGCTAGTCCGTTATCAACTTGAAAAAGTGGCACCGAGTCGGTGCTTTTTTATTAGCTGACTATCACTCAACTCTTGAGGACGTGCAAGTTTGGAGACGACGG	TGACTATCACTCAACTCTTGAGGACGTGCA	TATCACTCAACTCTTGAGGA	CGTG	ATTAGCTGAC	GT	CG	BMP3	CGTG	2210	20	2352	137	0.904977	5.82483	3.3649
11060	ACCACGTCTCACACCgTATCACTCAACTCTTGAGGAGTTTTAGAGCTAGAAATAGCAAGTTAAAATAAGGCTAGTCCGTTATCAACTTGAAAAAGTGGCACCGAGTCGGTGCTTTTTTGGATACAGACTATCACTCAACTCTTGAGGACGTCCAAGTTTGGAGACGACGG	AGACTATCACTCAACTCTTGAGGACGTCCA	TATCACTCAACTCTTGAGGA	CGTC	GGATACAGAC	GT	CC	BMP3	CGTC	1506	20	1562	98	1.32802	6.27401	3.80101
11061	ACCACGTCTCACACCgTATCACTCAACTCTTGAGGAGTTTTAGAGCTAGAAATAGCAAGTTAAAATAAGGCTAGTCCGTTATCAACTTGAAAAAGTGGCACCGAGTCGGTGCTTTTTTAGGAATCAACTATCACTCAACTCTTGAGGACGTTCAAGTTTGGAGACGACGG	CAACTATCACTCAACTCTTGAGGACGTTCA	TATCACTCAACTCTTGAGGA	CGTT	AGGAATCAAC	GT	CT	BMP3	CGTT	723	16	1153	36	2.213	3.12229	2.66765
11062	ACCACGTCTCACACCgTATCACTCAACTCTTGAGGAGTTTTAGAGCTAGAAATAGCAAGTTAAAATAAGGCTAGTCCGTTATCAACTTGAAAAAGTGGCACCGAGTCGGTGCTTTTTTCGTATGGCACTATCACTCAACTCTTGAGGACCAACAAGTTTGGAGACGACGG	GCACTATCACTCAACTCTTGAGGACCAACA	TATCACTCAACTCTTGAGGA	CCAA	CGTATGGCAC	CA	CA	BMP3	CCAA	2142	7	1864	6	0.326797	0.321888	0.324343
11063	ACCACGTCTCACACCgTATCACTCAACTCTTGAGGAGTTTTAGAGCTAGAAATAGCAAGTTAAAATAAGGCTAGTCCGTTATCAACTTGAAAAAGTGGCACCGAGTCGGTGCTTTTTTTTGCTCTGACTATCACTCAACTCTTGAGGACCAGCAAGTTTGGAGACGACGG	TGACTATCACTCAACTCTTGAGGACCAGCA	TATCACTCAACTCTTGAGGA	CCAG	TTGCTCTGAC	CA	CG	BMP3	CCAG	3000	14	3071	0	0.466667	0	0.233333
11064	ACCACGTCTCACACCgTATCACTCAACTCTTGAGGAGTTTTAGAGCTAGAAATAGCAAGTTAAAATAAGGCTAGTCCGTTATCAACTTGAAAAAGTGGCACCGAGTCGGTGCTTTTTTTGCGTGAGACTATCACTCAACTCTTGAGGACCACCAAGTTTGGAGACGACGG	AGACTATCACTCAACTCTTGAGGACCACCA	TATCACTCAACTCTTGAGGA	CCAC	TGCGTGAGAC	CA	CC	BMP3	CCAC	1788	13	1729	11	0.727069	0.636206	0.681638
11065	ACCACGTCTCACACCgTATCACTCAACTCTTGAGGAGTTTTAGAGCTAGAAATAGCAAGTTAAAATAAGGCTAGTCCGTTATCAACTTGAAAAAGTGGCACCGAGTCGGTGCTTTTTTCGCGAGGCACTATCACTCAACTCTTGAGGACCATCAAGTTTGGAGACGACGG	GCACTATCACTCAACTCTTGAGGACCATCA	TATCACTCAACTCTTGAGGA	CCAT	CGCGAGGCAC	CA	CT	BMP3	CCAT	1481	6	1692	4	0.405132	0.236407	0.320769
11066	ACCACGTCTCACACCgTATCACTCAACTCTTGAGGAGTTTTAGAGCTAGAAATAGCAAGTTAAAATAAGGCTAGTCCGTTATCAACTTGAAAAAGTGGCACCGAGTCGGTGCTTTTTTGTTCTGGCACTATCACTCAACTCTTGAGGACCGACAAGTTTGGAGACGACGG	GCACTATCACTCAACTCTTGAGGACCGACA	TATCACTCAACTCTTGAGGA	CCGA	GTTCTGGCAC	CG	CA	BMP3	CCGA	1910	20	1638	20	1.04712	1.221	1.13406
11067	ACCACGTCTCACACCgTATCACTCAACTCTTGAGGAGTTTTAGAGCTAGAAATAGCAAGTTAAAATAAGGCTAGTCCGTTATCAACTTGAAAAAGTGGCACCGAGTCGGTGCTTTTTTTTCCAGTAACTATCACTCAACTCTTGAGGACCGGCAAGTTTGGAGACGACGG	TAACTATCACTCAACTCTTGAGGACCGGCA	TATCACTCAACTCTTGAGGA	CCGG	TTCCAGTAAC	CG	CG	BMP3	CCGG	2986	79	2575	66	2.64568	2.56311	2.60439
11068	ACCACGTCTCACACCgTATCACTCAACTCTTGAGGAGTTTTAGAGCTAGAAATAGCAAGTTAAAATAAGGCTAGTCCGTTATCAACTTGAAAAAGTGGCACCGAGTCGGTGCTTTTTTTACAATCCACTATCACTCAACTCTTGAGGACCGCCAAGTTTGGAGACGACGG	CCACTATCACTCAACTCTTGAGGACCGCCA	TATCACTCAACTCTTGAGGA	CCGC	TACAATCCAC	CG	CC	BMP3	CCGC	78	0	96	0	0	0	0
11069	ACCACGTCTCACACCgTATCACTCAACTCTTGAGGAGTTTTAGAGCTAGAAATAGCAAGTTAAAATAAGGCTAGTCCGTTATCAACTTGAAAAAGTGGCACCGAGTCGGTGCTTTTTTTGAAGGATACTATCACTCAACTCTTGAGGACCGTCAAGTTTGGAGACGACGG	ATACTATCACTCAACTCTTGAGGACCGTCA	TATCACTCAACTCTTGAGGA	CCGT	TGAAGGATAC	CG	CT	BMP3	CCGT	2803	7	2700	43	0.249732	1.59259	0.921163
11070	ACCACGTCTCACACCgTATCACTCAACTCTTGAGGAGTTTTAGAGCTAGAAATAGCAAGTTAAAATAAGGCTAGTCCGTTATCAACTTGAAAAAGTGGCACCGAGTCGGTGCTTTTTTATAGGTCAACTATCACTCAACTCTTGAGGACCCACAAGTTTGGAGACGACGG	CAACTATCACTCAACTCTTGAGGACCCACA	TATCACTCAACTCTTGAGGA	CCCA	ATAGGTCAAC	CC	CA	BMP3	CCCA	2260	18	2830	12	0.79646	0.424028	0.610244
11071	ACCACGTCTCACACCgTATCACTCAACTCTTGAGGAGTTTTAGAGCTAGAAATAGCAAGTTAAAATAAGGCTAGTCCGTTATCAACTTGAAAAAGTGGCACCGAGTCGGTGCTTTTTTTTCTCGGAACTATCACTCAACTCTTGAGGACCCGCAAGTTTGGAGACGACGG	GAACTATCACTCAACTCTTGAGGACCCGCA	TATCACTCAACTCTTGAGGA	CCCG	TTCTCGGAAC	CC	CG	BMP3	CCCG	3739	30	3638	53	0.802354	1.45684	1.1296
11072	ACCACGTCTCACACCgTATCACTCAACTCTTGAGGAGTTTTAGAGCTAGAAATAGCAAGTTAAAATAAGGCTAGTCCGTTATCAACTTGAAAAAGTGGCACCGAGTCGGTGCTTTTTTGACCGGAAACTATCACTCAACTCTTGAGGACCCCCAAGTTTGGAGACGACGG	AAACTATCACTCAACTCTTGAGGACCCCCA	TATCACTCAACTCTTGAGGA	CCCC	GACCGGAAAC	CC	CC	BMP3	CCCC	3496	3	4336	4	0.0858124	0.0922509	0.0890316
11073	ACCACGTCTCACACCgTATCACTCAACTCTTGAGGAGTTTTAGAGCTAGAAATAGCAAGTTAAAATAAGGCTAGTCCGTTATCAACTTGAAAAAGTGGCACCGAGTCGGTGCTTTTTTCTGTACTGACTATCACTCAACTCTTGAGGACCCTCAAGTTTGGAGACGACGG	TGACTATCACTCAACTCTTGAGGACCCTCA	TATCACTCAACTCTTGAGGA	CCCT	CTGTACTGAC	CC	CT	BMP3	CCCT	1373	2	1094	2	0.145666	0.182815	0.164241
11074	ACCACGTCTCACACCgTATCACTCAACTCTTGAGGAGTTTTAGAGCTAGAAATAGCAAGTTAAAATAAGGCTAGTCCGTTATCAACTTGAAAAAGTGGCACCGAGTCGGTGCTTTTTTTAGGTACTACTATCACTCAACTCTTGAGGACCTACAAGTTTGGAGACGACGG	CTACTATCACTCAACTCTTGAGGACCTACA	TATCACTCAACTCTTGAGGA	CCTA	TAGGTACTAC	CT	CA	BMP3	CCTA	2230	32	2110	39	1.43498	1.84834	1.64166
11075	ACCACGTCTCACACCgTATCACTCAACTCTTGAGGAGTTTTAGAGCTAGAAATAGCAAGTTAAAATAAGGCTAGTCCGTTATCAACTTGAAAAAGTGGCACCGAGTCGGTGCTTTTTTAATTGAAGACTATCACTCAACTCTTGAGGACCTGCAAGTTTGGAGACGACGG	AGACTATCACTCAACTCTTGAGGACCTGCA	TATCACTCAACTCTTGAGGA	CCTG	AATTGAAGAC	CT	CG	BMP3	CCTG	2295	1	2347	1	0.043573	0.0426076	0.0430903
11076	ACCACGTCTCACACCgTATCACTCAACTCTTGAGGAGTTTTAGAGCTAGAAATAGCAAGTTAAAATAAGGCTAGTCCGTTATCAACTTGAAAAAGTGGCACCGAGTCGGTGCTTTTTTGTCCGGTGACTATCACTCAACTCTTGAGGACCTCCAAGTTTGGAGACGACGG	TGACTATCACTCAACTCTTGAGGACCTCCA	TATCACTCAACTCTTGAGGA	CCTC	GTCCGGTGAC	CT	CC	BMP3	CCTC	2311	3	2492	16	0.129814	0.642055	0.385934
11077	ACCACGTCTCACACCgTATCACTCAACTCTTGAGGAGTTTTAGAGCTAGAAATAGCAAGTTAAAATAAGGCTAGTCCGTTATCAACTTGAAAAAGTGGCACCGAGTCGGTGCTTTTTTTATTGCCAACTATCACTCAACTCTTGAGGACCTTCAAGTTTGGAGACGACGG	CAACTATCACTCAACTCTTGAGGACCTTCA	TATCACTCAACTCTTGAGGA	CCTT	TATTGCCAAC	CT	CT	BMP3	CCTT	1548	4	1668	6	0.258398	0.359712	0.309055
11078	ACCACGTCTCACACCgTATCACTCAACTCTTGAGGAGTTTTAGAGCTAGAAATAGCAAGTTAAAATAAGGCTAGTCCGTTATCAACTTGAAAAAGTGGCACCGAGTCGGTGCTTTTTTCCATTGCAACTATCACTCAACTCTTGAGGACTAACAAGTTTGGAGACGACGG	CAACTATCACTCAACTCTTGAGGACTAACA	TATCACTCAACTCTTGAGGA	CTAA	CCATTGCAAC	TA	CA	BMP3	CTAA	2705	11	2348	8	0.406654	0.340716	0.373685
11079	ACCACGTCTCACACCgTATCACTCAACTCTTGAGGAGTTTTAGAGCTAGAAATAGCAAGTTAAAATAAGGCTAGTCCGTTATCAACTTGAAAAAGTGGCACCGAGTCGGTGCTTTTTTAGTGTGGTACTATCACTCAACTCTTGAGGACTAGCAAGTTTGGAGACGACGG	GTACTATCACTCAACTCTTGAGGACTAGCA	TATCACTCAACTCTTGAGGA	CTAG	AGTGTGGTAC	TA	CG	BMP3	CTAG	5001	18	5323	34	0.359928	0.638738	0.499333
11080	ACCACGTCTCACACCgTATCACTCAACTCTTGAGGAGTTTTAGAGCTAGAAATAGCAAGTTAAAATAAGGCTAGTCCGTTATCAACTTGAAAAAGTGGCACCGAGTCGGTGCTTTTTTAGTTAATAACTATCACTCAACTCTTGAGGACTACCAAGTTTGGAGACGACGG	TAACTATCACTCAACTCTTGAGGACTACCA	TATCACTCAACTCTTGAGGA	CTAC	AGTTAATAAC	TA	CC	BMP3	CTAC	2346	11	2202	3	0.468883	0.13624	0.302561
11081	ACCACGTCTCACACCgTATCACTCAACTCTTGAGGAGTTTTAGAGCTAGAAATAGCAAGTTAAAATAAGGCTAGTCCGTTATCAACTTGAAAAAGTGGCACCGAGTCGGTGCTTTTTTACTGACTCACTATCACTCAACTCTTGAGGACTATCAAGTTTGGAGACGACGG	TCACTATCACTCAACTCTTGAGGACTATCA	TATCACTCAACTCTTGAGGA	CTAT	ACTGACTCAC	TA	CT	BMP3	CTAT	1973	30	1858	19	1.52053	1.0226	1.27157
11082	ACCACGTCTCACACCgTATCACTCAACTCTTGAGGAGTTTTAGAGCTAGAAATAGCAAGTTAAAATAAGGCTAGTCCGTTATCAACTTGAAAAAGTGGCACCGAGTCGGTGCTTTTTTTGCGAGAGACTATCACTCAACTCTTGAGGACTGACAAGTTTGGAGACGACGG	AGACTATCACTCAACTCTTGAGGACTGACA	TATCACTCAACTCTTGAGGA	CTGA	TGCGAGAGAC	TG	CA	BMP3	CTGA	943	37	904	18	3.92365	1.99115	2.9574
11083	ACCACGTCTCACACCgTATCACTCAACTCTTGAGGAGTTTTAGAGCTAGAAATAGCAAGTTAAAATAAGGCTAGTCCGTTATCAACTTGAAAAAGTGGCACCGAGTCGGTGCTTTTTTGACACTGAACTATCACTCAACTCTTGAGGACTGGCAAGTTTGGAGACGACGG	GAACTATCACTCAACTCTTGAGGACTGGCA	TATCACTCAACTCTTGAGGA	CTGG	GACACTGAAC	TG	CG	BMP3	CTGG	1920	47	2319	79	2.44792	3.40664	2.92728
11084	ACCACGTCTCACACCgTATCACTCAACTCTTGAGGAGTTTTAGAGCTAGAAATAGCAAGTTAAAATAAGGCTAGTCCGTTATCAACTTGAAAAAGTGGCACCGAGTCGGTGCTTTTTTCCGGCGTTACTATCACTCAACTCTTGAGGACTGCCAAGTTTGGAGACGACGG	TTACTATCACTCAACTCTTGAGGACTGCCA	TATCACTCAACTCTTGAGGA	CTGC	CCGGCGTTAC	TG	CC	BMP3	CTGC	3948	202	3786	207	5.11651	5.46751	5.29201
11085	ACCACGTCTCACACCgTATCACTCAACTCTTGAGGAGTTTTAGAGCTAGAAATAGCAAGTTAAAATAAGGCTAGTCCGTTATCAACTTGAAAAAGTGGCACCGAGTCGGTGCTTTTTTACCTCGACACTATCACTCAACTCTTGAGGACTGTCAAGTTTGGAGACGACGG	ACACTATCACTCAACTCTTGAGGACTGTCA	TATCACTCAACTCTTGAGGA	CTGT	ACCTCGACAC	TG	CT	BMP3	CTGT	3715	110	4546	320	2.96097	7.03916	5.00006
11087	ACCACGTCTCACACCgTATCACTCAACTCTTGAGGAGTTTTAGAGCTAGAAATAGCAAGTTAAAATAAGGCTAGTCCGTTATCAACTTGAAAAAGTGGCACCGAGTCGGTGCTTTTTTTGCAGCTTACTATCACTCAACTCTTGAGGACTCGCAAGTTTGGAGACGACGG	TTACTATCACTCAACTCTTGAGGACTCGCA	TATCACTCAACTCTTGAGGA	CTCG	TGCAGCTTAC	TC	CG	BMP3	CTCG	6146	15	6514	28	0.244061	0.429843	0.336952
11088	ACCACGTCTCACACCgTATCACTCAACTCTTGAGGAGTTTTAGAGCTAGAAATAGCAAGTTAAAATAAGGCTAGTCCGTTATCAACTTGAAAAAGTGGCACCGAGTCGGTGCTTTTTTAACTCTGCACTATCACTCAACTCTTGAGGACTCCCAAGTTTGGAGACGACGG	GCACTATCACTCAACTCTTGAGGACTCCCA	TATCACTCAACTCTTGAGGA	CTCC	AACTCTGCAC	TC	CC	BMP3	CTCC	1750	9	1984	5	0.514286	0.252016	0.383151
11089	ACCACGTCTCACACCgTATCACTCAACTCTTGAGGAGTTTTAGAGCTAGAAATAGCAAGTTAAAATAAGGCTAGTCCGTTATCAACTTGAAAAAGTGGCACCGAGTCGGTGCTTTTTTGACGGTAGACTATCACTCAACTCTTGAGGACTCTCAAGTTTGGAGACGACGG	AGACTATCACTCAACTCTTGAGGACTCTCA	TATCACTCAACTCTTGAGGA	CTCT	GACGGTAGAC	TC	CT	BMP3	CTCT	2136	26	2069	10	1.21723	0.483325	0.850277
11090	ACCACGTCTCACACCgTATCACTCAACTCTTGAGGAGTTTTAGAGCTAGAAATAGCAAGTTAAAATAAGGCTAGTCCGTTATCAACTTGAAAAAGTGGCACCGAGTCGGTGCTTTTTTTCATATGGACTATCACTCAACTCTTGAGGACTTACAAGTTTGGAGACGACGG	GGACTATCACTCAACTCTTGAGGACTTACA	TATCACTCAACTCTTGAGGA	CTTA	TCATATGGAC	TT	CA	BMP3	CTTA	1060	1	1169	9	0.0943396	0.769889	0.432114
11091	ACCACGTCTCACACCgTATCACTCAACTCTTGAGGAGTTTTAGAGCTAGAAATAGCAAGTTAAAATAAGGCTAGTCCGTTATCAACTTGAAAAAGTGGCACCGAGTCGGTGCTTTTTTAGTTACACACTATCACTCAACTCTTGAGGACTTGCAAGTTTGGAGACGACGG	ACACTATCACTCAACTCTTGAGGACTTGCA	TATCACTCAACTCTTGAGGA	CTTG	AGTTACACAC	TT	CG	BMP3	CTTG	2860	13	2610	8	0.454545	0.306513	0.380529
11092	ACCACGTCTCACACCgTATCACTCAACTCTTGAGGAGTTTTAGAGCTAGAAATAGCAAGTTAAAATAAGGCTAGTCCGTTATCAACTTGAAAAAGTGGCACCGAGTCGGTGCTTTTTTAGGTTGGTACTATCACTCAACTCTTGAGGACTTCCAAGTTTGGAGACGACGG	GTACTATCACTCAACTCTTGAGGACTTCCA	TATCACTCAACTCTTGAGGA	CTTC	AGGTTGGTAC	TT	CC	BMP3	CTTC	2909	12	3131	20	0.412513	0.638774	0.525643
11093	ACCACGTCTCACACCgTATCACTCAACTCTTGAGGAGTTTTAGAGCTAGAAATAGCAAGTTAAAATAAGGCTAGTCCGTTATCAACTTGAAAAAGTGGCACCGAGTCGGTGCTTTTTTGCAGAGCGACTATCACTCAACTCTTGAGGACTTTCAAGTTTGGAGACGACGG	CGACTATCACTCAACTCTTGAGGACTTTCA	TATCACTCAACTCTTGAGGA	CTTT	GCAGAGCGAC	TT	CT	BMP3	CTTT	1525	1	1790	0	0.0655738	0	0.0327869
11094	ACCACGTCTCACACCgTATCACTCAACTCTTGAGGAGTTTTAGAGCTAGAAATAGCAAGTTAAAATAAGGCTAGTCCGTTATCAACTTGAAAAAGTGGCACCGAGTCGGTGCTTTTTTGACATCGGACTATCACTCAACTCTTGAGGATAAACAAGTTTGGAGACGACGG	GGACTATCACTCAACTCTTGAGGATAAACA	TATCACTCAACTCTTGAGGA	TAAA	GACATCGGAC	AA	TA	BMP3	TAAA	2945	21	3248	23	0.713073	0.708128	0.710601
11095	ACCACGTCTCACACCgTATCACTCAACTCTTGAGGAGTTTTAGAGCTAGAAATAGCAAGTTAAAATAAGGCTAGTCCGTTATCAACTTGAAAAAGTGGCACCGAGTCGGTGCTTTTTTGAATAAGCACTATCACTCAACTCTTGAGGATAAGCAAGTTTGGAGACGACGG	GCACTATCACTCAACTCTTGAGGATAAGCA	TATCACTCAACTCTTGAGGA	TAAG	GAATAAGCAC	AA	TG	BMP3	TAAG	431	2	502	2	0.464037	0.398406	0.431222
11096	ACCACGTCTCACACCgTATCACTCAACTCTTGAGGAGTTTTAGAGCTAGAAATAGCAAGTTAAAATAAGGCTAGTCCGTTATCAACTTGAAAAAGTGGCACCGAGTCGGTGCTTTTTTGCGGTTCAACTATCACTCAACTCTTGAGGATAACCAAGTTTGGAGACGACGG	CAACTATCACTCAACTCTTGAGGATAACCA	TATCACTCAACTCTTGAGGA	TAAC	GCGGTTCAAC	AA	TC	BMP3	TAAC	1183	31	1488	21	2.62046	1.41129	2.01587
11097	ACCACGTCTCACACCgTATCACTCAACTCTTGAGGAGTTTTAGAGCTAGAAATAGCAAGTTAAAATAAGGCTAGTCCGTTATCAACTTGAAAAAGTGGCACCGAGTCGGTGCTTTTTTTTATGTCCACTATCACTCAACTCTTGAGGATAATCAAGTTTGGAGACGACGG	CCACTATCACTCAACTCTTGAGGATAATCA	TATCACTCAACTCTTGAGGA	TAAT	TTATGTCCAC	AA	TT	BMP3	TAAT	1088	43	1136	1	3.95221	0.0880282	2.02012
11098	ACCACGTCTCACACCgTATCACTCAACTCTTGAGGAGTTTTAGAGCTAGAAATAGCAAGTTAAAATAAGGCTAGTCCGTTATCAACTTGAAAAAGTGGCACCGAGTCGGTGCTTTTTTCAGTTAGCACTATCACTCAACTCTTGAGGATAGACAAGTTTGGAGACGACGG	GCACTATCACTCAACTCTTGAGGATAGACA	TATCACTCAACTCTTGAGGA	TAGA	CAGTTAGCAC	AG	TA	BMP3	TAGA	1267	498	1129	577	39.3054	51.1072	45.2063
11099	ACCACGTCTCACACCgTATCACTCAACTCTTGAGGAGTTTTAGAGCTAGAAATAGCAAGTTAAAATAAGGCTAGTCCGTTATCAACTTGAAAAAGTGGCACCGAGTCGGTGCTTTTTTCTTAGCATACTATCACTCAACTCTTGAGGATAGGCAAGTTTGGAGACGACGG	ATACTATCACTCAACTCTTGAGGATAGGCA	TATCACTCAACTCTTGAGGA	TAGG	CTTAGCATAC	AG	TG	BMP3	TAGG	1801	292	2140	665	16.2132	31.0748	23.644
11100	ACCACGTCTCACACCgTATCACTCAACTCTTGAGGAGTTTTAGAGCTAGAAATAGCAAGTTAAAATAAGGCTAGTCCGTTATCAACTTGAAAAAGTGGCACCGAGTCGGTGCTTTTTTTGTGTGCAACTATCACTCAACTCTTGAGGATAGCCAAGTTTGGAGACGACGG	CAACTATCACTCAACTCTTGAGGATAGCCA	TATCACTCAACTCTTGAGGA	TAGC	TGTGTGCAAC	AG	TC	BMP3	TAGC	2087	414	1843	665	19.8371	36.0825	27.9598
11101	ACCACGTCTCACACCgTATCACTCAACTCTTGAGGAGTTTTAGAGCTAGAAATAGCAAGTTAAAATAAGGCTAGTCCGTTATCAACTTGAAAAAGTGGCACCGAGTCGGTGCTTTTTTCTGCATATACTATCACTCAACTCTTGAGGATAGTCAAGTTTGGAGACGACGG	ATACTATCACTCAACTCTTGAGGATAGTCA	TATCACTCAACTCTTGAGGA	TAGT	CTGCATATAC	AG	TT	BMP3	TAGT	2184	465	1763	863	21.2912	48.9507	35.1209
11102	ACCACGTCTCACACCgTATCACTCAACTCTTGAGGAGTTTTAGAGCTAGAAATAGCAAGTTAAAATAAGGCTAGTCCGTTATCAACTTGAAAAAGTGGCACCGAGTCGGTGCTTTTTTATCCTATAACTATCACTCAACTCTTGAGGATACACAAGTTTGGAGACGACGG	TAACTATCACTCAACTCTTGAGGATACACA	TATCACTCAACTCTTGAGGA	TACA	ATCCTATAAC	AC	TA	BMP3	TACA	63	0	126	0	0	0	0
11103	ACCACGTCTCACACCgTATCACTCAACTCTTGAGGAGTTTTAGAGCTAGAAATAGCAAGTTAAAATAAGGCTAGTCCGTTATCAACTTGAAAAAGTGGCACCGAGTCGGTGCTTTTTTAGACCAGGACTATCACTCAACTCTTGAGGATACGCAAGTTTGGAGACGACGG	GGACTATCACTCAACTCTTGAGGATACGCA	TATCACTCAACTCTTGAGGA	TACG	AGACCAGGAC	AC	TG	BMP3	TACG	4572	27	4157	9	0.590551	0.216502	0.403527
11104	ACCACGTCTCACACCgTATCACTCAACTCTTGAGGAGTTTTAGAGCTAGAAATAGCAAGTTAAAATAAGGCTAGTCCGTTATCAACTTGAAAAAGTGGCACCGAGTCGGTGCTTTTTTCGAGCATCACTATCACTCAACTCTTGAGGATACCCAAGTTTGGAGACGACGG	TCACTATCACTCAACTCTTGAGGATACCCA	TATCACTCAACTCTTGAGGA	TACC	CGAGCATCAC	AC	TC	BMP3	TACC	1175	0	1628	1	0	0.0614251	0.0307125
11105	ACCACGTCTCACACCgTATCACTCAACTCTTGAGGAGTTTTAGAGCTAGAAATAGCAAGTTAAAATAAGGCTAGTCCGTTATCAACTTGAAAAAGTGGCACCGAGTCGGTGCTTTTTTTAGTACCTACTATCACTCAACTCTTGAGGATACTCAAGTTTGGAGACGACGG	CTACTATCACTCAACTCTTGAGGATACTCA	TATCACTCAACTCTTGAGGA	TACT	TAGTACCTAC	AC	TT	BMP3	TACT	2183	5	2299	6	0.229043	0.260983	0.245013
11106	ACCACGTCTCACACCgTATCACTCAACTCTTGAGGAGTTTTAGAGCTAGAAATAGCAAGTTAAAATAAGGCTAGTCCGTTATCAACTTGAAAAAGTGGCACCGAGTCGGTGCTTTTTTAATAGGAGACTATCACTCAACTCTTGAGGATATACAAGTTTGGAGACGACGG	AGACTATCACTCAACTCTTGAGGATATACA	TATCACTCAACTCTTGAGGA	TATA	AATAGGAGAC	AT	TA	BMP3	TATA	1866	19	1915	22	1.01822	1.14883	1.08352
11107	ACCACGTCTCACACCgTATCACTCAACTCTTGAGGAGTTTTAGAGCTAGAAATAGCAAGTTAAAATAAGGCTAGTCCGTTATCAACTTGAAAAAGTGGCACCGAGTCGGTGCTTTTTTGTTCTGACACTATCACTCAACTCTTGAGGATATGCAAGTTTGGAGACGACGG	ACACTATCACTCAACTCTTGAGGATATGCA	TATCACTCAACTCTTGAGGA	TATG	GTTCTGACAC	AT	TG	BMP3	TATG	4319	22	4832	33	0.509377	0.682947	0.596162
11108	ACCACGTCTCACACCgTATCACTCAACTCTTGAGGAGTTTTAGAGCTAGAAATAGCAAGTTAAAATAAGGCTAGTCCGTTATCAACTTGAAAAAGTGGCACCGAGTCGGTGCTTTTTTCAGCGACGACTATCACTCAACTCTTGAGGATATCCAAGTTTGGAGACGACGG	CGACTATCACTCAACTCTTGAGGATATCCA	TATCACTCAACTCTTGAGGA	TATC	CAGCGACGAC	AT	TC	BMP3	TATC	1375	15	1565	3	1.09091	0.191693	0.641301
11109	ACCACGTCTCACACCgTATCACTCAACTCTTGAGGAGTTTTAGAGCTAGAAATAGCAAGTTAAAATAAGGCTAGTCCGTTATCAACTTGAAAAAGTGGCACCGAGTCGGTGCTTTTTTCTCATGGCACTATCACTCAACTCTTGAGGATATTCAAGTTTGGAGACGACGG	GCACTATCACTCAACTCTTGAGGATATTCA	TATCACTCAACTCTTGAGGA	TATT	CTCATGGCAC	AT	TT	BMP3	TATT	991	1	906	6	0.100908	0.662252	0.38158
11110	ACCACGTCTCACACCgTATCACTCAACTCTTGAGGAGTTTTAGAGCTAGAAATAGCAAGTTAAAATAAGGCTAGTCCGTTATCAACTTGAAAAAGTGGCACCGAGTCGGTGCTTTTTTTGTATACTACTATCACTCAACTCTTGAGGATGAACAAGTTTGGAGACGACGG	CTACTATCACTCAACTCTTGAGGATGAACA	TATCACTCAACTCTTGAGGA	TGAA	TGTATACTAC	GA	TA	BMP3	TGAA	595	122	604	208	20.5042	34.4371	27.4706
11111	ACCACGTCTCACACCgTATCACTCAACTCTTGAGGAGTTTTAGAGCTAGAAATAGCAAGTTAAAATAAGGCTAGTCCGTTATCAACTTGAAAAAGTGGCACCGAGTCGGTGCTTTTTTCCGCGACTACTATCACTCAACTCTTGAGGATGAGCAAGTTTGGAGACGACGG	CTACTATCACTCAACTCTTGAGGATGAGCA	TATCACTCAACTCTTGAGGA	TGAG	CCGCGACTAC	GA	TG	BMP3	TGAG	777	273	679	511	35.1351	75.2577	55.1964
11113	ACCACGTCTCACACCgTATCACTCAACTCTTGAGGAGTTTTAGAGCTAGAAATAGCAAGTTAAAATAAGGCTAGTCCGTTATCAACTTGAAAAAGTGGCACCGAGTCGGTGCTTTTTTTCGTGCCTACTATCACTCAACTCTTGAGGATGATCAAGTTTGGAGACGACGG	CTACTATCACTCAACTCTTGAGGATGATCA	TATCACTCAACTCTTGAGGA	TGAT	TCGTGCCTAC	GA	TT	BMP3	TGAT	3302	899	3297	1418	27.2259	43.0088	35.1174
11114	ACCACGTCTCACACCgTATCACTCAACTCTTGAGGAGTTTTAGAGCTAGAAATAGCAAGTTAAAATAAGGCTAGTCCGTTATCAACTTGAAAAAGTGGCACCGAGTCGGTGCTTTTTTCTTAGTGCACTATCACTCAACTCTTGAGGATGGACAAGTTTGGAGACGACGG	GCACTATCACTCAACTCTTGAGGATGGACA	TATCACTCAACTCTTGAGGA	TGGA	CTTAGTGCAC	GG	TA	BMP3	TGGA	1605	1565	2412	2371	97.5078	98.3002	97.904
11115	ACCACGTCTCACACCgTATCACTCAACTCTTGAGGAGTTTTAGAGCTAGAAATAGCAAGTTAAAATAAGGCTAGTCCGTTATCAACTTGAAAAAGTGGCACCGAGTCGGTGCTTTTTTGGCTGGTGACTATCACTCAACTCTTGAGGATGGGCAAGTTTGGAGACGACGG	TGACTATCACTCAACTCTTGAGGATGGGCA	TATCACTCAACTCTTGAGGA	TGGG	GGCTGGTGAC	GG	TG	BMP3	TGGG	396	370	623	573	93.4343	91.9743	92.7043
11116	ACCACGTCTCACACCgTATCACTCAACTCTTGAGGAGTTTTAGAGCTAGAAATAGCAAGTTAAAATAAGGCTAGTCCGTTATCAACTTGAAAAAGTGGCACCGAGTCGGTGCTTTTTTGAGACCAAACTATCACTCAACTCTTGAGGATGGCCAAGTTTGGAGACGACGG	AAACTATCACTCAACTCTTGAGGATGGCCA	TATCACTCAACTCTTGAGGA	TGGC	GAGACCAAAC	GG	TC	BMP3	TGGC	1158	1110	1736	1733	95.8549	99.8272	97.8411
11118	ACCACGTCTCACACCgTATCACTCAACTCTTGAGGAGTTTTAGAGCTAGAAATAGCAAGTTAAAATAAGGCTAGTCCGTTATCAACTTGAAAAAGTGGCACCGAGTCGGTGCTTTTTTAGGTGGCAACTATCACTCAACTCTTGAGGATGCACAAGTTTGGAGACGACGG	CAACTATCACTCAACTCTTGAGGATGCACA	TATCACTCAACTCTTGAGGA	TGCA	AGGTGGCAAC	GC	TA	BMP3	TGCA	727	28	669	59	3.85144	8.81913	6.33529
11119	ACCACGTCTCACACCgTATCACTCAACTCTTGAGGAGTTTTAGAGCTAGAAATAGCAAGTTAAAATAAGGCTAGTCCGTTATCAACTTGAAAAAGTGGCACCGAGTCGGTGCTTTTTTTTGATACAACTATCACTCAACTCTTGAGGATGCGCAAGTTTGGAGACGACGG	CAACTATCACTCAACTCTTGAGGATGCGCA	TATCACTCAACTCTTGAGGA	TGCG	TTGATACAAC	GC	TG	BMP3	TGCG	2763	52	2859	115	1.88201	4.02239	2.9522
11120	ACCACGTCTCACACCgTATCACTCAACTCTTGAGGAGTTTTAGAGCTAGAAATAGCAAGTTAAAATAAGGCTAGTCCGTTATCAACTTGAAAAAGTGGCACCGAGTCGGTGCTTTTTTAAGTCTTAACTATCACTCAACTCTTGAGGATGCCCAAGTTTGGAGACGACGG	TAACTATCACTCAACTCTTGAGGATGCCCA	TATCACTCAACTCTTGAGGA	TGCC	AAGTCTTAAC	GC	TC	BMP3	TGCC	3072	199	4068	666	6.47786	16.3717	11.4248
11121	ACCACGTCTCACACCgTATCACTCAACTCTTGAGGAGTTTTAGAGCTAGAAATAGCAAGTTAAAATAAGGCTAGTCCGTTATCAACTTGAAAAAGTGGCACCGAGTCGGTGCTTTTTTTCTGAATCACTATCACTCAACTCTTGAGGATGCTCAAGTTTGGAGACGACGG	TCACTATCACTCAACTCTTGAGGATGCTCA	TATCACTCAACTCTTGAGGA	TGCT	TCTGAATCAC	GC	TT	BMP3	TGCT	747	40	725	146	5.35475	20.1379	12.7463
11122	ACCACGTCTCACACCgTATCACTCAACTCTTGAGGAGTTTTAGAGCTAGAAATAGCAAGTTAAAATAAGGCTAGTCCGTTATCAACTTGAAAAAGTGGCACCGAGTCGGTGCTTTTTTCTTGTCGCACTATCACTCAACTCTTGAGGATGTACAAGTTTGGAGACGACGG	GCACTATCACTCAACTCTTGAGGATGTACA	TATCACTCAACTCTTGAGGA	TGTA	CTTGTCGCAC	GT	TA	BMP3	TGTA	874	16	1049	36	1.83066	3.43184	2.63125
11123	ACCACGTCTCACACCgTATCACTCAACTCTTGAGGAGTTTTAGAGCTAGAAATAGCAAGTTAAAATAAGGCTAGTCCGTTATCAACTTGAAAAAGTGGCACCGAGTCGGTGCTTTTTTTCGCCTCCACTATCACTCAACTCTTGAGGATGTGCAAGTTTGGAGACGACGG	CCACTATCACTCAACTCTTGAGGATGTGCA	TATCACTCAACTCTTGAGGA	TGTG	TCGCCTCCAC	GT	TG	BMP3	TGTG	2364	27	2604	16	1.14213	0.614439	0.878286
11124	ACCACGTCTCACACCgTATCACTCAACTCTTGAGGAGTTTTAGAGCTAGAAATAGCAAGTTAAAATAAGGCTAGTCCGTTATCAACTTGAAAAAGTGGCACCGAGTCGGTGCTTTTTTCGTACTACACTATCACTCAACTCTTGAGGATGTCCAAGTTTGGAGACGACGG	ACACTATCACTCAACTCTTGAGGATGTCCA	TATCACTCAACTCTTGAGGA	TGTC	CGTACTACAC	GT	TC	BMP3	TGTC	2665	69	3112	155	2.58912	4.98072	3.78492
11125	ACCACGTCTCACACCgTATCACTCAACTCTTGAGGAGTTTTAGAGCTAGAAATAGCAAGTTAAAATAAGGCTAGTCCGTTATCAACTTGAAAAAGTGGCACCGAGTCGGTGCTTTTTTACGTTGTAACTATCACTCAACTCTTGAGGATGTTCAAGTTTGGAGACGACGG	TAACTATCACTCAACTCTTGAGGATGTTCA	TATCACTCAACTCTTGAGGA	TGTT	ACGTTGTAAC	GT	TT	BMP3	TGTT	2615	19	2798	56	0.726577	2.00143	1.364
11126	ACCACGTCTCACACCgTATCACTCAACTCTTGAGGAGTTTTAGAGCTAGAAATAGCAAGTTAAAATAAGGCTAGTCCGTTATCAACTTGAAAAAGTGGCACCGAGTCGGTGCTTTTTTGTTAATCCACTATCACTCAACTCTTGAGGATCAACAAGTTTGGAGACGACGG	CCACTATCACTCAACTCTTGAGGATCAACA	TATCACTCAACTCTTGAGGA	TCAA	GTTAATCCAC	CA	TA	BMP3	TCAA	855	13	927	17	1.52047	1.83387	1.67717
11127	ACCACGTCTCACACCgTATCACTCAACTCTTGAGGAGTTTTAGAGCTAGAAATAGCAAGTTAAAATAAGGCTAGTCCGTTATCAACTTGAAAAAGTGGCACCGAGTCGGTGCTTTTTTGAGCCATGACTATCACTCAACTCTTGAGGATCAGCAAGTTTGGAGACGACGG	TGACTATCACTCAACTCTTGAGGATCAGCA	TATCACTCAACTCTTGAGGA	TCAG	GAGCCATGAC	CA	TG	BMP3	TCAG	1346	6	1627	18	0.445765	1.10633	0.776048
11128	ACCACGTCTCACACCgTATCACTCAACTCTTGAGGAGTTTTAGAGCTAGAAATAGCAAGTTAAAATAAGGCTAGTCCGTTATCAACTTGAAAAAGTGGCACCGAGTCGGTGCTTTTTTTCGCTGTTACTATCACTCAACTCTTGAGGATCACCAAGTTTGGAGACGACGG	TTACTATCACTCAACTCTTGAGGATCACCA	TATCACTCAACTCTTGAGGA	TCAC	TCGCTGTTAC	CA	TC	BMP3	TCAC	1886	15	1561	24	0.795334	1.53748	1.16641
11129	ACCACGTCTCACACCgTATCACTCAACTCTTGAGGAGTTTTAGAGCTAGAAATAGCAAGTTAAAATAAGGCTAGTCCGTTATCAACTTGAAAAAGTGGCACCGAGTCGGTGCTTTTTTAGCTCGTTACTATCACTCAACTCTTGAGGATCATCAAGTTTGGAGACGACGG	TTACTATCACTCAACTCTTGAGGATCATCA	TATCACTCAACTCTTGAGGA	TCAT	AGCTCGTTAC	CA	TT	BMP3	TCAT	2270	9	2318	6	0.396476	0.258844	0.32766
11130	ACCACGTCTCACACCgTATCACTCAACTCTTGAGGAGTTTTAGAGCTAGAAATAGCAAGTTAAAATAAGGCTAGTCCGTTATCAACTTGAAAAAGTGGCACCGAGTCGGTGCTTTTTTACGACTATACTATCACTCAACTCTTGAGGATCGACAAGTTTGGAGACGACGG	ATACTATCACTCAACTCTTGAGGATCGACA	TATCACTCAACTCTTGAGGA	TCGA	ACGACTATAC	CG	TA	BMP3	TCGA	710	11	671	1	1.5493	0.149031	0.849164
11131	ACCACGTCTCACACCgTATCACTCAACTCTTGAGGAGTTTTAGAGCTAGAAATAGCAAGTTAAAATAAGGCTAGTCCGTTATCAACTTGAAAAAGTGGCACCGAGTCGGTGCTTTTTTAAGTTCATACTATCACTCAACTCTTGAGGATCGGCAAGTTTGGAGACGACGG	ATACTATCACTCAACTCTTGAGGATCGGCA	TATCACTCAACTCTTGAGGA	TCGG	AAGTTCATAC	CG	TG	BMP3	TCGG	258	1	358	27	0.387597	7.5419	3.96475
11132	ACCACGTCTCACACCgTATCACTCAACTCTTGAGGAGTTTTAGAGCTAGAAATAGCAAGTTAAAATAAGGCTAGTCCGTTATCAACTTGAAAAAGTGGCACCGAGTCGGTGCTTTTTTAGTGGCGAACTATCACTCAACTCTTGAGGATCGCCAAGTTTGGAGACGACGG	GAACTATCACTCAACTCTTGAGGATCGCCA	TATCACTCAACTCTTGAGGA	TCGC	AGTGGCGAAC	CG	TC	BMP3	TCGC	7754	26	8025	44	0.335311	0.548287	0.441799
11133	ACCACGTCTCACACCgTATCACTCAACTCTTGAGGAGTTTTAGAGCTAGAAATAGCAAGTTAAAATAAGGCTAGTCCGTTATCAACTTGAAAAAGTGGCACCGAGTCGGTGCTTTTTTCGATCACTACTATCACTCAACTCTTGAGGATCGTCAAGTTTGGAGACGACGG	CTACTATCACTCAACTCTTGAGGATCGTCA	TATCACTCAACTCTTGAGGA	TCGT	CGATCACTAC	CG	TT	BMP3	TCGT	1636	2	1704	23	0.122249	1.34977	0.736007
11134	ACCACGTCTCACACCgTATCACTCAACTCTTGAGGAGTTTTAGAGCTAGAAATAGCAAGTTAAAATAAGGCTAGTCCGTTATCAACTTGAAAAAGTGGCACCGAGTCGGTGCTTTTTTTCACGCCTACTATCACTCAACTCTTGAGGATCCACAAGTTTGGAGACGACGG	CTACTATCACTCAACTCTTGAGGATCCACA	TATCACTCAACTCTTGAGGA	TCCA	TCACGCCTAC	CC	TA	BMP3	TCCA	3811	13	3983	12	0.341118	0.30128	0.321199
11135	ACCACGTCTCACACCgTATCACTCAACTCTTGAGGAGTTTTAGAGCTAGAAATAGCAAGTTAAAATAAGGCTAGTCCGTTATCAACTTGAAAAAGTGGCACCGAGTCGGTGCTTTTTTGGCTAACCACTATCACTCAACTCTTGAGGATCCGCAAGTTTGGAGACGACGG	CCACTATCACTCAACTCTTGAGGATCCGCA	TATCACTCAACTCTTGAGGA	TCCG	GGCTAACCAC	CC	TG	BMP3	TCCG	575	1	550	3	0.173913	0.545455	0.359684
11136	ACCACGTCTCACACCgTATCACTCAACTCTTGAGGAGTTTTAGAGCTAGAAATAGCAAGTTAAAATAAGGCTAGTCCGTTATCAACTTGAAAAAGTGGCACCGAGTCGGTGCTTTTTTAGTCATTAACTATCACTCAACTCTTGAGGATCCCCAAGTTTGGAGACGACGG	TAACTATCACTCAACTCTTGAGGATCCCCA	TATCACTCAACTCTTGAGGA	TCCC	AGTCATTAAC	CC	TC	BMP3	TCCC	1926	2	2319	17	0.103842	0.733075	0.418458
11137	ACCACGTCTCACACCgTATCACTCAACTCTTGAGGAGTTTTAGAGCTAGAAATAGCAAGTTAAAATAAGGCTAGTCCGTTATCAACTTGAAAAAGTGGCACCGAGTCGGTGCTTTTTTATACCTAGACTATCACTCAACTCTTGAGGATCCTCAAGTTTGGAGACGACGG	AGACTATCACTCAACTCTTGAGGATCCTCA	TATCACTCAACTCTTGAGGA	TCCT	ATACCTAGAC	CC	TT	BMP3	TCCT	804	2	1422	1	0.248756	0.0703235	0.15954
11138	ACCACGTCTCACACCgTATCACTCAACTCTTGAGGAGTTTTAGAGCTAGAAATAGCAAGTTAAAATAAGGCTAGTCCGTTATCAACTTGAAAAAGTGGCACCGAGTCGGTGCTTTTTTTGATCGGTACTATCACTCAACTCTTGAGGATCTACAAGTTTGGAGACGACGG	GTACTATCACTCAACTCTTGAGGATCTACA	TATCACTCAACTCTTGAGGA	TCTA	TGATCGGTAC	CT	TA	BMP3	TCTA	2651	6	2622	8	0.22633	0.305111	0.26572
11139	ACCACGTCTCACACCgTATCACTCAACTCTTGAGGAGTTTTAGAGCTAGAAATAGCAAGTTAAAATAAGGCTAGTCCGTTATCAACTTGAAAAAGTGGCACCGAGTCGGTGCTTTTTTTTGTGTGCACTATCACTCAACTCTTGAGGATCTGCAAGTTTGGAGACGACGG	GCACTATCACTCAACTCTTGAGGATCTGCA	TATCACTCAACTCTTGAGGA	TCTG	TTGTGTGCAC	CT	TG	BMP3	TCTG	1006	6	1099	10	0.596421	0.909918	0.75317
11140	ACCACGTCTCACACCgTATCACTCAACTCTTGAGGAGTTTTAGAGCTAGAAATAGCAAGTTAAAATAAGGCTAGTCCGTTATCAACTTGAAAAAGTGGCACCGAGTCGGTGCTTTTTTGCTTATAAACTATCACTCAACTCTTGAGGATCTCCAAGTTTGGAGACGACGG	AAACTATCACTCAACTCTTGAGGATCTCCA	TATCACTCAACTCTTGAGGA	TCTC	GCTTATAAAC	CT	TC	BMP3	TCTC	3328	7	3627	42	0.210337	1.15798	0.684159
11141	ACCACGTCTCACACCgTATCACTCAACTCTTGAGGAGTTTTAGAGCTAGAAATAGCAAGTTAAAATAAGGCTAGTCCGTTATCAACTTGAAAAAGTGGCACCGAGTCGGTGCTTTTTTAGACATCAACTATCACTCAACTCTTGAGGATCTTCAAGTTTGGAGACGACGG	CAACTATCACTCAACTCTTGAGGATCTTCA	TATCACTCAACTCTTGAGGA	TCTT	AGACATCAAC	CT	TT	BMP3	TCTT	1940	3	2032	3	0.154639	0.147638	0.151138
11142	ACCACGTCTCACACCgTATCACTCAACTCTTGAGGAGTTTTAGAGCTAGAAATAGCAAGTTAAAATAAGGCTAGTCCGTTATCAACTTGAAAAAGTGGCACCGAGTCGGTGCTTTTTTTTACTCCAACTATCACTCAACTCTTGAGGATTAACAAGTTTGGAGACGACGG	CAACTATCACTCAACTCTTGAGGATTAACA	TATCACTCAACTCTTGAGGA	TTAA	TTACTCCAAC	TA	TA	BMP3	TTAA	1266	7	1110	2	0.552923	0.18018	0.366551
11143	ACCACGTCTCACACCgTATCACTCAACTCTTGAGGAGTTTTAGAGCTAGAAATAGCAAGTTAAAATAAGGCTAGTCCGTTATCAACTTGAAAAAGTGGCACCGAGTCGGTGCTTTTTTAGTATAGAACTATCACTCAACTCTTGAGGATTAGCAAGTTTGGAGACGACGG	GAACTATCACTCAACTCTTGAGGATTAGCA	TATCACTCAACTCTTGAGGA	TTAG	AGTATAGAAC	TA	TG	BMP3	TTAG	1450	1	1712	0	0.0689655	0	0.0344828
11144	ACCACGTCTCACACCgTATCACTCAACTCTTGAGGAGTTTTAGAGCTAGAAATAGCAAGTTAAAATAAGGCTAGTCCGTTATCAACTTGAAAAAGTGGCACCGAGTCGGTGCTTTTTTATGTTGTTACTATCACTCAACTCTTGAGGATTACCAAGTTTGGAGACGACGG	TTACTATCACTCAACTCTTGAGGATTACCA	TATCACTCAACTCTTGAGGA	TTAC	ATGTTGTTAC	TA	TC	BMP3	TTAC	3238	15	3160	10	0.463249	0.316456	0.389852
11145	ACCACGTCTCACACCgTATCACTCAACTCTTGAGGAGTTTTAGAGCTAGAAATAGCAAGTTAAAATAAGGCTAGTCCGTTATCAACTTGAAAAAGTGGCACCGAGTCGGTGCTTTTTTAAGATGCCACTATCACTCAACTCTTGAGGATTATCAAGTTTGGAGACGACGG	CCACTATCACTCAACTCTTGAGGATTATCA	TATCACTCAACTCTTGAGGA	TTAT	AAGATGCCAC	TA	TT	BMP3	TTAT	649	3	782	0	0.46225	0	0.231125
11146	ACCACGTCTCACACCgTATCACTCAACTCTTGAGGAGTTTTAGAGCTAGAAATAGCAAGTTAAAATAAGGCTAGTCCGTTATCAACTTGAAAAAGTGGCACCGAGTCGGTGCTTTTTTAGTTCGATACTATCACTCAACTCTTGAGGATTGACAAGTTTGGAGACGACGG	ATACTATCACTCAACTCTTGAGGATTGACA	TATCACTCAACTCTTGAGGA	TTGA	AGTTCGATAC	TG	TA	BMP3	TTGA	1208	7	1402	6	0.57947	0.42796	0.503715
11147	ACCACGTCTCACACCgTATCACTCAACTCTTGAGGAGTTTTAGAGCTAGAAATAGCAAGTTAAAATAAGGCTAGTCCGTTATCAACTTGAAAAAGTGGCACCGAGTCGGTGCTTTTTTTACGCGAAACTATCACTCAACTCTTGAGGATTGGCAAGTTTGGAGACGACGG	AAACTATCACTCAACTCTTGAGGATTGGCA	TATCACTCAACTCTTGAGGA	TTGG	TACGCGAAAC	TG	TG	BMP3	TTGG	1541	23	1411	29	1.49254	2.05528	1.77391
11148	ACCACGTCTCACACCgTATCACTCAACTCTTGAGGAGTTTTAGAGCTAGAAATAGCAAGTTAAAATAAGGCTAGTCCGTTATCAACTTGAAAAAGTGGCACCGAGTCGGTGCTTTTTTGAGCGGCCACTATCACTCAACTCTTGAGGATTGCCAAGTTTGGAGACGACGG	CCACTATCACTCAACTCTTGAGGATTGCCA	TATCACTCAACTCTTGAGGA	TTGC	GAGCGGCCAC	TG	TC	BMP3	TTGC	1082	6	1147	5	0.554529	0.43592	0.495224
11149	ACCACGTCTCACACCgTATCACTCAACTCTTGAGGAGTTTTAGAGCTAGAAATAGCAAGTTAAAATAAGGCTAGTCCGTTATCAACTTGAAAAAGTGGCACCGAGTCGGTGCTTTTTTTCTAGGCGACTATCACTCAACTCTTGAGGATTGTCAAGTTTGGAGACGACGG	CGACTATCACTCAACTCTTGAGGATTGTCA	TATCACTCAACTCTTGAGGA	TTGT	TCTAGGCGAC	TG	TT	BMP3	TTGT	1420	10	1517	18	0.704225	1.18655	0.945389
11150	ACCACGTCTCACACCgTATCACTCAACTCTTGAGGAGTTTTAGAGCTAGAAATAGCAAGTTAAAATAAGGCTAGTCCGTTATCAACTTGAAAAAGTGGCACCGAGTCGGTGCTTTTTTTAATAGATACTATCACTCAACTCTTGAGGATTCACAAGTTTGGAGACGACGG	ATACTATCACTCAACTCTTGAGGATTCACA	TATCACTCAACTCTTGAGGA	TTCA	TAATAGATAC	TC	TA	BMP3	TTCA	489	3	541	2	0.613497	0.369686	0.491591
11151	ACCACGTCTCACACCgTATCACTCAACTCTTGAGGAGTTTTAGAGCTAGAAATAGCAAGTTAAAATAAGGCTAGTCCGTTATCAACTTGAAAAAGTGGCACCGAGTCGGTGCTTTTTTAAGTGCGAACTATCACTCAACTCTTGAGGATTCGCAAGTTTGGAGACGACGG	GAACTATCACTCAACTCTTGAGGATTCGCA	TATCACTCAACTCTTGAGGA	TTCG	AAGTGCGAAC	TC	TG	BMP3	TTCG	1381	15	1428	7	1.08617	0.490196	0.788183
11152	ACCACGTCTCACACCgTATCACTCAACTCTTGAGGAGTTTTAGAGCTAGAAATAGCAAGTTAAAATAAGGCTAGTCCGTTATCAACTTGAAAAAGTGGCACCGAGTCGGTGCTTTTTTACGAATCGACTATCACTCAACTCTTGAGGATTCCCAAGTTTGGAGACGACGG	CGACTATCACTCAACTCTTGAGGATTCCCA	TATCACTCAACTCTTGAGGA	TTCC	ACGAATCGAC	TC	TC	BMP3	TTCC	757	45	871	98	5.94452	11.2514	8.59798
11153	ACCACGTCTCACACCgTATCACTCAACTCTTGAGGAGTTTTAGAGCTAGAAATAGCAAGTTAAAATAAGGCTAGTCCGTTATCAACTTGAAAAAGTGGCACCGAGTCGGTGCTTTTTTGTATAATTACTATCACTCAACTCTTGAGGATTCTCAAGTTTGGAGACGACGG	TTACTATCACTCAACTCTTGAGGATTCTCA	TATCACTCAACTCTTGAGGA	TTCT	GTATAATTAC	TC	TT	BMP3	TTCT	223	1	193	0	0.44843	0	0.224215
11154	ACCACGTCTCACACCgTATCACTCAACTCTTGAGGAGTTTTAGAGCTAGAAATAGCAAGTTAAAATAAGGCTAGTCCGTTATCAACTTGAAAAAGTGGCACCGAGTCGGTGCTTTTTTATCTTAGAACTATCACTCAACTCTTGAGGATTTACAAGTTTGGAGACGACGG	GAACTATCACTCAACTCTTGAGGATTTACA	TATCACTCAACTCTTGAGGA	TTTA	ATCTTAGAAC	TT	TA	BMP3	TTTA	1784	4	2186	18	0.224215	0.823422	0.523819
11155	ACCACGTCTCACACCgTATCACTCAACTCTTGAGGAGTTTTAGAGCTAGAAATAGCAAGTTAAAATAAGGCTAGTCCGTTATCAACTTGAAAAAGTGGCACCGAGTCGGTGCTTTTTTCTCTACGCACTATCACTCAACTCTTGAGGATTTGCAAGTTTGGAGACGACGG	GCACTATCACTCAACTCTTGAGGATTTGCA	TATCACTCAACTCTTGAGGA	TTTG	CTCTACGCAC	TT	TG	BMP3	TTTG	3119	18	3113	22	0.577108	0.706714	0.641911
11156	ACCACGTCTCACACCgTATCACTCAACTCTTGAGGAGTTTTAGAGCTAGAAATAGCAAGTTAAAATAAGGCTAGTCCGTTATCAACTTGAAAAAGTGGCACCGAGTCGGTGCTTTTTTTTAGCAACACTATCACTCAACTCTTGAGGATTTCCAAGTTTGGAGACGACGG	ACACTATCACTCAACTCTTGAGGATTTCCA	TATCACTCAACTCTTGAGGA	TTTC	TTAGCAACAC	TT	TC	BMP3	TTTC	187	0	125	0	0	0	0
11157	ACCACGTCTCACACCgTATCACTCAACTCTTGAGGAGTTTTAGAGCTAGAAATAGCAAGTTAAAATAAGGCTAGTCCGTTATCAACTTGAAAAAGTGGCACCGAGTCGGTGCTTTTTTCGTGTGCCACTATCACTCAACTCTTGAGGATTTTCAAGTTTGGAGACGACGG	CCACTATCACTCAACTCTTGAGGATTTTCA	TATCACTCAACTCTTGAGGA	TTTT	CGTGTGCCAC	TT	TT	BMP3	TTTT	2829	7	2491	3	0.247437	0.120434	0.183935
11158	ACCACGTCTCACACCgGCGACGCCAGCGTGAGCGCGGTTTTAGAGCTAGAAATAGCAAGTTAAAATAAGGCTAGTCCGTTATCAACTTGAAAAAGTGGCACCGAGTCGGTGCTTTTTTCCAGGCAAACGCGACGCCAGCGTGAGCGCGAGGGCGCGTTTGGAGACGACGG	AAACGCGACGCCAGCGTGAGCGCGAGGGCG	GCGACGCCAGCGTGAGCGCG	AGGG	CCAGGCAAAC	GG	AG	CHRNB2	AGGG	81	81	183	183	100	100	100
11159	ACCACGTCTCACACCgGCGACGCCAGCGTGAGCGCGGTTTTAGAGCTAGAAATAGCAAGTTAAAATAAGGCTAGTCCGTTATCAACTTGAAAAAGTGGCACCGAGTCGGTGCTTTTTTTCCTCTTGACGCGACGCCAGCGTGAGCGCGAGGGCGCGTTTGGAGACGACGG	TGACGCGACGCCAGCGTGAGCGCGAGGGCG	GCGACGCCAGCGTGAGCGCG	AGGG	TCCTCTTGAC	GG	AG	CHRNB2	AGGG	312	281	219	215	90.0641	98.1735	94.1188
11160	ACCACGTCTCACACCgGCGACGCCAGCGTGAGCGCGGTTTTAGAGCTAGAAATAGCAAGTTAAAATAAGGCTAGTCCGTTATCAACTTGAAAAAGTGGCACCGAGTCGGTGCTTTTTTTATATATCACGCGACGCCAGCGTGAGCGCGAGGGCGCGTTTGGAGACGACGG	TCACGCGACGCCAGCGTGAGCGCGAGGGCG	GCGACGCCAGCGTGAGCGCG	AGGG	TATATATCAC	GG	AG	CHRNB2	AGGG	272	255	255	255	93.75	100	96.875
11161	ACCACGTCTCACACCgGCGACGCCAGCGTGAGCGCGGTTTTAGAGCTAGAAATAGCAAGTTAAAATAAGGCTAGTCCGTTATCAACTTGAAAAAGTGGCACCGAGTCGGTGCTTTTTTATGTACAGACGCGACGCCAGCGTGAGCGCGAGGGCGCGTTTGGAGACGACGG	AGACGCGACGCCAGCGTGAGCGCGAGGGCG	GCGACGCCAGCGTGAGCGCG	AGGG	ATGTACAGAC	GG	AG	CHRNB2	AGGG	63	61	158	158	96.8254	100	98.4127
11162	ACCACGTCTCACACCgGCGACGCCAGCGTGAGCGCGGTTTTAGAGCTAGAAATAGCAAGTTAAAATAAGGCTAGTCCGTTATCAACTTGAAAAAGTGGCACCGAGTCGGTGCTTTTTTGTATGAGCACGCGACGCCAGCGTGAGCGCGAGGGCGCGTTTGGAGACGACGG	GCACGCGACGCCAGCGTGAGCGCGAGGGCG	GCGACGCCAGCGTGAGCGCG	AGGG	GTATGAGCAC	GG	AG	CHRNB2	AGGG	101	101	102	102	100	100	100
11163	ACCACGTCTCACACCgGCGACGCCAGCGTGAGCGCGGTTTTAGAGCTAGAAATAGCAAGTTAAAATAAGGCTAGTCCGTTATCAACTTGAAAAAGTGGCACCGAGTCGGTGCTTTTTTTGCCTTCCACGCGACGCCAGCGTGAGCGCGAGGGCGCGTTTGGAGACGACGG	CCACGCGACGCCAGCGTGAGCGCGAGGGCG	GCGACGCCAGCGTGAGCGCG	AGGG	TGCCTTCCAC	GG	AG	CHRNB2	AGGG	94	90	120	120	95.7447	100	97.8723
11164	ACCACGTCTCACACCgGCGACGCCAGCGTGAGCGCGGTTTTAGAGCTAGAAATAGCAAGTTAAAATAAGGCTAGTCCGTTATCAACTTGAAAAAGTGGCACCGAGTCGGTGCTTTTTTTCGGTCGCACGCGACGCCAGCGTGAGCGCGAGGGCGCGTTTGGAGACGACGG	GCACGCGACGCCAGCGTGAGCGCGAGGGCG	GCGACGCCAGCGTGAGCGCG	AGGG	TCGGTCGCAC	GG	AG	CHRNB2	AGGG	183	178	319	316	97.2678	99.0596	98.1637
11165	ACCACGTCTCACACCgGCGACGCCAGCGTGAGCGCGGTTTTAGAGCTAGAAATAGCAAGTTAAAATAAGGCTAGTCCGTTATCAACTTGAAAAAGTGGCACCGAGTCGGTGCTTTTTTTATCCATTACGCGACGCCAGCGTGAGCGCGAGGGCGCGTTTGGAGACGACGG	TTACGCGACGCCAGCGTGAGCGCGAGGGCG	GCGACGCCAGCGTGAGCGCG	AGGG	TATCCATTAC	GG	AG	CHRNB2	AGGG	229	227	146	139	99.1266	95.2055	97.1661
11166	ACCACGTCTCACACCgGCGACGCCAGCGTGAGCGCGGTTTTAGAGCTAGAAATAGCAAGTTAAAATAAGGCTAGTCCGTTATCAACTTGAAAAAGTGGCACCGAGTCGGTGCTTTTTTCATCCATGACGCGACGCCAGCGTGAGCGCGAGGGCGCGTTTGGAGACGACGG	TGACGCGACGCCAGCGTGAGCGCGAGGGCG	GCGACGCCAGCGTGAGCGCG	AGGG	CATCCATGAC	GG	AG	CHRNB2	AGGG	349	348	255	255	99.7135	100	99.8567
11167	ACCACGTCTCACACCgGCGACGCCAGCGTGAGCGCGGTTTTAGAGCTAGAAATAGCAAGTTAAAATAAGGCTAGTCCGTTATCAACTTGAAAAAGTGGCACCGAGTCGGTGCTTTTTTTGCACTGTACGCGACGCCAGCGTGAGCGCGAGGGCGCGTTTGGAGACGACGG	GTACGCGACGCCAGCGTGAGCGCGAGGGCG	GCGACGCCAGCGTGAGCGCG	AGGG	TGCACTGTAC	GG	AG	CHRNB2	AGGG	94	94	45	45	100	100	100
11168	ACCACGTCTCACACCgGCGACGCCAGCGTGAGCGCGGTTTTAGAGCTAGAAATAGCAAGTTAAAATAAGGCTAGTCCGTTATCAACTTGAAAAAGTGGCACCGAGTCGGTGCTTTTTTTGTATTGGACGCGACGCCAGCGTGAGCGCGAAAACGCGTTTGGAGACGACGG	GGACGCGACGCCAGCGTGAGCGCGAAAACG	GCGACGCCAGCGTGAGCGCG	AAAA	TGTATTGGAC	AA	AA	CHRNB2	AAAA	239	0	358	9	0	2.51397	1.25698
11169	ACCACGTCTCACACCgGCGACGCCAGCGTGAGCGCGGTTTTAGAGCTAGAAATAGCAAGTTAAAATAAGGCTAGTCCGTTATCAACTTGAAAAAGTGGCACCGAGTCGGTGCTTTTTTGTGCGGCCACGCGACGCCAGCGTGAGCGCGAAAGCGCGTTTGGAGACGACGG	CCACGCGACGCCAGCGTGAGCGCGAAAGCG	GCGACGCCAGCGTGAGCGCG	AAAG	GTGCGGCCAC	AA	AG	CHRNB2	AAAG	746	1	849	1	0.134048	0.117786	0.125917
11170	ACCACGTCTCACACCgGCGACGCCAGCGTGAGCGCGGTTTTAGAGCTAGAAATAGCAAGTTAAAATAAGGCTAGTCCGTTATCAACTTGAAAAAGTGGCACCGAGTCGGTGCTTTTTTAATCCAGTACGCGACGCCAGCGTGAGCGCGAAACCGCGTTTGGAGACGACGG	GTACGCGACGCCAGCGTGAGCGCGAAACCG	GCGACGCCAGCGTGAGCGCG	AAAC	AATCCAGTAC	AA	AC	CHRNB2	AAAC	298	1	263	19	0.33557	7.22433	3.77995
11172	ACCACGTCTCACACCgGCGACGCCAGCGTGAGCGCGGTTTTAGAGCTAGAAATAGCAAGTTAAAATAAGGCTAGTCCGTTATCAACTTGAAAAAGTGGCACCGAGTCGGTGCTTTTTTACGCTCGGACGCGACGCCAGCGTGAGCGCGAAGACGCGTTTGGAGACGACGG	GGACGCGACGCCAGCGTGAGCGCGAAGACG	GCGACGCCAGCGTGAGCGCG	AAGA	ACGCTCGGAC	AG	AA	CHRNB2	AAGA	376	115	366	279	30.5851	76.2295	53.4073
11173	ACCACGTCTCACACCgGCGACGCCAGCGTGAGCGCGGTTTTAGAGCTAGAAATAGCAAGTTAAAATAAGGCTAGTCCGTTATCAACTTGAAAAAGTGGCACCGAGTCGGTGCTTTTTTGTCGGACCACGCGACGCCAGCGTGAGCGCGAAGGCGCGTTTGGAGACGACGG	CCACGCGACGCCAGCGTGAGCGCGAAGGCG	GCGACGCCAGCGTGAGCGCG	AAGG	GTCGGACCAC	AG	AG	CHRNB2	AAGG	215	80	467	251	37.2093	53.7473	45.4783
11174	ACCACGTCTCACACCgGCGACGCCAGCGTGAGCGCGGTTTTAGAGCTAGAAATAGCAAGTTAAAATAAGGCTAGTCCGTTATCAACTTGAAAAAGTGGCACCGAGTCGGTGCTTTTTTTGGCTTCCACGCGACGCCAGCGTGAGCGCGAAGCCGCGTTTGGAGACGACGG	CCACGCGACGCCAGCGTGAGCGCGAAGCCG	GCGACGCCAGCGTGAGCGCG	AAGC	TGGCTTCCAC	AG	AC	CHRNB2	AAGC	301	98	549	401	32.5581	73.0419	52.8
11175	ACCACGTCTCACACCgGCGACGCCAGCGTGAGCGCGGTTTTAGAGCTAGAAATAGCAAGTTAAAATAAGGCTAGTCCGTTATCAACTTGAAAAAGTGGCACCGAGTCGGTGCTTTTTTGATCGATGACGCGACGCCAGCGTGAGCGCGAAGTCGCGTTTGGAGACGACGG	TGACGCGACGCCAGCGTGAGCGCGAAGTCG	GCGACGCCAGCGTGAGCGCG	AAGT	GATCGATGAC	AG	AT	CHRNB2	AAGT	188	117	396	271	62.234	68.4343	65.3342
11176	ACCACGTCTCACACCgGCGACGCCAGCGTGAGCGCGGTTTTAGAGCTAGAAATAGCAAGTTAAAATAAGGCTAGTCCGTTATCAACTTGAAAAAGTGGCACCGAGTCGGTGCTTTTTTGCTCGCTAACGCGACGCCAGCGTGAGCGCGAACACGCGTTTGGAGACGACGG	TAACGCGACGCCAGCGTGAGCGCGAACACG	GCGACGCCAGCGTGAGCGCG	AACA	GCTCGCTAAC	AC	AA	CHRNB2	AACA	180	0	228	13	0	5.70175	2.85088
11177	ACCACGTCTCACACCgGCGACGCCAGCGTGAGCGCGGTTTTAGAGCTAGAAATAGCAAGTTAAAATAAGGCTAGTCCGTTATCAACTTGAAAAAGTGGCACCGAGTCGGTGCTTTTTTTGAGAAGCACGCGACGCCAGCGTGAGCGCGAACGCGCGTTTGGAGACGACGG	GCACGCGACGCCAGCGTGAGCGCGAACGCG	GCGACGCCAGCGTGAGCGCG	AACG	TGAGAAGCAC	AC	AG	CHRNB2	AACG	91	1	77	0	1.0989	0	0.549451
11178	ACCACGTCTCACACCgGCGACGCCAGCGTGAGCGCGGTTTTAGAGCTAGAAATAGCAAGTTAAAATAAGGCTAGTCCGTTATCAACTTGAAAAAGTGGCACCGAGTCGGTGCTTTTTTACTATGTAACGCGACGCCAGCGTGAGCGCGAACCCGCGTTTGGAGACGACGG	TAACGCGACGCCAGCGTGAGCGCGAACCCG	GCGACGCCAGCGTGAGCGCG	AACC	ACTATGTAAC	AC	AC	CHRNB2	AACC	95	0	110	0	0	0	0
11179	ACCACGTCTCACACCgGCGACGCCAGCGTGAGCGCGGTTTTAGAGCTAGAAATAGCAAGTTAAAATAAGGCTAGTCCGTTATCAACTTGAAAAAGTGGCACCGAGTCGGTGCTTTTTTGAGATCAGACGCGACGCCAGCGTGAGCGCGAACTCGCGTTTGGAGACGACGG	AGACGCGACGCCAGCGTGAGCGCGAACTCG	GCGACGCCAGCGTGAGCGCG	AACT	GAGATCAGAC	AC	AT	CHRNB2	AACT	387	0	493	0	0	0	0
11180	ACCACGTCTCACACCgGCGACGCCAGCGTGAGCGCGGTTTTAGAGCTAGAAATAGCAAGTTAAAATAAGGCTAGTCCGTTATCAACTTGAAAAAGTGGCACCGAGTCGGTGCTTTTTTATTCCTTCACGCGACGCCAGCGTGAGCGCGAATACGCGTTTGGAGACGACGG	TCACGCGACGCCAGCGTGAGCGCGAATACG	GCGACGCCAGCGTGAGCGCG	AATA	ATTCCTTCAC	AT	AA	CHRNB2	AATA	677	12	545	0	1.77253	0	0.886263
11181	ACCACGTCTCACACCgGCGACGCCAGCGTGAGCGCGGTTTTAGAGCTAGAAATAGCAAGTTAAAATAAGGCTAGTCCGTTATCAACTTGAAAAAGTGGCACCGAGTCGGTGCTTTTTTGCGAGCCGACGCGACGCCAGCGTGAGCGCGAATGCGCGTTTGGAGACGACGG	CGACGCGACGCCAGCGTGAGCGCGAATGCG	GCGACGCCAGCGTGAGCGCG	AATG	GCGAGCCGAC	AT	AG	CHRNB2	AATG	377	18	435	2	4.77454	0.45977	2.61715
11182	ACCACGTCTCACACCgGCGACGCCAGCGTGAGCGCGGTTTTAGAGCTAGAAATAGCAAGTTAAAATAAGGCTAGTCCGTTATCAACTTGAAAAAGTGGCACCGAGTCGGTGCTTTTTTTTCTACGAACGCGACGCCAGCGTGAGCGCGAATCCGCGTTTGGAGACGACGG	GAACGCGACGCCAGCGTGAGCGCGAATCCG	GCGACGCCAGCGTGAGCGCG	AATC	TTCTACGAAC	AT	AC	CHRNB2	AATC	350	27	486	33	7.71429	6.79012	7.2522
11183	ACCACGTCTCACACCgGCGACGCCAGCGTGAGCGCGGTTTTAGAGCTAGAAATAGCAAGTTAAAATAAGGCTAGTCCGTTATCAACTTGAAAAAGTGGCACCGAGTCGGTGCTTTTTTCGCACACGACGCGACGCCAGCGTGAGCGCGAATTCGCGTTTGGAGACGACGG	CGACGCGACGCCAGCGTGAGCGCGAATTCG	GCGACGCCAGCGTGAGCGCG	AATT	CGCACACGAC	AT	AT	CHRNB2	AATT	424	1	593	3	0.235849	0.505902	0.370876
11184	ACCACGTCTCACACCgGCGACGCCAGCGTGAGCGCGGTTTTAGAGCTAGAAATAGCAAGTTAAAATAAGGCTAGTCCGTTATCAACTTGAAAAAGTGGCACCGAGTCGGTGCTTTTTTAATCATGAACGCGACGCCAGCGTGAGCGCGAGAACGCGTTTGGAGACGACGG	GAACGCGACGCCAGCGTGAGCGCGAGAACG	GCGACGCCAGCGTGAGCGCG	AGAA	AATCATGAAC	GA	AA	CHRNB2	AGAA	132	56	63	11	42.4242	17.4603	29.9423
11185	ACCACGTCTCACACCgGCGACGCCAGCGTGAGCGCGGTTTTAGAGCTAGAAATAGCAAGTTAAAATAAGGCTAGTCCGTTATCAACTTGAAAAAGTGGCACCGAGTCGGTGCTTTTTTCCTTCCAAACGCGACGCCAGCGTGAGCGCGAGAGCGCGTTTGGAGACGACGG	AAACGCGACGCCAGCGTGAGCGCGAGAGCG	GCGACGCCAGCGTGAGCGCG	AGAG	CCTTCCAAAC	GA	AG	CHRNB2	AGAG	69	25	107	47	36.2319	43.9252	40.0786
11186	ACCACGTCTCACACCgGCGACGCCAGCGTGAGCGCGGTTTTAGAGCTAGAAATAGCAAGTTAAAATAAGGCTAGTCCGTTATCAACTTGAAAAAGTGGCACCGAGTCGGTGCTTTTTTACTCGGCGACGCGACGCCAGCGTGAGCGCGAGACCGCGTTTGGAGACGACGG	CGACGCGACGCCAGCGTGAGCGCGAGACCG	GCGACGCCAGCGTGAGCGCG	AGAC	ACTCGGCGAC	GA	AC	CHRNB2	AGAC	558	121	725	405	21.6846	55.8621	38.7733
11188	ACCACGTCTCACACCgGCGACGCCAGCGTGAGCGCGGTTTTAGAGCTAGAAATAGCAAGTTAAAATAAGGCTAGTCCGTTATCAACTTGAAAAAGTGGCACCGAGTCGGTGCTTTTTTAGCCGCATACGCGACGCCAGCGTGAGCGCGAGGACGCGTTTGGAGACGACGG	ATACGCGACGCCAGCGTGAGCGCGAGGACG	GCGACGCCAGCGTGAGCGCG	AGGA	AGCCGCATAC	GG	AA	CHRNB2	AGGA	97	97	60	60	100	100	100
11189	ACCACGTCTCACACCgGCGACGCCAGCGTGAGCGCGGTTTTAGAGCTAGAAATAGCAAGTTAAAATAAGGCTAGTCCGTTATCAACTTGAAAAAGTGGCACCGAGTCGGTGCTTTTTTATCTACTTACGCGACGCCAGCGTGAGCGCGAGGGCGCGTTTGGAGACGACGG	TTACGCGACGCCAGCGTGAGCGCGAGGGCG	GCGACGCCAGCGTGAGCGCG	AGGG	ATCTACTTAC	GG	AG	CHRNB2	AGGG	215	168	183	150	78.1395	81.9672	80.0534
[truncated: 746 more rows]
