# Supplementary material for: CRISPR/Cas9 gRNA activity depends on free energy changes and on the target PAM context
Source: Nat Commun. 2022 May 30;13:3006. doi: 10.1038/s41467-022-30515-0 (PMC9151727; doi:10.1038/s41467-022-30515-0)
Supplement: Supplementary file 4 — Supplementary Data 2 [file 41467_2022_30515_MOESM4_ESM.xlsx]

## Sheet: Supplementary Table 9
Remark	label	sgRNA sequence	Target sequence 27 bp (20bp sgRNA+4bp (random PAM)+3bp(endogenous gene)	synthetic oligos 170bp (15 bp BsmBI recognition site and fixed sequence+21 bp sgRNA+37bp target sequence+15 bp another BsmBI recognition site and fixed sequence)
10 positive surrogates control	10892	TATCACTCAACTCTTGAGGA	TATCACTCAACTCTTGAGGAAGGCCAA	ACCACGTCTCACACCgTATCACTCAACTCTTGAGGAGTTTTAGAGCTAGAAATAGCAAGTTAAAATAAGGCTAGTCCGTTATCAACTTGAAAAAGTGGCACCGAGTCGGTGCTTTTTTAAGGCATTACTATCACTCAACTCTTGAGGAAGGCCAAGTTTGGAGACGACGG
	10893	TATCACTCAACTCTTGAGGA	TATCACTCAACTCTTGAGGAAGGCCAA	ACCACGTCTCACACCgTATCACTCAACTCTTGAGGAGTTTTAGAGCTAGAAATAGCAAGTTAAAATAAGGCTAGTCCGTTATCAACTTGAAAAAGTGGCACCGAGTCGGTGCTTTTTTGCTCTAGCACTATCACTCAACTCTTGAGGAAGGCCAAGTTTGGAGACGACGG
	10894	TATCACTCAACTCTTGAGGA	TATCACTCAACTCTTGAGGAAGGCCAA	ACCACGTCTCACACCgTATCACTCAACTCTTGAGGAGTTTTAGAGCTAGAAATAGCAAGTTAAAATAAGGCTAGTCCGTTATCAACTTGAAAAAGTGGCACCGAGTCGGTGCTTTTTTATAAGATTACTATCACTCAACTCTTGAGGAAGGCCAAGTTTGGAGACGACGG
	10895	TATCACTCAACTCTTGAGGA	TATCACTCAACTCTTGAGGAAGGCCAA	ACCACGTCTCACACCgTATCACTCAACTCTTGAGGAGTTTTAGAGCTAGAAATAGCAAGTTAAAATAAGGCTAGTCCGTTATCAACTTGAAAAAGTGGCACCGAGTCGGTGCTTTTTTCGCATCCTACTATCACTCAACTCTTGAGGAAGGCCAAGTTTGGAGACGACGG
	10896	TATCACTCAACTCTTGAGGA	TATCACTCAACTCTTGAGGAAGGCCAA	ACCACGTCTCACACCgTATCACTCAACTCTTGAGGAGTTTTAGAGCTAGAAATAGCAAGTTAAAATAAGGCTAGTCCGTTATCAACTTGAAAAAGTGGCACCGAGTCGGTGCTTTTTTTAACGTTAACTATCACTCAACTCTTGAGGAAGGCCAAGTTTGGAGACGACGG
	10897	TATCACTCAACTCTTGAGGA	TATCACTCAACTCTTGAGGAAGGCCAA	ACCACGTCTCACACCgTATCACTCAACTCTTGAGGAGTTTTAGAGCTAGAAATAGCAAGTTAAAATAAGGCTAGTCCGTTATCAACTTGAAAAAGTGGCACCGAGTCGGTGCTTTTTTTTAAGGAGACTATCACTCAACTCTTGAGGAAGGCCAAGTTTGGAGACGACGG
	10898	TATCACTCAACTCTTGAGGA	TATCACTCAACTCTTGAGGAAGGCCAA	ACCACGTCTCACACCgTATCACTCAACTCTTGAGGAGTTTTAGAGCTAGAAATAGCAAGTTAAAATAAGGCTAGTCCGTTATCAACTTGAAAAAGTGGCACCGAGTCGGTGCTTTTTTGTGGTAGGACTATCACTCAACTCTTGAGGAAGGCCAAGTTTGGAGACGACGG
	10899	TATCACTCAACTCTTGAGGA	TATCACTCAACTCTTGAGGAAGGCCAA	ACCACGTCTCACACCgTATCACTCAACTCTTGAGGAGTTTTAGAGCTAGAAATAGCAAGTTAAAATAAGGCTAGTCCGTTATCAACTTGAAAAAGTGGCACCGAGTCGGTGCTTTTTTTACGATATACTATCACTCAACTCTTGAGGAAGGCCAAGTTTGGAGACGACGG
	10900	TATCACTCAACTCTTGAGGA	TATCACTCAACTCTTGAGGAAGGCCAA	ACCACGTCTCACACCgTATCACTCAACTCTTGAGGAGTTTTAGAGCTAGAAATAGCAAGTTAAAATAAGGCTAGTCCGTTATCAACTTGAAAAAGTGGCACCGAGTCGGTGCTTTTTTCGCCTTCTACTATCACTCAACTCTTGAGGAAGGCCAAGTTTGGAGACGACGG
	10901	TATCACTCAACTCTTGAGGA	TATCACTCAACTCTTGAGGAAGGCCAA	ACCACGTCTCACACCgTATCACTCAACTCTTGAGGAGTTTTAGAGCTAGAAATAGCAAGTTAAAATAAGGCTAGTCCGTTATCAACTTGAAAAAGTGGCACCGAGTCGGTGCTTTTTTGCAATTAAACTATCACTCAACTCTTGAGGAAGGCCAAGTTTGGAGACGACGG
BMP3 (266 random PAM sequence )	10902	TATCACTCAACTCTTGAGGA	TATCACTCAACTCTTGAGGAAAAACAA	ACCACGTCTCACACCgTATCACTCAACTCTTGAGGAGTTTTAGAGCTAGAAATAGCAAGTTAAAATAAGGCTAGTCCGTTATCAACTTGAAAAAGTGGCACCGAGTCGGTGCTTTTTTAGTACCGCACTATCACTCAACTCTTGAGGAAAAACAAGTTTGGAGACGACGG
	10903	TATCACTCAACTCTTGAGGA	TATCACTCAACTCTTGAGGAAAAGCAA	ACCACGTCTCACACCgTATCACTCAACTCTTGAGGAGTTTTAGAGCTAGAAATAGCAAGTTAAAATAAGGCTAGTCCGTTATCAACTTGAAAAAGTGGCACCGAGTCGGTGCTTTTTTATAGCACTACTATCACTCAACTCTTGAGGAAAAGCAAGTTTGGAGACGACGG
	10904	TATCACTCAACTCTTGAGGA	TATCACTCAACTCTTGAGGAAAACCAA	ACCACGTCTCACACCgTATCACTCAACTCTTGAGGAGTTTTAGAGCTAGAAATAGCAAGTTAAAATAAGGCTAGTCCGTTATCAACTTGAAAAAGTGGCACCGAGTCGGTGCTTTTTTGTGAATACACTATCACTCAACTCTTGAGGAAAACCAAGTTTGGAGACGACGG
	10905	TATCACTCAACTCTTGAGGA	TATCACTCAACTCTTGAGGAAAATCAA	ACCACGTCTCACACCgTATCACTCAACTCTTGAGGAGTTTTAGAGCTAGAAATAGCAAGTTAAAATAAGGCTAGTCCGTTATCAACTTGAAAAAGTGGCACCGAGTCGGTGCTTTTTTCCTGCGTTACTATCACTCAACTCTTGAGGAAAATCAAGTTTGGAGACGACGG
	10906	TATCACTCAACTCTTGAGGA	TATCACTCAACTCTTGAGGAAAGACAA	ACCACGTCTCACACCgTATCACTCAACTCTTGAGGAGTTTTAGAGCTAGAAATAGCAAGTTAAAATAAGGCTAGTCCGTTATCAACTTGAAAAAGTGGCACCGAGTCGGTGCTTTTTTACCGCACAACTATCACTCAACTCTTGAGGAAAGACAAGTTTGGAGACGACGG
	10907	TATCACTCAACTCTTGAGGA	TATCACTCAACTCTTGAGGAAAGGCAA	ACCACGTCTCACACCgTATCACTCAACTCTTGAGGAGTTTTAGAGCTAGAAATAGCAAGTTAAAATAAGGCTAGTCCGTTATCAACTTGAAAAAGTGGCACCGAGTCGGTGCTTTTTTCGGTGTAGACTATCACTCAACTCTTGAGGAAAGGCAAGTTTGGAGACGACGG
	10908	TATCACTCAACTCTTGAGGA	TATCACTCAACTCTTGAGGAAAGCCAA	ACCACGTCTCACACCgTATCACTCAACTCTTGAGGAGTTTTAGAGCTAGAAATAGCAAGTTAAAATAAGGCTAGTCCGTTATCAACTTGAAAAAGTGGCACCGAGTCGGTGCTTTTTTGCGCAAGTACTATCACTCAACTCTTGAGGAAAGCCAAGTTTGGAGACGACGG
	10909	TATCACTCAACTCTTGAGGA	TATCACTCAACTCTTGAGGAAAGTCAA	ACCACGTCTCACACCgTATCACTCAACTCTTGAGGAGTTTTAGAGCTAGAAATAGCAAGTTAAAATAAGGCTAGTCCGTTATCAACTTGAAAAAGTGGCACCGAGTCGGTGCTTTTTTCAACCACAACTATCACTCAACTCTTGAGGAAAGTCAAGTTTGGAGACGACGG
	10910	TATCACTCAACTCTTGAGGA	TATCACTCAACTCTTGAGGAAACACAA	ACCACGTCTCACACCgTATCACTCAACTCTTGAGGAGTTTTAGAGCTAGAAATAGCAAGTTAAAATAAGGCTAGTCCGTTATCAACTTGAAAAAGTGGCACCGAGTCGGTGCTTTTTTCCACATATACTATCACTCAACTCTTGAGGAAACACAAGTTTGGAGACGACGG
	10911	TATCACTCAACTCTTGAGGA	TATCACTCAACTCTTGAGGAAACGCAA	ACCACGTCTCACACCgTATCACTCAACTCTTGAGGAGTTTTAGAGCTAGAAATAGCAAGTTAAAATAAGGCTAGTCCGTTATCAACTTGAAAAAGTGGCACCGAGTCGGTGCTTTTTTCACGATGGACTATCACTCAACTCTTGAGGAAACGCAAGTTTGGAGACGACGG
	10912	TATCACTCAACTCTTGAGGA	TATCACTCAACTCTTGAGGAAACCCAA	ACCACGTCTCACACCgTATCACTCAACTCTTGAGGAGTTTTAGAGCTAGAAATAGCAAGTTAAAATAAGGCTAGTCCGTTATCAACTTGAAAAAGTGGCACCGAGTCGGTGCTTTTTTCCGTAGACACTATCACTCAACTCTTGAGGAAACCCAAGTTTGGAGACGACGG
	10913	TATCACTCAACTCTTGAGGA	TATCACTCAACTCTTGAGGAAACTCAA	ACCACGTCTCACACCgTATCACTCAACTCTTGAGGAGTTTTAGAGCTAGAAATAGCAAGTTAAAATAAGGCTAGTCCGTTATCAACTTGAAAAAGTGGCACCGAGTCGGTGCTTTTTTGTCGGCATACTATCACTCAACTCTTGAGGAAACTCAAGTTTGGAGACGACGG
	10914	TATCACTCAACTCTTGAGGA	TATCACTCAACTCTTGAGGAAATACAA	ACCACGTCTCACACCgTATCACTCAACTCTTGAGGAGTTTTAGAGCTAGAAATAGCAAGTTAAAATAAGGCTAGTCCGTTATCAACTTGAAAAAGTGGCACCGAGTCGGTGCTTTTTTCTTGATGGACTATCACTCAACTCTTGAGGAAATACAAGTTTGGAGACGACGG
	10915	TATCACTCAACTCTTGAGGA	TATCACTCAACTCTTGAGGAAATGCAA	ACCACGTCTCACACCgTATCACTCAACTCTTGAGGAGTTTTAGAGCTAGAAATAGCAAGTTAAAATAAGGCTAGTCCGTTATCAACTTGAAAAAGTGGCACCGAGTCGGTGCTTTTTTGTATGAGAACTATCACTCAACTCTTGAGGAAATGCAAGTTTGGAGACGACGG
	10916	TATCACTCAACTCTTGAGGA	TATCACTCAACTCTTGAGGAAATCCAA	ACCACGTCTCACACCgTATCACTCAACTCTTGAGGAGTTTTAGAGCTAGAAATAGCAAGTTAAAATAAGGCTAGTCCGTTATCAACTTGAAAAAGTGGCACCGAGTCGGTGCTTTTTTATTCTAGGACTATCACTCAACTCTTGAGGAAATCCAAGTTTGGAGACGACGG
	10917	TATCACTCAACTCTTGAGGA	TATCACTCAACTCTTGAGGAAATTCAA	ACCACGTCTCACACCgTATCACTCAACTCTTGAGGAGTTTTAGAGCTAGAAATAGCAAGTTAAAATAAGGCTAGTCCGTTATCAACTTGAAAAAGTGGCACCGAGTCGGTGCTTTTTTGTACGTCCACTATCACTCAACTCTTGAGGAAATTCAAGTTTGGAGACGACGG
	10918	TATCACTCAACTCTTGAGGA	TATCACTCAACTCTTGAGGAAGAACAA	ACCACGTCTCACACCgTATCACTCAACTCTTGAGGAGTTTTAGAGCTAGAAATAGCAAGTTAAAATAAGGCTAGTCCGTTATCAACTTGAAAAAGTGGCACCGAGTCGGTGCTTTTTTCTCTCATCACTATCACTCAACTCTTGAGGAAGAACAAGTTTGGAGACGACGG
	10919	TATCACTCAACTCTTGAGGA	TATCACTCAACTCTTGAGGAAGAGCAA	ACCACGTCTCACACCgTATCACTCAACTCTTGAGGAGTTTTAGAGCTAGAAATAGCAAGTTAAAATAAGGCTAGTCCGTTATCAACTTGAAAAAGTGGCACCGAGTCGGTGCTTTTTTCTCCTGCAACTATCACTCAACTCTTGAGGAAGAGCAAGTTTGGAGACGACGG
	10920	TATCACTCAACTCTTGAGGA	TATCACTCAACTCTTGAGGAAGACCAA	ACCACGTCTCACACCgTATCACTCAACTCTTGAGGAGTTTTAGAGCTAGAAATAGCAAGTTAAAATAAGGCTAGTCCGTTATCAACTTGAAAAAGTGGCACCGAGTCGGTGCTTTTTTTCCGCAGGACTATCACTCAACTCTTGAGGAAGACCAAGTTTGGAGACGACGG
	10921	TATCACTCAACTCTTGAGGA	TATCACTCAACTCTTGAGGAAGATCAA	ACCACGTCTCACACCgTATCACTCAACTCTTGAGGAGTTTTAGAGCTAGAAATAGCAAGTTAAAATAAGGCTAGTCCGTTATCAACTTGAAAAAGTGGCACCGAGTCGGTGCTTTTTTCACGTGCGACTATCACTCAACTCTTGAGGAAGATCAAGTTTGGAGACGACGG
	10922	TATCACTCAACTCTTGAGGA	TATCACTCAACTCTTGAGGAAGGACAA	ACCACGTCTCACACCgTATCACTCAACTCTTGAGGAGTTTTAGAGCTAGAAATAGCAAGTTAAAATAAGGCTAGTCCGTTATCAACTTGAAAAAGTGGCACCGAGTCGGTGCTTTTTTAGCGTTGGACTATCACTCAACTCTTGAGGAAGGACAAGTTTGGAGACGACGG
	10923	TATCACTCAACTCTTGAGGA	TATCACTCAACTCTTGAGGAAGGGCAA	ACCACGTCTCACACCgTATCACTCAACTCTTGAGGAGTTTTAGAGCTAGAAATAGCAAGTTAAAATAAGGCTAGTCCGTTATCAACTTGAAAAAGTGGCACCGAGTCGGTGCTTTTTTCTACGCGAACTATCACTCAACTCTTGAGGAAGGGCAAGTTTGGAGACGACGG
	10924	TATCACTCAACTCTTGAGGA	TATCACTCAACTCTTGAGGAAGGCCAA	ACCACGTCTCACACCgTATCACTCAACTCTTGAGGAGTTTTAGAGCTAGAAATAGCAAGTTAAAATAAGGCTAGTCCGTTATCAACTTGAAAAAGTGGCACCGAGTCGGTGCTTTTTTGCGCCGAAACTATCACTCAACTCTTGAGGAAGGCCAAGTTTGGAGACGACGG
	10925	TATCACTCAACTCTTGAGGA	TATCACTCAACTCTTGAGGAAGGTCAA	ACCACGTCTCACACCgTATCACTCAACTCTTGAGGAGTTTTAGAGCTAGAAATAGCAAGTTAAAATAAGGCTAGTCCGTTATCAACTTGAAAAAGTGGCACCGAGTCGGTGCTTTTTTATTGAAGGACTATCACTCAACTCTTGAGGAAGGTCAAGTTTGGAGACGACGG
	10926	TATCACTCAACTCTTGAGGA	TATCACTCAACTCTTGAGGAAGCACAA	ACCACGTCTCACACCgTATCACTCAACTCTTGAGGAGTTTTAGAGCTAGAAATAGCAAGTTAAAATAAGGCTAGTCCGTTATCAACTTGAAAAAGTGGCACCGAGTCGGTGCTTTTTTGCAGGCGGACTATCACTCAACTCTTGAGGAAGCACAAGTTTGGAGACGACGG
	10927	TATCACTCAACTCTTGAGGA	TATCACTCAACTCTTGAGGAAGCGCAA	ACCACGTCTCACACCgTATCACTCAACTCTTGAGGAGTTTTAGAGCTAGAAATAGCAAGTTAAAATAAGGCTAGTCCGTTATCAACTTGAAAAAGTGGCACCGAGTCGGTGCTTTTTTGACATTCAACTATCACTCAACTCTTGAGGAAGCGCAAGTTTGGAGACGACGG
	10928	TATCACTCAACTCTTGAGGA	TATCACTCAACTCTTGAGGAAGCCCAA	ACCACGTCTCACACCgTATCACTCAACTCTTGAGGAGTTTTAGAGCTAGAAATAGCAAGTTAAAATAAGGCTAGTCCGTTATCAACTTGAAAAAGTGGCACCGAGTCGGTGCTTTTTTTTGCGCCGACTATCACTCAACTCTTGAGGAAGCCCAAGTTTGGAGACGACGG
	10929	TATCACTCAACTCTTGAGGA	TATCACTCAACTCTTGAGGAAGCTCAA	ACCACGTCTCACACCgTATCACTCAACTCTTGAGGAGTTTTAGAGCTAGAAATAGCAAGTTAAAATAAGGCTAGTCCGTTATCAACTTGAAAAAGTGGCACCGAGTCGGTGCTTTTTTTCTAAGCTACTATCACTCAACTCTTGAGGAAGCTCAAGTTTGGAGACGACGG
	10930	TATCACTCAACTCTTGAGGA	TATCACTCAACTCTTGAGGAAGTACAA	ACCACGTCTCACACCgTATCACTCAACTCTTGAGGAGTTTTAGAGCTAGAAATAGCAAGTTAAAATAAGGCTAGTCCGTTATCAACTTGAAAAAGTGGCACCGAGTCGGTGCTTTTTTCATTATAGACTATCACTCAACTCTTGAGGAAGTACAAGTTTGGAGACGACGG
	10931	TATCACTCAACTCTTGAGGA	TATCACTCAACTCTTGAGGAAGTGCAA	ACCACGTCTCACACCgTATCACTCAACTCTTGAGGAGTTTTAGAGCTAGAAATAGCAAGTTAAAATAAGGCTAGTCCGTTATCAACTTGAAAAAGTGGCACCGAGTCGGTGCTTTTTTACGACTGCACTATCACTCAACTCTTGAGGAAGTGCAAGTTTGGAGACGACGG
	10932	TATCACTCAACTCTTGAGGA	TATCACTCAACTCTTGAGGAAGTCCAA	ACCACGTCTCACACCgTATCACTCAACTCTTGAGGAGTTTTAGAGCTAGAAATAGCAAGTTAAAATAAGGCTAGTCCGTTATCAACTTGAAAAAGTGGCACCGAGTCGGTGCTTTTTTGGCTCGAGACTATCACTCAACTCTTGAGGAAGTCCAAGTTTGGAGACGACGG
	10933	TATCACTCAACTCTTGAGGA	TATCACTCAACTCTTGAGGAAGTTCAA	ACCACGTCTCACACCgTATCACTCAACTCTTGAGGAGTTTTAGAGCTAGAAATAGCAAGTTAAAATAAGGCTAGTCCGTTATCAACTTGAAAAAGTGGCACCGAGTCGGTGCTTTTTTCTTGCGTAACTATCACTCAACTCTTGAGGAAGTTCAAGTTTGGAGACGACGG
	10934	TATCACTCAACTCTTGAGGA	TATCACTCAACTCTTGAGGAACAACAA	ACCACGTCTCACACCgTATCACTCAACTCTTGAGGAGTTTTAGAGCTAGAAATAGCAAGTTAAAATAAGGCTAGTCCGTTATCAACTTGAAAAAGTGGCACCGAGTCGGTGCTTTTTTTGATCCACACTATCACTCAACTCTTGAGGAACAACAAGTTTGGAGACGACGG
	10935	TATCACTCAACTCTTGAGGA	TATCACTCAACTCTTGAGGAACAGCAA	ACCACGTCTCACACCgTATCACTCAACTCTTGAGGAGTTTTAGAGCTAGAAATAGCAAGTTAAAATAAGGCTAGTCCGTTATCAACTTGAAAAAGTGGCACCGAGTCGGTGCTTTTTTAAGCGAGCACTATCACTCAACTCTTGAGGAACAGCAAGTTTGGAGACGACGG
	10936	TATCACTCAACTCTTGAGGA	TATCACTCAACTCTTGAGGAACACCAA	ACCACGTCTCACACCgTATCACTCAACTCTTGAGGAGTTTTAGAGCTAGAAATAGCAAGTTAAAATAAGGCTAGTCCGTTATCAACTTGAAAAAGTGGCACCGAGTCGGTGCTTTTTTAGCTCATGACTATCACTCAACTCTTGAGGAACACCAAGTTTGGAGACGACGG
	10937	TATCACTCAACTCTTGAGGA	TATCACTCAACTCTTGAGGAACATCAA	ACCACGTCTCACACCgTATCACTCAACTCTTGAGGAGTTTTAGAGCTAGAAATAGCAAGTTAAAATAAGGCTAGTCCGTTATCAACTTGAAAAAGTGGCACCGAGTCGGTGCTTTTTTTTCAATTAACTATCACTCAACTCTTGAGGAACATCAAGTTTGGAGACGACGG
	10938	TATCACTCAACTCTTGAGGA	TATCACTCAACTCTTGAGGAACGACAA	ACCACGTCTCACACCgTATCACTCAACTCTTGAGGAGTTTTAGAGCTAGAAATAGCAAGTTAAAATAAGGCTAGTCCGTTATCAACTTGAAAAAGTGGCACCGAGTCGGTGCTTTTTTTGCTCGTGACTATCACTCAACTCTTGAGGAACGACAAGTTTGGAGACGACGG
	10939	TATCACTCAACTCTTGAGGA	TATCACTCAACTCTTGAGGAACGGCAA	ACCACGTCTCACACCgTATCACTCAACTCTTGAGGAGTTTTAGAGCTAGAAATAGCAAGTTAAAATAAGGCTAGTCCGTTATCAACTTGAAAAAGTGGCACCGAGTCGGTGCTTTTTTCAAGGTGAACTATCACTCAACTCTTGAGGAACGGCAAGTTTGGAGACGACGG
	10940	TATCACTCAACTCTTGAGGA	TATCACTCAACTCTTGAGGAACGCCAA	ACCACGTCTCACACCgTATCACTCAACTCTTGAGGAGTTTTAGAGCTAGAAATAGCAAGTTAAAATAAGGCTAGTCCGTTATCAACTTGAAAAAGTGGCACCGAGTCGGTGCTTTTTTTCACGAAGACTATCACTCAACTCTTGAGGAACGCCAAGTTTGGAGACGACGG
	10941	TATCACTCAACTCTTGAGGA	TATCACTCAACTCTTGAGGAACGTCAA	ACCACGTCTCACACCgTATCACTCAACTCTTGAGGAGTTTTAGAGCTAGAAATAGCAAGTTAAAATAAGGCTAGTCCGTTATCAACTTGAAAAAGTGGCACCGAGTCGGTGCTTTTTTGTGTCAGAACTATCACTCAACTCTTGAGGAACGTCAAGTTTGGAGACGACGG
	10942	TATCACTCAACTCTTGAGGA	TATCACTCAACTCTTGAGGAACCACAA	ACCACGTCTCACACCgTATCACTCAACTCTTGAGGAGTTTTAGAGCTAGAAATAGCAAGTTAAAATAAGGCTAGTCCGTTATCAACTTGAAAAAGTGGCACCGAGTCGGTGCTTTTTTTCCGATCGACTATCACTCAACTCTTGAGGAACCACAAGTTTGGAGACGACGG
	10943	TATCACTCAACTCTTGAGGA	TATCACTCAACTCTTGAGGAACCGCAA	ACCACGTCTCACACCgTATCACTCAACTCTTGAGGAGTTTTAGAGCTAGAAATAGCAAGTTAAAATAAGGCTAGTCCGTTATCAACTTGAAAAAGTGGCACCGAGTCGGTGCTTTTTTATTCAGTCACTATCACTCAACTCTTGAGGAACCGCAAGTTTGGAGACGACGG
	10944	TATCACTCAACTCTTGAGGA	TATCACTCAACTCTTGAGGAACCCCAA	ACCACGTCTCACACCgTATCACTCAACTCTTGAGGAGTTTTAGAGCTAGAAATAGCAAGTTAAAATAAGGCTAGTCCGTTATCAACTTGAAAAAGTGGCACCGAGTCGGTGCTTTTTTACAGATCAACTATCACTCAACTCTTGAGGAACCCCAAGTTTGGAGACGACGG
	10945	TATCACTCAACTCTTGAGGA	TATCACTCAACTCTTGAGGAACCTCAA	ACCACGTCTCACACCgTATCACTCAACTCTTGAGGAGTTTTAGAGCTAGAAATAGCAAGTTAAAATAAGGCTAGTCCGTTATCAACTTGAAAAAGTGGCACCGAGTCGGTGCTTTTTTTGAATTGTACTATCACTCAACTCTTGAGGAACCTCAAGTTTGGAGACGACGG
	10946	TATCACTCAACTCTTGAGGA	TATCACTCAACTCTTGAGGAACTACAA	ACCACGTCTCACACCgTATCACTCAACTCTTGAGGAGTTTTAGAGCTAGAAATAGCAAGTTAAAATAAGGCTAGTCCGTTATCAACTTGAAAAAGTGGCACCGAGTCGGTGCTTTTTTTGCCTGGCACTATCACTCAACTCTTGAGGAACTACAAGTTTGGAGACGACGG
	10947	TATCACTCAACTCTTGAGGA	TATCACTCAACTCTTGAGGAACTGCAA	ACCACGTCTCACACCgTATCACTCAACTCTTGAGGAGTTTTAGAGCTAGAAATAGCAAGTTAAAATAAGGCTAGTCCGTTATCAACTTGAAAAAGTGGCACCGAGTCGGTGCTTTTTTTCAGGATAACTATCACTCAACTCTTGAGGAACTGCAAGTTTGGAGACGACGG
	10948	TATCACTCAACTCTTGAGGA	TATCACTCAACTCTTGAGGAACTCCAA	ACCACGTCTCACACCgTATCACTCAACTCTTGAGGAGTTTTAGAGCTAGAAATAGCAAGTTAAAATAAGGCTAGTCCGTTATCAACTTGAAAAAGTGGCACCGAGTCGGTGCTTTTTTCATCCACTACTATCACTCAACTCTTGAGGAACTCCAAGTTTGGAGACGACGG
	10949	TATCACTCAACTCTTGAGGA	TATCACTCAACTCTTGAGGAACTTCAA	ACCACGTCTCACACCgTATCACTCAACTCTTGAGGAGTTTTAGAGCTAGAAATAGCAAGTTAAAATAAGGCTAGTCCGTTATCAACTTGAAAAAGTGGCACCGAGTCGGTGCTTTTTTACACGTCGACTATCACTCAACTCTTGAGGAACTTCAAGTTTGGAGACGACGG
	10950	TATCACTCAACTCTTGAGGA	TATCACTCAACTCTTGAGGAATAACAA	ACCACGTCTCACACCgTATCACTCAACTCTTGAGGAGTTTTAGAGCTAGAAATAGCAAGTTAAAATAAGGCTAGTCCGTTATCAACTTGAAAAAGTGGCACCGAGTCGGTGCTTTTTTGTTCAGGCACTATCACTCAACTCTTGAGGAATAACAAGTTTGGAGACGACGG
	10951	TATCACTCAACTCTTGAGGA	TATCACTCAACTCTTGAGGAATAGCAA	ACCACGTCTCACACCgTATCACTCAACTCTTGAGGAGTTTTAGAGCTAGAAATAGCAAGTTAAAATAAGGCTAGTCCGTTATCAACTTGAAAAAGTGGCACCGAGTCGGTGCTTTTTTCGGAGGTTACTATCACTCAACTCTTGAGGAATAGCAAGTTTGGAGACGACGG
	10952	TATCACTCAACTCTTGAGGA	TATCACTCAACTCTTGAGGAATACCAA	ACCACGTCTCACACCgTATCACTCAACTCTTGAGGAGTTTTAGAGCTAGAAATAGCAAGTTAAAATAAGGCTAGTCCGTTATCAACTTGAAAAAGTGGCACCGAGTCGGTGCTTTTTTGGCGTAGTACTATCACTCAACTCTTGAGGAATACCAAGTTTGGAGACGACGG
	10953	TATCACTCAACTCTTGAGGA	TATCACTCAACTCTTGAGGAATATCAA	ACCACGTCTCACACCgTATCACTCAACTCTTGAGGAGTTTTAGAGCTAGAAATAGCAAGTTAAAATAAGGCTAGTCCGTTATCAACTTGAAAAAGTGGCACCGAGTCGGTGCTTTTTTGTTACTACACTATCACTCAACTCTTGAGGAATATCAAGTTTGGAGACGACGG
	10954	TATCACTCAACTCTTGAGGA	TATCACTCAACTCTTGAGGAATGACAA	ACCACGTCTCACACCgTATCACTCAACTCTTGAGGAGTTTTAGAGCTAGAAATAGCAAGTTAAAATAAGGCTAGTCCGTTATCAACTTGAAAAAGTGGCACCGAGTCGGTGCTTTTTTCTGCGCAAACTATCACTCAACTCTTGAGGAATGACAAGTTTGGAGACGACGG
	10955	TATCACTCAACTCTTGAGGA	TATCACTCAACTCTTGAGGAATGGCAA	ACCACGTCTCACACCgTATCACTCAACTCTTGAGGAGTTTTAGAGCTAGAAATAGCAAGTTAAAATAAGGCTAGTCCGTTATCAACTTGAAAAAGTGGCACCGAGTCGGTGCTTTTTTGTGACAAGACTATCACTCAACTCTTGAGGAATGGCAAGTTTGGAGACGACGG
	10956	TATCACTCAACTCTTGAGGA	TATCACTCAACTCTTGAGGAATGCCAA	ACCACGTCTCACACCgTATCACTCAACTCTTGAGGAGTTTTAGAGCTAGAAATAGCAAGTTAAAATAAGGCTAGTCCGTTATCAACTTGAAAAAGTGGCACCGAGTCGGTGCTTTTTTTCACCACTACTATCACTCAACTCTTGAGGAATGCCAAGTTTGGAGACGACGG
	10957	TATCACTCAACTCTTGAGGA	TATCACTCAACTCTTGAGGAATGTCAA	ACCACGTCTCACACCgTATCACTCAACTCTTGAGGAGTTTTAGAGCTAGAAATAGCAAGTTAAAATAAGGCTAGTCCGTTATCAACTTGAAAAAGTGGCACCGAGTCGGTGCTTTTTTAATGTGTTACTATCACTCAACTCTTGAGGAATGTCAAGTTTGGAGACGACGG
	10958	TATCACTCAACTCTTGAGGA	TATCACTCAACTCTTGAGGAATCACAA	ACCACGTCTCACACCgTATCACTCAACTCTTGAGGAGTTTTAGAGCTAGAAATAGCAAGTTAAAATAAGGCTAGTCCGTTATCAACTTGAAAAAGTGGCACCGAGTCGGTGCTTTTTTCTTATAAGACTATCACTCAACTCTTGAGGAATCACAAGTTTGGAGACGACGG
	10959	TATCACTCAACTCTTGAGGA	TATCACTCAACTCTTGAGGAATCGCAA	ACCACGTCTCACACCgTATCACTCAACTCTTGAGGAGTTTTAGAGCTAGAAATAGCAAGTTAAAATAAGGCTAGTCCGTTATCAACTTGAAAAAGTGGCACCGAGTCGGTGCTTTTTTTCGACTGAACTATCACTCAACTCTTGAGGAATCGCAAGTTTGGAGACGACGG
	10960	TATCACTCAACTCTTGAGGA	TATCACTCAACTCTTGAGGAATCCCAA	ACCACGTCTCACACCgTATCACTCAACTCTTGAGGAGTTTTAGAGCTAGAAATAGCAAGTTAAAATAAGGCTAGTCCGTTATCAACTTGAAAAAGTGGCACCGAGTCGGTGCTTTTTTAGATCGACACTATCACTCAACTCTTGAGGAATCCCAAGTTTGGAGACGACGG
	10961	TATCACTCAACTCTTGAGGA	TATCACTCAACTCTTGAGGAATCTCAA	ACCACGTCTCACACCgTATCACTCAACTCTTGAGGAGTTTTAGAGCTAGAAATAGCAAGTTAAAATAAGGCTAGTCCGTTATCAACTTGAAAAAGTGGCACCGAGTCGGTGCTTTTTTTCGCTGACACTATCACTCAACTCTTGAGGAATCTCAAGTTTGGAGACGACGG
	10962	TATCACTCAACTCTTGAGGA	TATCACTCAACTCTTGAGGAATTACAA	ACCACGTCTCACACCgTATCACTCAACTCTTGAGGAGTTTTAGAGCTAGAAATAGCAAGTTAAAATAAGGCTAGTCCGTTATCAACTTGAAAAAGTGGCACCGAGTCGGTGCTTTTTTAATCCATGACTATCACTCAACTCTTGAGGAATTACAAGTTTGGAGACGACGG
	10963	TATCACTCAACTCTTGAGGA	TATCACTCAACTCTTGAGGAATTGCAA	ACCACGTCTCACACCgTATCACTCAACTCTTGAGGAGTTTTAGAGCTAGAAATAGCAAGTTAAAATAAGGCTAGTCCGTTATCAACTTGAAAAAGTGGCACCGAGTCGGTGCTTTTTTCGCACTCTACTATCACTCAACTCTTGAGGAATTGCAAGTTTGGAGACGACGG
	10964	TATCACTCAACTCTTGAGGA	TATCACTCAACTCTTGAGGAATTCCAA	ACCACGTCTCACACCgTATCACTCAACTCTTGAGGAGTTTTAGAGCTAGAAATAGCAAGTTAAAATAAGGCTAGTCCGTTATCAACTTGAAAAAGTGGCACCGAGTCGGTGCTTTTTTGGCTCTACACTATCACTCAACTCTTGAGGAATTCCAAGTTTGGAGACGACGG
	10965	TATCACTCAACTCTTGAGGA	TATCACTCAACTCTTGAGGAATTTCAA	ACCACGTCTCACACCgTATCACTCAACTCTTGAGGAGTTTTAGAGCTAGAAATAGCAAGTTAAAATAAGGCTAGTCCGTTATCAACTTGAAAAAGTGGCACCGAGTCGGTGCTTTTTTAAGTGTGGACTATCACTCAACTCTTGAGGAATTTCAAGTTTGGAGACGACGG
	10966	TATCACTCAACTCTTGAGGA	TATCACTCAACTCTTGAGGAGAAACAA	ACCACGTCTCACACCgTATCACTCAACTCTTGAGGAGTTTTAGAGCTAGAAATAGCAAGTTAAAATAAGGCTAGTCCGTTATCAACTTGAAAAAGTGGCACCGAGTCGGTGCTTTTTTTACCAGATACTATCACTCAACTCTTGAGGAGAAACAAGTTTGGAGACGACGG
	10967	TATCACTCAACTCTTGAGGA	TATCACTCAACTCTTGAGGAGAAGCAA	ACCACGTCTCACACCgTATCACTCAACTCTTGAGGAGTTTTAGAGCTAGAAATAGCAAGTTAAAATAAGGCTAGTCCGTTATCAACTTGAAAAAGTGGCACCGAGTCGGTGCTTTTTTTGGTACGGACTATCACTCAACTCTTGAGGAGAAGCAAGTTTGGAGACGACGG
	10968	TATCACTCAACTCTTGAGGA	TATCACTCAACTCTTGAGGAGAACCAA	ACCACGTCTCACACCgTATCACTCAACTCTTGAGGAGTTTTAGAGCTAGAAATAGCAAGTTAAAATAAGGCTAGTCCGTTATCAACTTGAAAAAGTGGCACCGAGTCGGTGCTTTTTTCGCACCGCACTATCACTCAACTCTTGAGGAGAACCAAGTTTGGAGACGACGG
	10969	TATCACTCAACTCTTGAGGA	TATCACTCAACTCTTGAGGAGAATCAA	ACCACGTCTCACACCgTATCACTCAACTCTTGAGGAGTTTTAGAGCTAGAAATAGCAAGTTAAAATAAGGCTAGTCCGTTATCAACTTGAAAAAGTGGCACCGAGTCGGTGCTTTTTTACTTATCTACTATCACTCAACTCTTGAGGAGAATCAAGTTTGGAGACGACGG
	10970	TATCACTCAACTCTTGAGGA	TATCACTCAACTCTTGAGGAGAGACAA	ACCACGTCTCACACCgTATCACTCAACTCTTGAGGAGTTTTAGAGCTAGAAATAGCAAGTTAAAATAAGGCTAGTCCGTTATCAACTTGAAAAAGTGGCACCGAGTCGGTGCTTTTTTGACTTGTTACTATCACTCAACTCTTGAGGAGAGACAAGTTTGGAGACGACGG
	10971	TATCACTCAACTCTTGAGGA	TATCACTCAACTCTTGAGGAGAGGCAA	ACCACGTCTCACACCgTATCACTCAACTCTTGAGGAGTTTTAGAGCTAGAAATAGCAAGTTAAAATAAGGCTAGTCCGTTATCAACTTGAAAAAGTGGCACCGAGTCGGTGCTTTTTTTGTCTTCGACTATCACTCAACTCTTGAGGAGAGGCAAGTTTGGAGACGACGG
	10972	TATCACTCAACTCTTGAGGA	TATCACTCAACTCTTGAGGAGAGCCAA	ACCACGTCTCACACCgTATCACTCAACTCTTGAGGAGTTTTAGAGCTAGAAATAGCAAGTTAAAATAAGGCTAGTCCGTTATCAACTTGAAAAAGTGGCACCGAGTCGGTGCTTTTTTCATAAGAAACTATCACTCAACTCTTGAGGAGAGCCAAGTTTGGAGACGACGG
	10973	TATCACTCAACTCTTGAGGA	TATCACTCAACTCTTGAGGAGAGTCAA	ACCACGTCTCACACCgTATCACTCAACTCTTGAGGAGTTTTAGAGCTAGAAATAGCAAGTTAAAATAAGGCTAGTCCGTTATCAACTTGAAAAAGTGGCACCGAGTCGGTGCTTTTTTATCCGAATACTATCACTCAACTCTTGAGGAGAGTCAAGTTTGGAGACGACGG
	10974	TATCACTCAACTCTTGAGGA	TATCACTCAACTCTTGAGGAGACACAA	ACCACGTCTCACACCgTATCACTCAACTCTTGAGGAGTTTTAGAGCTAGAAATAGCAAGTTAAAATAAGGCTAGTCCGTTATCAACTTGAAAAAGTGGCACCGAGTCGGTGCTTTTTTTGAGGAACACTATCACTCAACTCTTGAGGAGACACAAGTTTGGAGACGACGG
	10975	TATCACTCAACTCTTGAGGA	TATCACTCAACTCTTGAGGAGACGCAA	ACCACGTCTCACACCgTATCACTCAACTCTTGAGGAGTTTTAGAGCTAGAAATAGCAAGTTAAAATAAGGCTAGTCCGTTATCAACTTGAAAAAGTGGCACCGAGTCGGTGCTTTTTTTCGCGAACACTATCACTCAACTCTTGAGGAGACGCAAGTTTGGAGACGACGG
	10976	TATCACTCAACTCTTGAGGA	TATCACTCAACTCTTGAGGAGACCCAA	ACCACGTCTCACACCgTATCACTCAACTCTTGAGGAGTTTTAGAGCTAGAAATAGCAAGTTAAAATAAGGCTAGTCCGTTATCAACTTGAAAAAGTGGCACCGAGTCGGTGCTTTTTTGTAGCGTCACTATCACTCAACTCTTGAGGAGACCCAAGTTTGGAGACGACGG
	10977	TATCACTCAACTCTTGAGGA	TATCACTCAACTCTTGAGGAGACTCAA	ACCACGTCTCACACCgTATCACTCAACTCTTGAGGAGTTTTAGAGCTAGAAATAGCAAGTTAAAATAAGGCTAGTCCGTTATCAACTTGAAAAAGTGGCACCGAGTCGGTGCTTTTTTGTAGGTCCACTATCACTCAACTCTTGAGGAGACTCAAGTTTGGAGACGACGG
	10978	TATCACTCAACTCTTGAGGA	TATCACTCAACTCTTGAGGAGATACAA	ACCACGTCTCACACCgTATCACTCAACTCTTGAGGAGTTTTAGAGCTAGAAATAGCAAGTTAAAATAAGGCTAGTCCGTTATCAACTTGAAAAAGTGGCACCGAGTCGGTGCTTTTTTACAATAGTACTATCACTCAACTCTTGAGGAGATACAAGTTTGGAGACGACGG
	10979	TATCACTCAACTCTTGAGGA	TATCACTCAACTCTTGAGGAGATGCAA	ACCACGTCTCACACCgTATCACTCAACTCTTGAGGAGTTTTAGAGCTAGAAATAGCAAGTTAAAATAAGGCTAGTCCGTTATCAACTTGAAAAAGTGGCACCGAGTCGGTGCTTTTTTACGGCAATACTATCACTCAACTCTTGAGGAGATGCAAGTTTGGAGACGACGG
	10980	TATCACTCAACTCTTGAGGA	TATCACTCAACTCTTGAGGAGATCCAA	ACCACGTCTCACACCgTATCACTCAACTCTTGAGGAGTTTTAGAGCTAGAAATAGCAAGTTAAAATAAGGCTAGTCCGTTATCAACTTGAAAAAGTGGCACCGAGTCGGTGCTTTTTTGCCAATTAACTATCACTCAACTCTTGAGGAGATCCAAGTTTGGAGACGACGG
	10981	TATCACTCAACTCTTGAGGA	TATCACTCAACTCTTGAGGAGATTCAA	ACCACGTCTCACACCgTATCACTCAACTCTTGAGGAGTTTTAGAGCTAGAAATAGCAAGTTAAAATAAGGCTAGTCCGTTATCAACTTGAAAAAGTGGCACCGAGTCGGTGCTTTTTTAATCTCGGACTATCACTCAACTCTTGAGGAGATTCAAGTTTGGAGACGACGG
	10982	TATCACTCAACTCTTGAGGA	TATCACTCAACTCTTGAGGAGGAACAA	ACCACGTCTCACACCgTATCACTCAACTCTTGAGGAGTTTTAGAGCTAGAAATAGCAAGTTAAAATAAGGCTAGTCCGTTATCAACTTGAAAAAGTGGCACCGAGTCGGTGCTTTTTTGCGCAGAGACTATCACTCAACTCTTGAGGAGGAACAAGTTTGGAGACGACGG
	10983	TATCACTCAACTCTTGAGGA	TATCACTCAACTCTTGAGGAGGAGCAA	ACCACGTCTCACACCgTATCACTCAACTCTTGAGGAGTTTTAGAGCTAGAAATAGCAAGTTAAAATAAGGCTAGTCCGTTATCAACTTGAAAAAGTGGCACCGAGTCGGTGCTTTTTTCTGTGTCAACTATCACTCAACTCTTGAGGAGGAGCAAGTTTGGAGACGACGG
	10984	TATCACTCAACTCTTGAGGA	TATCACTCAACTCTTGAGGAGGACCAA	ACCACGTCTCACACCgTATCACTCAACTCTTGAGGAGTTTTAGAGCTAGAAATAGCAAGTTAAAATAAGGCTAGTCCGTTATCAACTTGAAAAAGTGGCACCGAGTCGGTGCTTTTTTCATGGTCAACTATCACTCAACTCTTGAGGAGGACCAAGTTTGGAGACGACGG
	10985	TATCACTCAACTCTTGAGGA	TATCACTCAACTCTTGAGGAGGATCAA	ACCACGTCTCACACCgTATCACTCAACTCTTGAGGAGTTTTAGAGCTAGAAATAGCAAGTTAAAATAAGGCTAGTCCGTTATCAACTTGAAAAAGTGGCACCGAGTCGGTGCTTTTTTACCGAACGACTATCACTCAACTCTTGAGGAGGATCAAGTTTGGAGACGACGG
	10986	TATCACTCAACTCTTGAGGA	TATCACTCAACTCTTGAGGAGGGACAA	ACCACGTCTCACACCgTATCACTCAACTCTTGAGGAGTTTTAGAGCTAGAAATAGCAAGTTAAAATAAGGCTAGTCCGTTATCAACTTGAAAAAGTGGCACCGAGTCGGTGCTTTTTTACGAGGCGACTATCACTCAACTCTTGAGGAGGGACAAGTTTGGAGACGACGG
	10987	TATCACTCAACTCTTGAGGA	TATCACTCAACTCTTGAGGAGGGGCAA	ACCACGTCTCACACCgTATCACTCAACTCTTGAGGAGTTTTAGAGCTAGAAATAGCAAGTTAAAATAAGGCTAGTCCGTTATCAACTTGAAAAAGTGGCACCGAGTCGGTGCTTTTTTATAGGTAAACTATCACTCAACTCTTGAGGAGGGGCAAGTTTGGAGACGACGG
	10988	TATCACTCAACTCTTGAGGA	TATCACTCAACTCTTGAGGAGGGCCAA	ACCACGTCTCACACCgTATCACTCAACTCTTGAGGAGTTTTAGAGCTAGAAATAGCAAGTTAAAATAAGGCTAGTCCGTTATCAACTTGAAAAAGTGGCACCGAGTCGGTGCTTTTTTGTCTTGTTACTATCACTCAACTCTTGAGGAGGGCCAAGTTTGGAGACGACGG
	10989	TATCACTCAACTCTTGAGGA	TATCACTCAACTCTTGAGGAGGGTCAA	ACCACGTCTCACACCgTATCACTCAACTCTTGAGGAGTTTTAGAGCTAGAAATAGCAAGTTAAAATAAGGCTAGTCCGTTATCAACTTGAAAAAGTGGCACCGAGTCGGTGCTTTTTTATGGTGCGACTATCACTCAACTCTTGAGGAGGGTCAAGTTTGGAGACGACGG
	10990	TATCACTCAACTCTTGAGGA	TATCACTCAACTCTTGAGGAGGCACAA	ACCACGTCTCACACCgTATCACTCAACTCTTGAGGAGTTTTAGAGCTAGAAATAGCAAGTTAAAATAAGGCTAGTCCGTTATCAACTTGAAAAAGTGGCACCGAGTCGGTGCTTTTTTCCACTCCTACTATCACTCAACTCTTGAGGAGGCACAAGTTTGGAGACGACGG
	10991	TATCACTCAACTCTTGAGGA	TATCACTCAACTCTTGAGGAGGCGCAA	ACCACGTCTCACACCgTATCACTCAACTCTTGAGGAGTTTTAGAGCTAGAAATAGCAAGTTAAAATAAGGCTAGTCCGTTATCAACTTGAAAAAGTGGCACCGAGTCGGTGCTTTTTTTCGGAGCTACTATCACTCAACTCTTGAGGAGGCGCAAGTTTGGAGACGACGG
	10992	TATCACTCAACTCTTGAGGA	TATCACTCAACTCTTGAGGAGGCCCAA	ACCACGTCTCACACCgTATCACTCAACTCTTGAGGAGTTTTAGAGCTAGAAATAGCAAGTTAAAATAAGGCTAGTCCGTTATCAACTTGAAAAAGTGGCACCGAGTCGGTGCTTTTTTCGCTTAATACTATCACTCAACTCTTGAGGAGGCCCAAGTTTGGAGACGACGG
	10993	TATCACTCAACTCTTGAGGA	TATCACTCAACTCTTGAGGAGGCTCAA	ACCACGTCTCACACCgTATCACTCAACTCTTGAGGAGTTTTAGAGCTAGAAATAGCAAGTTAAAATAAGGCTAGTCCGTTATCAACTTGAAAAAGTGGCACCGAGTCGGTGCTTTTTTAGCGTACTACTATCACTCAACTCTTGAGGAGGCTCAAGTTTGGAGACGACGG
	10994	TATCACTCAACTCTTGAGGA	TATCACTCAACTCTTGAGGAGGTACAA	ACCACGTCTCACACCgTATCACTCAACTCTTGAGGAGTTTTAGAGCTAGAAATAGCAAGTTAAAATAAGGCTAGTCCGTTATCAACTTGAAAAAGTGGCACCGAGTCGGTGCTTTTTTGTTATTAAACTATCACTCAACTCTTGAGGAGGTACAAGTTTGGAGACGACGG
	10995	TATCACTCAACTCTTGAGGA	TATCACTCAACTCTTGAGGAGGTGCAA	ACCACGTCTCACACCgTATCACTCAACTCTTGAGGAGTTTTAGAGCTAGAAATAGCAAGTTAAAATAAGGCTAGTCCGTTATCAACTTGAAAAAGTGGCACCGAGTCGGTGCTTTTTTGTACAGCAACTATCACTCAACTCTTGAGGAGGTGCAAGTTTGGAGACGACGG
	10996	TATCACTCAACTCTTGAGGA	TATCACTCAACTCTTGAGGAGGTCCAA	ACCACGTCTCACACCgTATCACTCAACTCTTGAGGAGTTTTAGAGCTAGAAATAGCAAGTTAAAATAAGGCTAGTCCGTTATCAACTTGAAAAAGTGGCACCGAGTCGGTGCTTTTTTCAATAGACACTATCACTCAACTCTTGAGGAGGTCCAAGTTTGGAGACGACGG
	10997	TATCACTCAACTCTTGAGGA	TATCACTCAACTCTTGAGGAGGTTCAA	ACCACGTCTCACACCgTATCACTCAACTCTTGAGGAGTTTTAGAGCTAGAAATAGCAAGTTAAAATAAGGCTAGTCCGTTATCAACTTGAAAAAGTGGCACCGAGTCGGTGCTTTTTTGCTTGTTGACTATCACTCAACTCTTGAGGAGGTTCAAGTTTGGAGACGACGG
	10998	TATCACTCAACTCTTGAGGA	TATCACTCAACTCTTGAGGAGCAACAA	ACCACGTCTCACACCgTATCACTCAACTCTTGAGGAGTTTTAGAGCTAGAAATAGCAAGTTAAAATAAGGCTAGTCCGTTATCAACTTGAAAAAGTGGCACCGAGTCGGTGCTTTTTTACGAAGTGACTATCACTCAACTCTTGAGGAGCAACAAGTTTGGAGACGACGG
	10999	TATCACTCAACTCTTGAGGA	TATCACTCAACTCTTGAGGAGCAGCAA	ACCACGTCTCACACCgTATCACTCAACTCTTGAGGAGTTTTAGAGCTAGAAATAGCAAGTTAAAATAAGGCTAGTCCGTTATCAACTTGAAAAAGTGGCACCGAGTCGGTGCTTTTTTGGAACCGGACTATCACTCAACTCTTGAGGAGCAGCAAGTTTGGAGACGACGG
	11000	TATCACTCAACTCTTGAGGA	TATCACTCAACTCTTGAGGAGCACCAA	ACCACGTCTCACACCgTATCACTCAACTCTTGAGGAGTTTTAGAGCTAGAAATAGCAAGTTAAAATAAGGCTAGTCCGTTATCAACTTGAAAAAGTGGCACCGAGTCGGTGCTTTTTTTCACTTCGACTATCACTCAACTCTTGAGGAGCACCAAGTTTGGAGACGACGG
	11001	TATCACTCAACTCTTGAGGA	TATCACTCAACTCTTGAGGAGCATCAA	ACCACGTCTCACACCgTATCACTCAACTCTTGAGGAGTTTTAGAGCTAGAAATAGCAAGTTAAAATAAGGCTAGTCCGTTATCAACTTGAAAAAGTGGCACCGAGTCGGTGCTTTTTTACACGCCGACTATCACTCAACTCTTGAGGAGCATCAAGTTTGGAGACGACGG
	11002	TATCACTCAACTCTTGAGGA	TATCACTCAACTCTTGAGGAGCGACAA	ACCACGTCTCACACCgTATCACTCAACTCTTGAGGAGTTTTAGAGCTAGAAATAGCAAGTTAAAATAAGGCTAGTCCGTTATCAACTTGAAAAAGTGGCACCGAGTCGGTGCTTTTTTGGTCCGATACTATCACTCAACTCTTGAGGAGCGACAAGTTTGGAGACGACGG
	11003	TATCACTCAACTCTTGAGGA	TATCACTCAACTCTTGAGGAGCGGCAA	ACCACGTCTCACACCgTATCACTCAACTCTTGAGGAGTTTTAGAGCTAGAAATAGCAAGTTAAAATAAGGCTAGTCCGTTATCAACTTGAAAAAGTGGCACCGAGTCGGTGCTTTTTTGTGCTTCTACTATCACTCAACTCTTGAGGAGCGGCAAGTTTGGAGACGACGG
	11004	TATCACTCAACTCTTGAGGA	TATCACTCAACTCTTGAGGAGCGCCAA	ACCACGTCTCACACCgTATCACTCAACTCTTGAGGAGTTTTAGAGCTAGAAATAGCAAGTTAAAATAAGGCTAGTCCGTTATCAACTTGAAAAAGTGGCACCGAGTCGGTGCTTTTTTCAGTTCACACTATCACTCAACTCTTGAGGAGCGCCAAGTTTGGAGACGACGG
	11005	TATCACTCAACTCTTGAGGA	TATCACTCAACTCTTGAGGAGCGTCAA	ACCACGTCTCACACCgTATCACTCAACTCTTGAGGAGTTTTAGAGCTAGAAATAGCAAGTTAAAATAAGGCTAGTCCGTTATCAACTTGAAAAAGTGGCACCGAGTCGGTGCTTTTTTGTGCCGGAACTATCACTCAACTCTTGAGGAGCGTCAAGTTTGGAGACGACGG
	11006	TATCACTCAACTCTTGAGGA	TATCACTCAACTCTTGAGGAGCCACAA	ACCACGTCTCACACCgTATCACTCAACTCTTGAGGAGTTTTAGAGCTAGAAATAGCAAGTTAAAATAAGGCTAGTCCGTTATCAACTTGAAAAAGTGGCACCGAGTCGGTGCTTTTTTGAACACACACTATCACTCAACTCTTGAGGAGCCACAAGTTTGGAGACGACGG
	11007	TATCACTCAACTCTTGAGGA	TATCACTCAACTCTTGAGGAGCCGCAA	ACCACGTCTCACACCgTATCACTCAACTCTTGAGGAGTTTTAGAGCTAGAAATAGCAAGTTAAAATAAGGCTAGTCCGTTATCAACTTGAAAAAGTGGCACCGAGTCGGTGCTTTTTTGCCATCCGACTATCACTCAACTCTTGAGGAGCCGCAAGTTTGGAGACGACGG
	11008	TATCACTCAACTCTTGAGGA	TATCACTCAACTCTTGAGGAGCCCCAA	ACCACGTCTCACACCgTATCACTCAACTCTTGAGGAGTTTTAGAGCTAGAAATAGCAAGTTAAAATAAGGCTAGTCCGTTATCAACTTGAAAAAGTGGCACCGAGTCGGTGCTTTTTTCCTCTTAGACTATCACTCAACTCTTGAGGAGCCCCAAGTTTGGAGACGACGG
	11009	TATCACTCAACTCTTGAGGA	TATCACTCAACTCTTGAGGAGCCTCAA	ACCACGTCTCACACCgTATCACTCAACTCTTGAGGAGTTTTAGAGCTAGAAATAGCAAGTTAAAATAAGGCTAGTCCGTTATCAACTTGAAAAAGTGGCACCGAGTCGGTGCTTTTTTTAAGCATAACTATCACTCAACTCTTGAGGAGCCTCAAGTTTGGAGACGACGG
	11010	TATCACTCAACTCTTGAGGA	TATCACTCAACTCTTGAGGAGCTACAA	ACCACGTCTCACACCgTATCACTCAACTCTTGAGGAGTTTTAGAGCTAGAAATAGCAAGTTAAAATAAGGCTAGTCCGTTATCAACTTGAAAAAGTGGCACCGAGTCGGTGCTTTTTTAGCTGCCTACTATCACTCAACTCTTGAGGAGCTACAAGTTTGGAGACGACGG
	11011	TATCACTCAACTCTTGAGGA	TATCACTCAACTCTTGAGGAGCTGCAA	ACCACGTCTCACACCgTATCACTCAACTCTTGAGGAGTTTTAGAGCTAGAAATAGCAAGTTAAAATAAGGCTAGTCCGTTATCAACTTGAAAAAGTGGCACCGAGTCGGTGCTTTTTTTCTTACATACTATCACTCAACTCTTGAGGAGCTGCAAGTTTGGAGACGACGG
	11012	TATCACTCAACTCTTGAGGA	TATCACTCAACTCTTGAGGAGCTCCAA	ACCACGTCTCACACCgTATCACTCAACTCTTGAGGAGTTTTAGAGCTAGAAATAGCAAGTTAAAATAAGGCTAGTCCGTTATCAACTTGAAAAAGTGGCACCGAGTCGGTGCTTTTTTTCCACGTTACTATCACTCAACTCTTGAGGAGCTCCAAGTTTGGAGACGACGG
	11013	TATCACTCAACTCTTGAGGA	TATCACTCAACTCTTGAGGAGCTTCAA	ACCACGTCTCACACCgTATCACTCAACTCTTGAGGAGTTTTAGAGCTAGAAATAGCAAGTTAAAATAAGGCTAGTCCGTTATCAACTTGAAAAAGTGGCACCGAGTCGGTGCTTTTTTCTGGTTCGACTATCACTCAACTCTTGAGGAGCTTCAAGTTTGGAGACGACGG
	11014	TATCACTCAACTCTTGAGGA	TATCACTCAACTCTTGAGGAGTAACAA	ACCACGTCTCACACCgTATCACTCAACTCTTGAGGAGTTTTAGAGCTAGAAATAGCAAGTTAAAATAAGGCTAGTCCGTTATCAACTTGAAAAAGTGGCACCGAGTCGGTGCTTTTTTACCGGTGAACTATCACTCAACTCTTGAGGAGTAACAAGTTTGGAGACGACGG
	11015	TATCACTCAACTCTTGAGGA	TATCACTCAACTCTTGAGGAGTAGCAA	ACCACGTCTCACACCgTATCACTCAACTCTTGAGGAGTTTTAGAGCTAGAAATAGCAAGTTAAAATAAGGCTAGTCCGTTATCAACTTGAAAAAGTGGCACCGAGTCGGTGCTTTTTTGTCTTCTAACTATCACTCAACTCTTGAGGAGTAGCAAGTTTGGAGACGACGG
	11016	TATCACTCAACTCTTGAGGA	TATCACTCAACTCTTGAGGAGTACCAA	ACCACGTCTCACACCgTATCACTCAACTCTTGAGGAGTTTTAGAGCTAGAAATAGCAAGTTAAAATAAGGCTAGTCCGTTATCAACTTGAAAAAGTGGCACCGAGTCGGTGCTTTTTTATCGGTGAACTATCACTCAACTCTTGAGGAGTACCAAGTTTGGAGACGACGG
	11017	TATCACTCAACTCTTGAGGA	TATCACTCAACTCTTGAGGAGTATCAA	ACCACGTCTCACACCgTATCACTCAACTCTTGAGGAGTTTTAGAGCTAGAAATAGCAAGTTAAAATAAGGCTAGTCCGTTATCAACTTGAAAAAGTGGCACCGAGTCGGTGCTTTTTTCGAGCCTCACTATCACTCAACTCTTGAGGAGTATCAAGTTTGGAGACGACGG
	11018	TATCACTCAACTCTTGAGGA	TATCACTCAACTCTTGAGGAGTGACAA	ACCACGTCTCACACCgTATCACTCAACTCTTGAGGAGTTTTAGAGCTAGAAATAGCAAGTTAAAATAAGGCTAGTCCGTTATCAACTTGAAAAAGTGGCACCGAGTCGGTGCTTTTTTAACCGTCTACTATCACTCAACTCTTGAGGAGTGACAAGTTTGGAGACGACGG
	11019	TATCACTCAACTCTTGAGGA	TATCACTCAACTCTTGAGGAGTGGCAA	ACCACGTCTCACACCgTATCACTCAACTCTTGAGGAGTTTTAGAGCTAGAAATAGCAAGTTAAAATAAGGCTAGTCCGTTATCAACTTGAAAAAGTGGCACCGAGTCGGTGCTTTTTTCTGAGTCGACTATCACTCAACTCTTGAGGAGTGGCAAGTTTGGAGACGACGG
	11020	TATCACTCAACTCTTGAGGA	TATCACTCAACTCTTGAGGAGTGCCAA	ACCACGTCTCACACCgTATCACTCAACTCTTGAGGAGTTTTAGAGCTAGAAATAGCAAGTTAAAATAAGGCTAGTCCGTTATCAACTTGAAAAAGTGGCACCGAGTCGGTGCTTTTTTTCGCCGACACTATCACTCAACTCTTGAGGAGTGCCAAGTTTGGAGACGACGG
	11021	TATCACTCAACTCTTGAGGA	TATCACTCAACTCTTGAGGAGTGTCAA	ACCACGTCTCACACCgTATCACTCAACTCTTGAGGAGTTTTAGAGCTAGAAATAGCAAGTTAAAATAAGGCTAGTCCGTTATCAACTTGAAAAAGTGGCACCGAGTCGGTGCTTTTTTATAAGGAAACTATCACTCAACTCTTGAGGAGTGTCAAGTTTGGAGACGACGG
	11022	TATCACTCAACTCTTGAGGA	TATCACTCAACTCTTGAGGAGTCACAA	ACCACGTCTCACACCgTATCACTCAACTCTTGAGGAGTTTTAGAGCTAGAAATAGCAAGTTAAAATAAGGCTAGTCCGTTATCAACTTGAAAAAGTGGCACCGAGTCGGTGCTTTTTTTTCACTTCACTATCACTCAACTCTTGAGGAGTCACAAGTTTGGAGACGACGG
	11023	TATCACTCAACTCTTGAGGA	TATCACTCAACTCTTGAGGAGTCGCAA	ACCACGTCTCACACCgTATCACTCAACTCTTGAGGAGTTTTAGAGCTAGAAATAGCAAGTTAAAATAAGGCTAGTCCGTTATCAACTTGAAAAAGTGGCACCGAGTCGGTGCTTTTTTGGTGATTGACTATCACTCAACTCTTGAGGAGTCGCAAGTTTGGAGACGACGG
	11024	TATCACTCAACTCTTGAGGA	TATCACTCAACTCTTGAGGAGTCCCAA	ACCACGTCTCACACCgTATCACTCAACTCTTGAGGAGTTTTAGAGCTAGAAATAGCAAGTTAAAATAAGGCTAGTCCGTTATCAACTTGAAAAAGTGGCACCGAGTCGGTGCTTTTTTTATTCCGTACTATCACTCAACTCTTGAGGAGTCCCAAGTTTGGAGACGACGG
	11025	TATCACTCAACTCTTGAGGA	TATCACTCAACTCTTGAGGAGTCTCAA	ACCACGTCTCACACCgTATCACTCAACTCTTGAGGAGTTTTAGAGCTAGAAATAGCAAGTTAAAATAAGGCTAGTCCGTTATCAACTTGAAAAAGTGGCACCGAGTCGGTGCTTTTTTGTCCACACACTATCACTCAACTCTTGAGGAGTCTCAAGTTTGGAGACGACGG
	11026	TATCACTCAACTCTTGAGGA	TATCACTCAACTCTTGAGGAGTTACAA	ACCACGTCTCACACCgTATCACTCAACTCTTGAGGAGTTTTAGAGCTAGAAATAGCAAGTTAAAATAAGGCTAGTCCGTTATCAACTTGAAAAAGTGGCACCGAGTCGGTGCTTTTTTTCAGAGTTACTATCACTCAACTCTTGAGGAGTTACAAGTTTGGAGACGACGG
	11027	TATCACTCAACTCTTGAGGA	TATCACTCAACTCTTGAGGAGTTGCAA	ACCACGTCTCACACCgTATCACTCAACTCTTGAGGAGTTTTAGAGCTAGAAATAGCAAGTTAAAATAAGGCTAGTCCGTTATCAACTTGAAAAAGTGGCACCGAGTCGGTGCTTTTTTTAGAGTGAACTATCACTCAACTCTTGAGGAGTTGCAAGTTTGGAGACGACGG
	11028	TATCACTCAACTCTTGAGGA	TATCACTCAACTCTTGAGGAGTTCCAA	ACCACGTCTCACACCgTATCACTCAACTCTTGAGGAGTTTTAGAGCTAGAAATAGCAAGTTAAAATAAGGCTAGTCCGTTATCAACTTGAAAAAGTGGCACCGAGTCGGTGCTTTTTTAACTTCTTACTATCACTCAACTCTTGAGGAGTTCCAAGTTTGGAGACGACGG
	11029	TATCACTCAACTCTTGAGGA	TATCACTCAACTCTTGAGGAGTTTCAA	ACCACGTCTCACACCgTATCACTCAACTCTTGAGGAGTTTTAGAGCTAGAAATAGCAAGTTAAAATAAGGCTAGTCCGTTATCAACTTGAAAAAGTGGCACCGAGTCGGTGCTTTTTTGGAATACCACTATCACTCAACTCTTGAGGAGTTTCAAGTTTGGAGACGACGG
	11030	TATCACTCAACTCTTGAGGA	TATCACTCAACTCTTGAGGACAAACAA	ACCACGTCTCACACCgTATCACTCAACTCTTGAGGAGTTTTAGAGCTAGAAATAGCAAGTTAAAATAAGGCTAGTCCGTTATCAACTTGAAAAAGTGGCACCGAGTCGGTGCTTTTTTTTCCGCTTACTATCACTCAACTCTTGAGGACAAACAAGTTTGGAGACGACGG
	11031	TATCACTCAACTCTTGAGGA	TATCACTCAACTCTTGAGGACAAGCAA	ACCACGTCTCACACCgTATCACTCAACTCTTGAGGAGTTTTAGAGCTAGAAATAGCAAGTTAAAATAAGGCTAGTCCGTTATCAACTTGAAAAAGTGGCACCGAGTCGGTGCTTTTTTCTCGAGCAACTATCACTCAACTCTTGAGGACAAGCAAGTTTGGAGACGACGG
	11032	TATCACTCAACTCTTGAGGA	TATCACTCAACTCTTGAGGACAACCAA	ACCACGTCTCACACCgTATCACTCAACTCTTGAGGAGTTTTAGAGCTAGAAATAGCAAGTTAAAATAAGGCTAGTCCGTTATCAACTTGAAAAAGTGGCACCGAGTCGGTGCTTTTTTTTGCAGTAACTATCACTCAACTCTTGAGGACAACCAAGTTTGGAGACGACGG
	11033	TATCACTCAACTCTTGAGGA	TATCACTCAACTCTTGAGGACAATCAA	ACCACGTCTCACACCgTATCACTCAACTCTTGAGGAGTTTTAGAGCTAGAAATAGCAAGTTAAAATAAGGCTAGTCCGTTATCAACTTGAAAAAGTGGCACCGAGTCGGTGCTTTTTTCACTGGAAACTATCACTCAACTCTTGAGGACAATCAAGTTTGGAGACGACGG
	11034	TATCACTCAACTCTTGAGGA	TATCACTCAACTCTTGAGGACAGACAA	ACCACGTCTCACACCgTATCACTCAACTCTTGAGGAGTTTTAGAGCTAGAAATAGCAAGTTAAAATAAGGCTAGTCCGTTATCAACTTGAAAAAGTGGCACCGAGTCGGTGCTTTTTTTCTGCCGCACTATCACTCAACTCTTGAGGACAGACAAGTTTGGAGACGACGG
	11035	TATCACTCAACTCTTGAGGA	TATCACTCAACTCTTGAGGACAGGCAA	ACCACGTCTCACACCgTATCACTCAACTCTTGAGGAGTTTTAGAGCTAGAAATAGCAAGTTAAAATAAGGCTAGTCCGTTATCAACTTGAAAAAGTGGCACCGAGTCGGTGCTTTTTTGCAACCGAACTATCACTCAACTCTTGAGGACAGGCAAGTTTGGAGACGACGG
	11036	TATCACTCAACTCTTGAGGA	TATCACTCAACTCTTGAGGACAGCCAA	ACCACGTCTCACACCgTATCACTCAACTCTTGAGGAGTTTTAGAGCTAGAAATAGCAAGTTAAAATAAGGCTAGTCCGTTATCAACTTGAAAAAGTGGCACCGAGTCGGTGCTTTTTTTGCCATGGACTATCACTCAACTCTTGAGGACAGCCAAGTTTGGAGACGACGG
	11037	TATCACTCAACTCTTGAGGA	TATCACTCAACTCTTGAGGACAGTCAA	ACCACGTCTCACACCgTATCACTCAACTCTTGAGGAGTTTTAGAGCTAGAAATAGCAAGTTAAAATAAGGCTAGTCCGTTATCAACTTGAAAAAGTGGCACCGAGTCGGTGCTTTTTTCGTCGACGACTATCACTCAACTCTTGAGGACAGTCAAGTTTGGAGACGACGG
	11038	TATCACTCAACTCTTGAGGA	TATCACTCAACTCTTGAGGACACACAA	ACCACGTCTCACACCgTATCACTCAACTCTTGAGGAGTTTTAGAGCTAGAAATAGCAAGTTAAAATAAGGCTAGTCCGTTATCAACTTGAAAAAGTGGCACCGAGTCGGTGCTTTTTTACACGACGACTATCACTCAACTCTTGAGGACACACAAGTTTGGAGACGACGG
	11039	TATCACTCAACTCTTGAGGA	TATCACTCAACTCTTGAGGACACGCAA	ACCACGTCTCACACCgTATCACTCAACTCTTGAGGAGTTTTAGAGCTAGAAATAGCAAGTTAAAATAAGGCTAGTCCGTTATCAACTTGAAAAAGTGGCACCGAGTCGGTGCTTTTTTTGACGATTACTATCACTCAACTCTTGAGGACACGCAAGTTTGGAGACGACGG
	11040	TATCACTCAACTCTTGAGGA	TATCACTCAACTCTTGAGGACACCCAA	ACCACGTCTCACACCgTATCACTCAACTCTTGAGGAGTTTTAGAGCTAGAAATAGCAAGTTAAAATAAGGCTAGTCCGTTATCAACTTGAAAAAGTGGCACCGAGTCGGTGCTTTTTTTCACTACAACTATCACTCAACTCTTGAGGACACCCAAGTTTGGAGACGACGG
	11041	TATCACTCAACTCTTGAGGA	TATCACTCAACTCTTGAGGACACTCAA	ACCACGTCTCACACCgTATCACTCAACTCTTGAGGAGTTTTAGAGCTAGAAATAGCAAGTTAAAATAAGGCTAGTCCGTTATCAACTTGAAAAAGTGGCACCGAGTCGGTGCTTTTTTACATACTGACTATCACTCAACTCTTGAGGACACTCAAGTTTGGAGACGACGG
	11042	TATCACTCAACTCTTGAGGA	TATCACTCAACTCTTGAGGACATACAA	ACCACGTCTCACACCgTATCACTCAACTCTTGAGGAGTTTTAGAGCTAGAAATAGCAAGTTAAAATAAGGCTAGTCCGTTATCAACTTGAAAAAGTGGCACCGAGTCGGTGCTTTTTTCGCAGCGGACTATCACTCAACTCTTGAGGACATACAAGTTTGGAGACGACGG
	11043	TATCACTCAACTCTTGAGGA	TATCACTCAACTCTTGAGGACATGCAA	ACCACGTCTCACACCgTATCACTCAACTCTTGAGGAGTTTTAGAGCTAGAAATAGCAAGTTAAAATAAGGCTAGTCCGTTATCAACTTGAAAAAGTGGCACCGAGTCGGTGCTTTTTTGACCGCGGACTATCACTCAACTCTTGAGGACATGCAAGTTTGGAGACGACGG
	11044	TATCACTCAACTCTTGAGGA	TATCACTCAACTCTTGAGGACATCCAA	ACCACGTCTCACACCgTATCACTCAACTCTTGAGGAGTTTTAGAGCTAGAAATAGCAAGTTAAAATAAGGCTAGTCCGTTATCAACTTGAAAAAGTGGCACCGAGTCGGTGCTTTTTTGGTAGTTGACTATCACTCAACTCTTGAGGACATCCAAGTTTGGAGACGACGG
	11045	TATCACTCAACTCTTGAGGA	TATCACTCAACTCTTGAGGACATTCAA	ACCACGTCTCACACCgTATCACTCAACTCTTGAGGAGTTTTAGAGCTAGAAATAGCAAGTTAAAATAAGGCTAGTCCGTTATCAACTTGAAAAAGTGGCACCGAGTCGGTGCTTTTTTTGATTAGCACTATCACTCAACTCTTGAGGACATTCAAGTTTGGAGACGACGG
	11046	TATCACTCAACTCTTGAGGA	TATCACTCAACTCTTGAGGACGAACAA	ACCACGTCTCACACCgTATCACTCAACTCTTGAGGAGTTTTAGAGCTAGAAATAGCAAGTTAAAATAAGGCTAGTCCGTTATCAACTTGAAAAAGTGGCACCGAGTCGGTGCTTTTTTCTCAAGATACTATCACTCAACTCTTGAGGACGAACAAGTTTGGAGACGACGG
	11047	TATCACTCAACTCTTGAGGA	TATCACTCAACTCTTGAGGACGAGCAA	ACCACGTCTCACACCgTATCACTCAACTCTTGAGGAGTTTTAGAGCTAGAAATAGCAAGTTAAAATAAGGCTAGTCCGTTATCAACTTGAAAAAGTGGCACCGAGTCGGTGCTTTTTTTGGACTACACTATCACTCAACTCTTGAGGACGAGCAAGTTTGGAGACGACGG
	11048	TATCACTCAACTCTTGAGGA	TATCACTCAACTCTTGAGGACGACCAA	ACCACGTCTCACACCgTATCACTCAACTCTTGAGGAGTTTTAGAGCTAGAAATAGCAAGTTAAAATAAGGCTAGTCCGTTATCAACTTGAAAAAGTGGCACCGAGTCGGTGCTTTTTTTTGCCTCTACTATCACTCAACTCTTGAGGACGACCAAGTTTGGAGACGACGG
	11049	TATCACTCAACTCTTGAGGA	TATCACTCAACTCTTGAGGACGATCAA	ACCACGTCTCACACCgTATCACTCAACTCTTGAGGAGTTTTAGAGCTAGAAATAGCAAGTTAAAATAAGGCTAGTCCGTTATCAACTTGAAAAAGTGGCACCGAGTCGGTGCTTTTTTACGAACGAACTATCACTCAACTCTTGAGGACGATCAAGTTTGGAGACGACGG
	11050	TATCACTCAACTCTTGAGGA	TATCACTCAACTCTTGAGGACGGACAA	ACCACGTCTCACACCgTATCACTCAACTCTTGAGGAGTTTTAGAGCTAGAAATAGCAAGTTAAAATAAGGCTAGTCCGTTATCAACTTGAAAAAGTGGCACCGAGTCGGTGCTTTTTTTCATGATTACTATCACTCAACTCTTGAGGACGGACAAGTTTGGAGACGACGG
	11051	TATCACTCAACTCTTGAGGA	TATCACTCAACTCTTGAGGACGGGCAA	ACCACGTCTCACACCgTATCACTCAACTCTTGAGGAGTTTTAGAGCTAGAAATAGCAAGTTAAAATAAGGCTAGTCCGTTATCAACTTGAAAAAGTGGCACCGAGTCGGTGCTTTTTTACCTCACGACTATCACTCAACTCTTGAGGACGGGCAAGTTTGGAGACGACGG
	11052	TATCACTCAACTCTTGAGGA	TATCACTCAACTCTTGAGGACGGCCAA	ACCACGTCTCACACCgTATCACTCAACTCTTGAGGAGTTTTAGAGCTAGAAATAGCAAGTTAAAATAAGGCTAGTCCGTTATCAACTTGAAAAAGTGGCACCGAGTCGGTGCTTTTTTTGGATAGCACTATCACTCAACTCTTGAGGACGGCCAAGTTTGGAGACGACGG
	11053	TATCACTCAACTCTTGAGGA	TATCACTCAACTCTTGAGGACGGTCAA	ACCACGTCTCACACCgTATCACTCAACTCTTGAGGAGTTTTAGAGCTAGAAATAGCAAGTTAAAATAAGGCTAGTCCGTTATCAACTTGAAAAAGTGGCACCGAGTCGGTGCTTTTTTACGACTTGACTATCACTCAACTCTTGAGGACGGTCAAGTTTGGAGACGACGG
	11054	TATCACTCAACTCTTGAGGA	TATCACTCAACTCTTGAGGACGCACAA	ACCACGTCTCACACCgTATCACTCAACTCTTGAGGAGTTTTAGAGCTAGAAATAGCAAGTTAAAATAAGGCTAGTCCGTTATCAACTTGAAAAAGTGGCACCGAGTCGGTGCTTTTTTTACATTATACTATCACTCAACTCTTGAGGACGCACAAGTTTGGAGACGACGG
	11055	TATCACTCAACTCTTGAGGA	TATCACTCAACTCTTGAGGACGCGCAA	ACCACGTCTCACACCgTATCACTCAACTCTTGAGGAGTTTTAGAGCTAGAAATAGCAAGTTAAAATAAGGCTAGTCCGTTATCAACTTGAAAAAGTGGCACCGAGTCGGTGCTTTTTTCCGTAGGTACTATCACTCAACTCTTGAGGACGCGCAAGTTTGGAGACGACGG
	11056	TATCACTCAACTCTTGAGGA	TATCACTCAACTCTTGAGGACGCCCAA	ACCACGTCTCACACCgTATCACTCAACTCTTGAGGAGTTTTAGAGCTAGAAATAGCAAGTTAAAATAAGGCTAGTCCGTTATCAACTTGAAAAAGTGGCACCGAGTCGGTGCTTTTTTACGTCACTACTATCACTCAACTCTTGAGGACGCCCAAGTTTGGAGACGACGG
	11057	TATCACTCAACTCTTGAGGA	TATCACTCAACTCTTGAGGACGCTCAA	ACCACGTCTCACACCgTATCACTCAACTCTTGAGGAGTTTTAGAGCTAGAAATAGCAAGTTAAAATAAGGCTAGTCCGTTATCAACTTGAAAAAGTGGCACCGAGTCGGTGCTTTTTTGGTCCGGAACTATCACTCAACTCTTGAGGACGCTCAAGTTTGGAGACGACGG
	11058	TATCACTCAACTCTTGAGGA	TATCACTCAACTCTTGAGGACGTACAA	ACCACGTCTCACACCgTATCACTCAACTCTTGAGGAGTTTTAGAGCTAGAAATAGCAAGTTAAAATAAGGCTAGTCCGTTATCAACTTGAAAAAGTGGCACCGAGTCGGTGCTTTTTTGTCTTGAAACTATCACTCAACTCTTGAGGACGTACAAGTTTGGAGACGACGG
	11059	TATCACTCAACTCTTGAGGA	TATCACTCAACTCTTGAGGACGTGCAA	ACCACGTCTCACACCgTATCACTCAACTCTTGAGGAGTTTTAGAGCTAGAAATAGCAAGTTAAAATAAGGCTAGTCCGTTATCAACTTGAAAAAGTGGCACCGAGTCGGTGCTTTTTTATTAGCTGACTATCACTCAACTCTTGAGGACGTGCAAGTTTGGAGACGACGG
	11060	TATCACTCAACTCTTGAGGA	TATCACTCAACTCTTGAGGACGTCCAA	ACCACGTCTCACACCgTATCACTCAACTCTTGAGGAGTTTTAGAGCTAGAAATAGCAAGTTAAAATAAGGCTAGTCCGTTATCAACTTGAAAAAGTGGCACCGAGTCGGTGCTTTTTTGGATACAGACTATCACTCAACTCTTGAGGACGTCCAAGTTTGGAGACGACGG
	11061	TATCACTCAACTCTTGAGGA	TATCACTCAACTCTTGAGGACGTTCAA	ACCACGTCTCACACCgTATCACTCAACTCTTGAGGAGTTTTAGAGCTAGAAATAGCAAGTTAAAATAAGGCTAGTCCGTTATCAACTTGAAAAAGTGGCACCGAGTCGGTGCTTTTTTAGGAATCAACTATCACTCAACTCTTGAGGACGTTCAAGTTTGGAGACGACGG
	11062	TATCACTCAACTCTTGAGGA	TATCACTCAACTCTTGAGGACCAACAA	ACCACGTCTCACACCgTATCACTCAACTCTTGAGGAGTTTTAGAGCTAGAAATAGCAAGTTAAAATAAGGCTAGTCCGTTATCAACTTGAAAAAGTGGCACCGAGTCGGTGCTTTTTTCGTATGGCACTATCACTCAACTCTTGAGGACCAACAAGTTTGGAGACGACGG
	11063	TATCACTCAACTCTTGAGGA	TATCACTCAACTCTTGAGGACCAGCAA	ACCACGTCTCACACCgTATCACTCAACTCTTGAGGAGTTTTAGAGCTAGAAATAGCAAGTTAAAATAAGGCTAGTCCGTTATCAACTTGAAAAAGTGGCACCGAGTCGGTGCTTTTTTTTGCTCTGACTATCACTCAACTCTTGAGGACCAGCAAGTTTGGAGACGACGG
	11064	TATCACTCAACTCTTGAGGA	TATCACTCAACTCTTGAGGACCACCAA	ACCACGTCTCACACCgTATCACTCAACTCTTGAGGAGTTTTAGAGCTAGAAATAGCAAGTTAAAATAAGGCTAGTCCGTTATCAACTTGAAAAAGTGGCACCGAGTCGGTGCTTTTTTTGCGTGAGACTATCACTCAACTCTTGAGGACCACCAAGTTTGGAGACGACGG
	11065	TATCACTCAACTCTTGAGGA	TATCACTCAACTCTTGAGGACCATCAA	ACCACGTCTCACACCgTATCACTCAACTCTTGAGGAGTTTTAGAGCTAGAAATAGCAAGTTAAAATAAGGCTAGTCCGTTATCAACTTGAAAAAGTGGCACCGAGTCGGTGCTTTTTTCGCGAGGCACTATCACTCAACTCTTGAGGACCATCAAGTTTGGAGACGACGG
	11066	TATCACTCAACTCTTGAGGA	TATCACTCAACTCTTGAGGACCGACAA	ACCACGTCTCACACCgTATCACTCAACTCTTGAGGAGTTTTAGAGCTAGAAATAGCAAGTTAAAATAAGGCTAGTCCGTTATCAACTTGAAAAAGTGGCACCGAGTCGGTGCTTTTTTGTTCTGGCACTATCACTCAACTCTTGAGGACCGACAAGTTTGGAGACGACGG
	11067	TATCACTCAACTCTTGAGGA	TATCACTCAACTCTTGAGGACCGGCAA	ACCACGTCTCACACCgTATCACTCAACTCTTGAGGAGTTTTAGAGCTAGAAATAGCAAGTTAAAATAAGGCTAGTCCGTTATCAACTTGAAAAAGTGGCACCGAGTCGGTGCTTTTTTTTCCAGTAACTATCACTCAACTCTTGAGGACCGGCAAGTTTGGAGACGACGG
	11068	TATCACTCAACTCTTGAGGA	TATCACTCAACTCTTGAGGACCGCCAA	ACCACGTCTCACACCgTATCACTCAACTCTTGAGGAGTTTTAGAGCTAGAAATAGCAAGTTAAAATAAGGCTAGTCCGTTATCAACTTGAAAAAGTGGCACCGAGTCGGTGCTTTTTTTACAATCCACTATCACTCAACTCTTGAGGACCGCCAAGTTTGGAGACGACGG
	11069	TATCACTCAACTCTTGAGGA	TATCACTCAACTCTTGAGGACCGTCAA	ACCACGTCTCACACCgTATCACTCAACTCTTGAGGAGTTTTAGAGCTAGAAATAGCAAGTTAAAATAAGGCTAGTCCGTTATCAACTTGAAAAAGTGGCACCGAGTCGGTGCTTTTTTTGAAGGATACTATCACTCAACTCTTGAGGACCGTCAAGTTTGGAGACGACGG
	11070	TATCACTCAACTCTTGAGGA	TATCACTCAACTCTTGAGGACCCACAA	ACCACGTCTCACACCgTATCACTCAACTCTTGAGGAGTTTTAGAGCTAGAAATAGCAAGTTAAAATAAGGCTAGTCCGTTATCAACTTGAAAAAGTGGCACCGAGTCGGTGCTTTTTTATAGGTCAACTATCACTCAACTCTTGAGGACCCACAAGTTTGGAGACGACGG
	11071	TATCACTCAACTCTTGAGGA	TATCACTCAACTCTTGAGGACCCGCAA	ACCACGTCTCACACCgTATCACTCAACTCTTGAGGAGTTTTAGAGCTAGAAATAGCAAGTTAAAATAAGGCTAGTCCGTTATCAACTTGAAAAAGTGGCACCGAGTCGGTGCTTTTTTTTCTCGGAACTATCACTCAACTCTTGAGGACCCGCAAGTTTGGAGACGACGG
	11072	TATCACTCAACTCTTGAGGA	TATCACTCAACTCTTGAGGACCCCCAA	ACCACGTCTCACACCgTATCACTCAACTCTTGAGGAGTTTTAGAGCTAGAAATAGCAAGTTAAAATAAGGCTAGTCCGTTATCAACTTGAAAAAGTGGCACCGAGTCGGTGCTTTTTTGACCGGAAACTATCACTCAACTCTTGAGGACCCCCAAGTTTGGAGACGACGG
	11073	TATCACTCAACTCTTGAGGA	TATCACTCAACTCTTGAGGACCCTCAA	ACCACGTCTCACACCgTATCACTCAACTCTTGAGGAGTTTTAGAGCTAGAAATAGCAAGTTAAAATAAGGCTAGTCCGTTATCAACTTGAAAAAGTGGCACCGAGTCGGTGCTTTTTTCTGTACTGACTATCACTCAACTCTTGAGGACCCTCAAGTTTGGAGACGACGG
	11074	TATCACTCAACTCTTGAGGA	TATCACTCAACTCTTGAGGACCTACAA	ACCACGTCTCACACCgTATCACTCAACTCTTGAGGAGTTTTAGAGCTAGAAATAGCAAGTTAAAATAAGGCTAGTCCGTTATCAACTTGAAAAAGTGGCACCGAGTCGGTGCTTTTTTTAGGTACTACTATCACTCAACTCTTGAGGACCTACAAGTTTGGAGACGACGG
	11075	TATCACTCAACTCTTGAGGA	TATCACTCAACTCTTGAGGACCTGCAA	ACCACGTCTCACACCgTATCACTCAACTCTTGAGGAGTTTTAGAGCTAGAAATAGCAAGTTAAAATAAGGCTAGTCCGTTATCAACTTGAAAAAGTGGCACCGAGTCGGTGCTTTTTTAATTGAAGACTATCACTCAACTCTTGAGGACCTGCAAGTTTGGAGACGACGG
	11076	TATCACTCAACTCTTGAGGA	TATCACTCAACTCTTGAGGACCTCCAA	ACCACGTCTCACACCgTATCACTCAACTCTTGAGGAGTTTTAGAGCTAGAAATAGCAAGTTAAAATAAGGCTAGTCCGTTATCAACTTGAAAAAGTGGCACCGAGTCGGTGCTTTTTTGTCCGGTGACTATCACTCAACTCTTGAGGACCTCCAAGTTTGGAGACGACGG
	11077	TATCACTCAACTCTTGAGGA	TATCACTCAACTCTTGAGGACCTTCAA	ACCACGTCTCACACCgTATCACTCAACTCTTGAGGAGTTTTAGAGCTAGAAATAGCAAGTTAAAATAAGGCTAGTCCGTTATCAACTTGAAAAAGTGGCACCGAGTCGGTGCTTTTTTTATTGCCAACTATCACTCAACTCTTGAGGACCTTCAAGTTTGGAGACGACGG
	11078	TATCACTCAACTCTTGAGGA	TATCACTCAACTCTTGAGGACTAACAA	ACCACGTCTCACACCgTATCACTCAACTCTTGAGGAGTTTTAGAGCTAGAAATAGCAAGTTAAAATAAGGCTAGTCCGTTATCAACTTGAAAAAGTGGCACCGAGTCGGTGCTTTTTTCCATTGCAACTATCACTCAACTCTTGAGGACTAACAAGTTTGGAGACGACGG
	11079	TATCACTCAACTCTTGAGGA	TATCACTCAACTCTTGAGGACTAGCAA	ACCACGTCTCACACCgTATCACTCAACTCTTGAGGAGTTTTAGAGCTAGAAATAGCAAGTTAAAATAAGGCTAGTCCGTTATCAACTTGAAAAAGTGGCACCGAGTCGGTGCTTTTTTAGTGTGGTACTATCACTCAACTCTTGAGGACTAGCAAGTTTGGAGACGACGG
	11080	TATCACTCAACTCTTGAGGA	TATCACTCAACTCTTGAGGACTACCAA	ACCACGTCTCACACCgTATCACTCAACTCTTGAGGAGTTTTAGAGCTAGAAATAGCAAGTTAAAATAAGGCTAGTCCGTTATCAACTTGAAAAAGTGGCACCGAGTCGGTGCTTTTTTAGTTAATAACTATCACTCAACTCTTGAGGACTACCAAGTTTGGAGACGACGG
	11081	TATCACTCAACTCTTGAGGA	TATCACTCAACTCTTGAGGACTATCAA	ACCACGTCTCACACCgTATCACTCAACTCTTGAGGAGTTTTAGAGCTAGAAATAGCAAGTTAAAATAAGGCTAGTCCGTTATCAACTTGAAAAAGTGGCACCGAGTCGGTGCTTTTTTACTGACTCACTATCACTCAACTCTTGAGGACTATCAAGTTTGGAGACGACGG
	11082	TATCACTCAACTCTTGAGGA	TATCACTCAACTCTTGAGGACTGACAA	ACCACGTCTCACACCgTATCACTCAACTCTTGAGGAGTTTTAGAGCTAGAAATAGCAAGTTAAAATAAGGCTAGTCCGTTATCAACTTGAAAAAGTGGCACCGAGTCGGTGCTTTTTTTGCGAGAGACTATCACTCAACTCTTGAGGACTGACAAGTTTGGAGACGACGG
	11083	TATCACTCAACTCTTGAGGA	TATCACTCAACTCTTGAGGACTGGCAA	ACCACGTCTCACACCgTATCACTCAACTCTTGAGGAGTTTTAGAGCTAGAAATAGCAAGTTAAAATAAGGCTAGTCCGTTATCAACTTGAAAAAGTGGCACCGAGTCGGTGCTTTTTTGACACTGAACTATCACTCAACTCTTGAGGACTGGCAAGTTTGGAGACGACGG
	11084	TATCACTCAACTCTTGAGGA	TATCACTCAACTCTTGAGGACTGCCAA	ACCACGTCTCACACCgTATCACTCAACTCTTGAGGAGTTTTAGAGCTAGAAATAGCAAGTTAAAATAAGGCTAGTCCGTTATCAACTTGAAAAAGTGGCACCGAGTCGGTGCTTTTTTCCGGCGTTACTATCACTCAACTCTTGAGGACTGCCAAGTTTGGAGACGACGG
	11085	TATCACTCAACTCTTGAGGA	TATCACTCAACTCTTGAGGACTGTCAA	ACCACGTCTCACACCgTATCACTCAACTCTTGAGGAGTTTTAGAGCTAGAAATAGCAAGTTAAAATAAGGCTAGTCCGTTATCAACTTGAAAAAGTGGCACCGAGTCGGTGCTTTTTTACCTCGACACTATCACTCAACTCTTGAGGACTGTCAAGTTTGGAGACGACGG
	11086	TATCACTCAACTCTTGAGGA	TATCACTCAACTCTTGAGGACTCACAA	ACCACGTCTCACACCgTATCACTCAACTCTTGAGGAGTTTTAGAGCTAGAAATAGCAAGTTAAAATAAGGCTAGTCCGTTATCAACTTGAAAAAGTGGCACCGAGTCGGTGCTTTTTTATAATTGAACTATCACTCAACTCTTGAGGACTCACAAGTTTGGAGACGACGG
	11087	TATCACTCAACTCTTGAGGA	TATCACTCAACTCTTGAGGACTCGCAA	ACCACGTCTCACACCgTATCACTCAACTCTTGAGGAGTTTTAGAGCTAGAAATAGCAAGTTAAAATAAGGCTAGTCCGTTATCAACTTGAAAAAGTGGCACCGAGTCGGTGCTTTTTTTGCAGCTTACTATCACTCAACTCTTGAGGACTCGCAAGTTTGGAGACGACGG
	11088	TATCACTCAACTCTTGAGGA	TATCACTCAACTCTTGAGGACTCCCAA	ACCACGTCTCACACCgTATCACTCAACTCTTGAGGAGTTTTAGAGCTAGAAATAGCAAGTTAAAATAAGGCTAGTCCGTTATCAACTTGAAAAAGTGGCACCGAGTCGGTGCTTTTTTAACTCTGCACTATCACTCAACTCTTGAGGACTCCCAAGTTTGGAGACGACGG
	11089	TATCACTCAACTCTTGAGGA	TATCACTCAACTCTTGAGGACTCTCAA	ACCACGTCTCACACCgTATCACTCAACTCTTGAGGAGTTTTAGAGCTAGAAATAGCAAGTTAAAATAAGGCTAGTCCGTTATCAACTTGAAAAAGTGGCACCGAGTCGGTGCTTTTTTGACGGTAGACTATCACTCAACTCTTGAGGACTCTCAAGTTTGGAGACGACGG
	11090	TATCACTCAACTCTTGAGGA	TATCACTCAACTCTTGAGGACTTACAA	ACCACGTCTCACACCgTATCACTCAACTCTTGAGGAGTTTTAGAGCTAGAAATAGCAAGTTAAAATAAGGCTAGTCCGTTATCAACTTGAAAAAGTGGCACCGAGTCGGTGCTTTTTTTCATATGGACTATCACTCAACTCTTGAGGACTTACAAGTTTGGAGACGACGG
	11091	TATCACTCAACTCTTGAGGA	TATCACTCAACTCTTGAGGACTTGCAA	ACCACGTCTCACACCgTATCACTCAACTCTTGAGGAGTTTTAGAGCTAGAAATAGCAAGTTAAAATAAGGCTAGTCCGTTATCAACTTGAAAAAGTGGCACCGAGTCGGTGCTTTTTTAGTTACACACTATCACTCAACTCTTGAGGACTTGCAAGTTTGGAGACGACGG
	11092	TATCACTCAACTCTTGAGGA	TATCACTCAACTCTTGAGGACTTCCAA	ACCACGTCTCACACCgTATCACTCAACTCTTGAGGAGTTTTAGAGCTAGAAATAGCAAGTTAAAATAAGGCTAGTCCGTTATCAACTTGAAAAAGTGGCACCGAGTCGGTGCTTTTTTAGGTTGGTACTATCACTCAACTCTTGAGGACTTCCAAGTTTGGAGACGACGG
	11093	TATCACTCAACTCTTGAGGA	TATCACTCAACTCTTGAGGACTTTCAA	ACCACGTCTCACACCgTATCACTCAACTCTTGAGGAGTTTTAGAGCTAGAAATAGCAAGTTAAAATAAGGCTAGTCCGTTATCAACTTGAAAAAGTGGCACCGAGTCGGTGCTTTTTTGCAGAGCGACTATCACTCAACTCTTGAGGACTTTCAAGTTTGGAGACGACGG
	11094	TATCACTCAACTCTTGAGGA	TATCACTCAACTCTTGAGGATAAACAA	ACCACGTCTCACACCgTATCACTCAACTCTTGAGGAGTTTTAGAGCTAGAAATAGCAAGTTAAAATAAGGCTAGTCCGTTATCAACTTGAAAAAGTGGCACCGAGTCGGTGCTTTTTTGACATCGGACTATCACTCAACTCTTGAGGATAAACAAGTTTGGAGACGACGG
	11095	TATCACTCAACTCTTGAGGA	TATCACTCAACTCTTGAGGATAAGCAA	ACCACGTCTCACACCgTATCACTCAACTCTTGAGGAGTTTTAGAGCTAGAAATAGCAAGTTAAAATAAGGCTAGTCCGTTATCAACTTGAAAAAGTGGCACCGAGTCGGTGCTTTTTTGAATAAGCACTATCACTCAACTCTTGAGGATAAGCAAGTTTGGAGACGACGG
	11096	TATCACTCAACTCTTGAGGA	TATCACTCAACTCTTGAGGATAACCAA	ACCACGTCTCACACCgTATCACTCAACTCTTGAGGAGTTTTAGAGCTAGAAATAGCAAGTTAAAATAAGGCTAGTCCGTTATCAACTTGAAAAAGTGGCACCGAGTCGGTGCTTTTTTGCGGTTCAACTATCACTCAACTCTTGAGGATAACCAAGTTTGGAGACGACGG
	11097	TATCACTCAACTCTTGAGGA	TATCACTCAACTCTTGAGGATAATCAA	ACCACGTCTCACACCgTATCACTCAACTCTTGAGGAGTTTTAGAGCTAGAAATAGCAAGTTAAAATAAGGCTAGTCCGTTATCAACTTGAAAAAGTGGCACCGAGTCGGTGCTTTTTTTTATGTCCACTATCACTCAACTCTTGAGGATAATCAAGTTTGGAGACGACGG
	11098	TATCACTCAACTCTTGAGGA	TATCACTCAACTCTTGAGGATAGACAA	ACCACGTCTCACACCgTATCACTCAACTCTTGAGGAGTTTTAGAGCTAGAAATAGCAAGTTAAAATAAGGCTAGTCCGTTATCAACTTGAAAAAGTGGCACCGAGTCGGTGCTTTTTTCAGTTAGCACTATCACTCAACTCTTGAGGATAGACAAGTTTGGAGACGACGG
	11099	TATCACTCAACTCTTGAGGA	TATCACTCAACTCTTGAGGATAGGCAA	ACCACGTCTCACACCgTATCACTCAACTCTTGAGGAGTTTTAGAGCTAGAAATAGCAAGTTAAAATAAGGCTAGTCCGTTATCAACTTGAAAAAGTGGCACCGAGTCGGTGCTTTTTTCTTAGCATACTATCACTCAACTCTTGAGGATAGGCAAGTTTGGAGACGACGG
	11100	TATCACTCAACTCTTGAGGA	TATCACTCAACTCTTGAGGATAGCCAA	ACCACGTCTCACACCgTATCACTCAACTCTTGAGGAGTTTTAGAGCTAGAAATAGCAAGTTAAAATAAGGCTAGTCCGTTATCAACTTGAAAAAGTGGCACCGAGTCGGTGCTTTTTTTGTGTGCAACTATCACTCAACTCTTGAGGATAGCCAAGTTTGGAGACGACGG
	11101	TATCACTCAACTCTTGAGGA	TATCACTCAACTCTTGAGGATAGTCAA	ACCACGTCTCACACCgTATCACTCAACTCTTGAGGAGTTTTAGAGCTAGAAATAGCAAGTTAAAATAAGGCTAGTCCGTTATCAACTTGAAAAAGTGGCACCGAGTCGGTGCTTTTTTCTGCATATACTATCACTCAACTCTTGAGGATAGTCAAGTTTGGAGACGACGG
	11102	TATCACTCAACTCTTGAGGA	TATCACTCAACTCTTGAGGATACACAA	ACCACGTCTCACACCgTATCACTCAACTCTTGAGGAGTTTTAGAGCTAGAAATAGCAAGTTAAAATAAGGCTAGTCCGTTATCAACTTGAAAAAGTGGCACCGAGTCGGTGCTTTTTTATCCTATAACTATCACTCAACTCTTGAGGATACACAAGTTTGGAGACGACGG
	11103	TATCACTCAACTCTTGAGGA	TATCACTCAACTCTTGAGGATACGCAA	ACCACGTCTCACACCgTATCACTCAACTCTTGAGGAGTTTTAGAGCTAGAAATAGCAAGTTAAAATAAGGCTAGTCCGTTATCAACTTGAAAAAGTGGCACCGAGTCGGTGCTTTTTTAGACCAGGACTATCACTCAACTCTTGAGGATACGCAAGTTTGGAGACGACGG
	11104	TATCACTCAACTCTTGAGGA	TATCACTCAACTCTTGAGGATACCCAA	ACCACGTCTCACACCgTATCACTCAACTCTTGAGGAGTTTTAGAGCTAGAAATAGCAAGTTAAAATAAGGCTAGTCCGTTATCAACTTGAAAAAGTGGCACCGAGTCGGTGCTTTTTTCGAGCATCACTATCACTCAACTCTTGAGGATACCCAAGTTTGGAGACGACGG
	11105	TATCACTCAACTCTTGAGGA	TATCACTCAACTCTTGAGGATACTCAA	ACCACGTCTCACACCgTATCACTCAACTCTTGAGGAGTTTTAGAGCTAGAAATAGCAAGTTAAAATAAGGCTAGTCCGTTATCAACTTGAAAAAGTGGCACCGAGTCGGTGCTTTTTTTAGTACCTACTATCACTCAACTCTTGAGGATACTCAAGTTTGGAGACGACGG
	11106	TATCACTCAACTCTTGAGGA	TATCACTCAACTCTTGAGGATATACAA	ACCACGTCTCACACCgTATCACTCAACTCTTGAGGAGTTTTAGAGCTAGAAATAGCAAGTTAAAATAAGGCTAGTCCGTTATCAACTTGAAAAAGTGGCACCGAGTCGGTGCTTTTTTAATAGGAGACTATCACTCAACTCTTGAGGATATACAAGTTTGGAGACGACGG
	11107	TATCACTCAACTCTTGAGGA	TATCACTCAACTCTTGAGGATATGCAA	ACCACGTCTCACACCgTATCACTCAACTCTTGAGGAGTTTTAGAGCTAGAAATAGCAAGTTAAAATAAGGCTAGTCCGTTATCAACTTGAAAAAGTGGCACCGAGTCGGTGCTTTTTTGTTCTGACACTATCACTCAACTCTTGAGGATATGCAAGTTTGGAGACGACGG
	11108	TATCACTCAACTCTTGAGGA	TATCACTCAACTCTTGAGGATATCCAA	ACCACGTCTCACACCgTATCACTCAACTCTTGAGGAGTTTTAGAGCTAGAAATAGCAAGTTAAAATAAGGCTAGTCCGTTATCAACTTGAAAAAGTGGCACCGAGTCGGTGCTTTTTTCAGCGACGACTATCACTCAACTCTTGAGGATATCCAAGTTTGGAGACGACGG
	11109	TATCACTCAACTCTTGAGGA	TATCACTCAACTCTTGAGGATATTCAA	ACCACGTCTCACACCgTATCACTCAACTCTTGAGGAGTTTTAGAGCTAGAAATAGCAAGTTAAAATAAGGCTAGTCCGTTATCAACTTGAAAAAGTGGCACCGAGTCGGTGCTTTTTTCTCATGGCACTATCACTCAACTCTTGAGGATATTCAAGTTTGGAGACGACGG
	11110	TATCACTCAACTCTTGAGGA	TATCACTCAACTCTTGAGGATGAACAA	ACCACGTCTCACACCgTATCACTCAACTCTTGAGGAGTTTTAGAGCTAGAAATAGCAAGTTAAAATAAGGCTAGTCCGTTATCAACTTGAAAAAGTGGCACCGAGTCGGTGCTTTTTTTGTATACTACTATCACTCAACTCTTGAGGATGAACAAGTTTGGAGACGACGG
	11111	TATCACTCAACTCTTGAGGA	TATCACTCAACTCTTGAGGATGAGCAA	ACCACGTCTCACACCgTATCACTCAACTCTTGAGGAGTTTTAGAGCTAGAAATAGCAAGTTAAAATAAGGCTAGTCCGTTATCAACTTGAAAAAGTGGCACCGAGTCGGTGCTTTTTTCCGCGACTACTATCACTCAACTCTTGAGGATGAGCAAGTTTGGAGACGACGG
	11112	TATCACTCAACTCTTGAGGA	TATCACTCAACTCTTGAGGATGACCAA	ACCACGTCTCACACCgTATCACTCAACTCTTGAGGAGTTTTAGAGCTAGAAATAGCAAGTTAAAATAAGGCTAGTCCGTTATCAACTTGAAAAAGTGGCACCGAGTCGGTGCTTTTTTTACTCTAAACTATCACTCAACTCTTGAGGATGACCAAGTTTGGAGACGACGG
	11113	TATCACTCAACTCTTGAGGA	TATCACTCAACTCTTGAGGATGATCAA	ACCACGTCTCACACCgTATCACTCAACTCTTGAGGAGTTTTAGAGCTAGAAATAGCAAGTTAAAATAAGGCTAGTCCGTTATCAACTTGAAAAAGTGGCACCGAGTCGGTGCTTTTTTTCGTGCCTACTATCACTCAACTCTTGAGGATGATCAAGTTTGGAGACGACGG
	11114	TATCACTCAACTCTTGAGGA	TATCACTCAACTCTTGAGGATGGACAA	ACCACGTCTCACACCgTATCACTCAACTCTTGAGGAGTTTTAGAGCTAGAAATAGCAAGTTAAAATAAGGCTAGTCCGTTATCAACTTGAAAAAGTGGCACCGAGTCGGTGCTTTTTTCTTAGTGCACTATCACTCAACTCTTGAGGATGGACAAGTTTGGAGACGACGG
	11115	TATCACTCAACTCTTGAGGA	TATCACTCAACTCTTGAGGATGGGCAA	ACCACGTCTCACACCgTATCACTCAACTCTTGAGGAGTTTTAGAGCTAGAAATAGCAAGTTAAAATAAGGCTAGTCCGTTATCAACTTGAAAAAGTGGCACCGAGTCGGTGCTTTTTTGGCTGGTGACTATCACTCAACTCTTGAGGATGGGCAAGTTTGGAGACGACGG
	11116	TATCACTCAACTCTTGAGGA	TATCACTCAACTCTTGAGGATGGCCAA	ACCACGTCTCACACCgTATCACTCAACTCTTGAGGAGTTTTAGAGCTAGAAATAGCAAGTTAAAATAAGGCTAGTCCGTTATCAACTTGAAAAAGTGGCACCGAGTCGGTGCTTTTTTGAGACCAAACTATCACTCAACTCTTGAGGATGGCCAAGTTTGGAGACGACGG
	11117	TATCACTCAACTCTTGAGGA	TATCACTCAACTCTTGAGGATGGTCAA	ACCACGTCTCACACCgTATCACTCAACTCTTGAGGAGTTTTAGAGCTAGAAATAGCAAGTTAAAATAAGGCTAGTCCGTTATCAACTTGAAAAAGTGGCACCGAGTCGGTGCTTTTTTACTATAATACTATCACTCAACTCTTGAGGATGGTCAAGTTTGGAGACGACGG
	11118	TATCACTCAACTCTTGAGGA	TATCACTCAACTCTTGAGGATGCACAA	ACCACGTCTCACACCgTATCACTCAACTCTTGAGGAGTTTTAGAGCTAGAAATAGCAAGTTAAAATAAGGCTAGTCCGTTATCAACTTGAAAAAGTGGCACCGAGTCGGTGCTTTTTTAGGTGGCAACTATCACTCAACTCTTGAGGATGCACAAGTTTGGAGACGACGG
	11119	TATCACTCAACTCTTGAGGA	TATCACTCAACTCTTGAGGATGCGCAA	ACCACGTCTCACACCgTATCACTCAACTCTTGAGGAGTTTTAGAGCTAGAAATAGCAAGTTAAAATAAGGCTAGTCCGTTATCAACTTGAAAAAGTGGCACCGAGTCGGTGCTTTTTTTTGATACAACTATCACTCAACTCTTGAGGATGCGCAAGTTTGGAGACGACGG
	11120	TATCACTCAACTCTTGAGGA	TATCACTCAACTCTTGAGGATGCCCAA	ACCACGTCTCACACCgTATCACTCAACTCTTGAGGAGTTTTAGAGCTAGAAATAGCAAGTTAAAATAAGGCTAGTCCGTTATCAACTTGAAAAAGTGGCACCGAGTCGGTGCTTTTTTAAGTCTTAACTATCACTCAACTCTTGAGGATGCCCAAGTTTGGAGACGACGG
	11121	TATCACTCAACTCTTGAGGA	TATCACTCAACTCTTGAGGATGCTCAA	ACCACGTCTCACACCgTATCACTCAACTCTTGAGGAGTTTTAGAGCTAGAAATAGCAAGTTAAAATAAGGCTAGTCCGTTATCAACTTGAAAAAGTGGCACCGAGTCGGTGCTTTTTTTCTGAATCACTATCACTCAACTCTTGAGGATGCTCAAGTTTGGAGACGACGG
	11122	TATCACTCAACTCTTGAGGA	TATCACTCAACTCTTGAGGATGTACAA	ACCACGTCTCACACCgTATCACTCAACTCTTGAGGAGTTTTAGAGCTAGAAATAGCAAGTTAAAATAAGGCTAGTCCGTTATCAACTTGAAAAAGTGGCACCGAGTCGGTGCTTTTTTCTTGTCGCACTATCACTCAACTCTTGAGGATGTACAAGTTTGGAGACGACGG
	11123	TATCACTCAACTCTTGAGGA	TATCACTCAACTCTTGAGGATGTGCAA	ACCACGTCTCACACCgTATCACTCAACTCTTGAGGAGTTTTAGAGCTAGAAATAGCAAGTTAAAATAAGGCTAGTCCGTTATCAACTTGAAAAAGTGGCACCGAGTCGGTGCTTTTTTTCGCCTCCACTATCACTCAACTCTTGAGGATGTGCAAGTTTGGAGACGACGG
	11124	TATCACTCAACTCTTGAGGA	TATCACTCAACTCTTGAGGATGTCCAA	ACCACGTCTCACACCgTATCACTCAACTCTTGAGGAGTTTTAGAGCTAGAAATAGCAAGTTAAAATAAGGCTAGTCCGTTATCAACTTGAAAAAGTGGCACCGAGTCGGTGCTTTTTTCGTACTACACTATCACTCAACTCTTGAGGATGTCCAAGTTTGGAGACGACGG
	11125	TATCACTCAACTCTTGAGGA	TATCACTCAACTCTTGAGGATGTTCAA	ACCACGTCTCACACCgTATCACTCAACTCTTGAGGAGTTTTAGAGCTAGAAATAGCAAGTTAAAATAAGGCTAGTCCGTTATCAACTTGAAAAAGTGGCACCGAGTCGGTGCTTTTTTACGTTGTAACTATCACTCAACTCTTGAGGATGTTCAAGTTTGGAGACGACGG
	11126	TATCACTCAACTCTTGAGGA	TATCACTCAACTCTTGAGGATCAACAA	ACCACGTCTCACACCgTATCACTCAACTCTTGAGGAGTTTTAGAGCTAGAAATAGCAAGTTAAAATAAGGCTAGTCCGTTATCAACTTGAAAAAGTGGCACCGAGTCGGTGCTTTTTTGTTAATCCACTATCACTCAACTCTTGAGGATCAACAAGTTTGGAGACGACGG
	11127	TATCACTCAACTCTTGAGGA	TATCACTCAACTCTTGAGGATCAGCAA	ACCACGTCTCACACCgTATCACTCAACTCTTGAGGAGTTTTAGAGCTAGAAATAGCAAGTTAAAATAAGGCTAGTCCGTTATCAACTTGAAAAAGTGGCACCGAGTCGGTGCTTTTTTGAGCCATGACTATCACTCAACTCTTGAGGATCAGCAAGTTTGGAGACGACGG
	11128	TATCACTCAACTCTTGAGGA	TATCACTCAACTCTTGAGGATCACCAA	ACCACGTCTCACACCgTATCACTCAACTCTTGAGGAGTTTTAGAGCTAGAAATAGCAAGTTAAAATAAGGCTAGTCCGTTATCAACTTGAAAAAGTGGCACCGAGTCGGTGCTTTTTTTCGCTGTTACTATCACTCAACTCTTGAGGATCACCAAGTTTGGAGACGACGG
	11129	TATCACTCAACTCTTGAGGA	TATCACTCAACTCTTGAGGATCATCAA	ACCACGTCTCACACCgTATCACTCAACTCTTGAGGAGTTTTAGAGCTAGAAATAGCAAGTTAAAATAAGGCTAGTCCGTTATCAACTTGAAAAAGTGGCACCGAGTCGGTGCTTTTTTAGCTCGTTACTATCACTCAACTCTTGAGGATCATCAAGTTTGGAGACGACGG
	11130	TATCACTCAACTCTTGAGGA	TATCACTCAACTCTTGAGGATCGACAA	ACCACGTCTCACACCgTATCACTCAACTCTTGAGGAGTTTTAGAGCTAGAAATAGCAAGTTAAAATAAGGCTAGTCCGTTATCAACTTGAAAAAGTGGCACCGAGTCGGTGCTTTTTTACGACTATACTATCACTCAACTCTTGAGGATCGACAAGTTTGGAGACGACGG
	11131	TATCACTCAACTCTTGAGGA	TATCACTCAACTCTTGAGGATCGGCAA	ACCACGTCTCACACCgTATCACTCAACTCTTGAGGAGTTTTAGAGCTAGAAATAGCAAGTTAAAATAAGGCTAGTCCGTTATCAACTTGAAAAAGTGGCACCGAGTCGGTGCTTTTTTAAGTTCATACTATCACTCAACTCTTGAGGATCGGCAAGTTTGGAGACGACGG
	11132	TATCACTCAACTCTTGAGGA	TATCACTCAACTCTTGAGGATCGCCAA	ACCACGTCTCACACCgTATCACTCAACTCTTGAGGAGTTTTAGAGCTAGAAATAGCAAGTTAAAATAAGGCTAGTCCGTTATCAACTTGAAAAAGTGGCACCGAGTCGGTGCTTTTTTAGTGGCGAACTATCACTCAACTCTTGAGGATCGCCAAGTTTGGAGACGACGG
	11133	TATCACTCAACTCTTGAGGA	TATCACTCAACTCTTGAGGATCGTCAA	ACCACGTCTCACACCgTATCACTCAACTCTTGAGGAGTTTTAGAGCTAGAAATAGCAAGTTAAAATAAGGCTAGTCCGTTATCAACTTGAAAAAGTGGCACCGAGTCGGTGCTTTTTTCGATCACTACTATCACTCAACTCTTGAGGATCGTCAAGTTTGGAGACGACGG
	11134	TATCACTCAACTCTTGAGGA	TATCACTCAACTCTTGAGGATCCACAA	ACCACGTCTCACACCgTATCACTCAACTCTTGAGGAGTTTTAGAGCTAGAAATAGCAAGTTAAAATAAGGCTAGTCCGTTATCAACTTGAAAAAGTGGCACCGAGTCGGTGCTTTTTTTCACGCCTACTATCACTCAACTCTTGAGGATCCACAAGTTTGGAGACGACGG
	11135	TATCACTCAACTCTTGAGGA	TATCACTCAACTCTTGAGGATCCGCAA	ACCACGTCTCACACCgTATCACTCAACTCTTGAGGAGTTTTAGAGCTAGAAATAGCAAGTTAAAATAAGGCTAGTCCGTTATCAACTTGAAAAAGTGGCACCGAGTCGGTGCTTTTTTGGCTAACCACTATCACTCAACTCTTGAGGATCCGCAAGTTTGGAGACGACGG
	11136	TATCACTCAACTCTTGAGGA	TATCACTCAACTCTTGAGGATCCCCAA	ACCACGTCTCACACCgTATCACTCAACTCTTGAGGAGTTTTAGAGCTAGAAATAGCAAGTTAAAATAAGGCTAGTCCGTTATCAACTTGAAAAAGTGGCACCGAGTCGGTGCTTTTTTAGTCATTAACTATCACTCAACTCTTGAGGATCCCCAAGTTTGGAGACGACGG
	11137	TATCACTCAACTCTTGAGGA	TATCACTCAACTCTTGAGGATCCTCAA	ACCACGTCTCACACCgTATCACTCAACTCTTGAGGAGTTTTAGAGCTAGAAATAGCAAGTTAAAATAAGGCTAGTCCGTTATCAACTTGAAAAAGTGGCACCGAGTCGGTGCTTTTTTATACCTAGACTATCACTCAACTCTTGAGGATCCTCAAGTTTGGAGACGACGG
	11138	TATCACTCAACTCTTGAGGA	TATCACTCAACTCTTGAGGATCTACAA	ACCACGTCTCACACCgTATCACTCAACTCTTGAGGAGTTTTAGAGCTAGAAATAGCAAGTTAAAATAAGGCTAGTCCGTTATCAACTTGAAAAAGTGGCACCGAGTCGGTGCTTTTTTTGATCGGTACTATCACTCAACTCTTGAGGATCTACAAGTTTGGAGACGACGG
	11139	TATCACTCAACTCTTGAGGA	TATCACTCAACTCTTGAGGATCTGCAA	ACCACGTCTCACACCgTATCACTCAACTCTTGAGGAGTTTTAGAGCTAGAAATAGCAAGTTAAAATAAGGCTAGTCCGTTATCAACTTGAAAAAGTGGCACCGAGTCGGTGCTTTTTTTTGTGTGCACTATCACTCAACTCTTGAGGATCTGCAAGTTTGGAGACGACGG
	11140	TATCACTCAACTCTTGAGGA	TATCACTCAACTCTTGAGGATCTCCAA	ACCACGTCTCACACCgTATCACTCAACTCTTGAGGAGTTTTAGAGCTAGAAATAGCAAGTTAAAATAAGGCTAGTCCGTTATCAACTTGAAAAAGTGGCACCGAGTCGGTGCTTTTTTGCTTATAAACTATCACTCAACTCTTGAGGATCTCCAAGTTTGGAGACGACGG
	11141	TATCACTCAACTCTTGAGGA	TATCACTCAACTCTTGAGGATCTTCAA	ACCACGTCTCACACCgTATCACTCAACTCTTGAGGAGTTTTAGAGCTAGAAATAGCAAGTTAAAATAAGGCTAGTCCGTTATCAACTTGAAAAAGTGGCACCGAGTCGGTGCTTTTTTAGACATCAACTATCACTCAACTCTTGAGGATCTTCAAGTTTGGAGACGACGG
	11142	TATCACTCAACTCTTGAGGA	TATCACTCAACTCTTGAGGATTAACAA	ACCACGTCTCACACCgTATCACTCAACTCTTGAGGAGTTTTAGAGCTAGAAATAGCAAGTTAAAATAAGGCTAGTCCGTTATCAACTTGAAAAAGTGGCACCGAGTCGGTGCTTTTTTTTACTCCAACTATCACTCAACTCTTGAGGATTAACAAGTTTGGAGACGACGG
	11143	TATCACTCAACTCTTGAGGA	TATCACTCAACTCTTGAGGATTAGCAA	ACCACGTCTCACACCgTATCACTCAACTCTTGAGGAGTTTTAGAGCTAGAAATAGCAAGTTAAAATAAGGCTAGTCCGTTATCAACTTGAAAAAGTGGCACCGAGTCGGTGCTTTTTTAGTATAGAACTATCACTCAACTCTTGAGGATTAGCAAGTTTGGAGACGACGG
	11144	TATCACTCAACTCTTGAGGA	TATCACTCAACTCTTGAGGATTACCAA	ACCACGTCTCACACCgTATCACTCAACTCTTGAGGAGTTTTAGAGCTAGAAATAGCAAGTTAAAATAAGGCTAGTCCGTTATCAACTTGAAAAAGTGGCACCGAGTCGGTGCTTTTTTATGTTGTTACTATCACTCAACTCTTGAGGATTACCAAGTTTGGAGACGACGG
	11145	TATCACTCAACTCTTGAGGA	TATCACTCAACTCTTGAGGATTATCAA	ACCACGTCTCACACCgTATCACTCAACTCTTGAGGAGTTTTAGAGCTAGAAATAGCAAGTTAAAATAAGGCTAGTCCGTTATCAACTTGAAAAAGTGGCACCGAGTCGGTGCTTTTTTAAGATGCCACTATCACTCAACTCTTGAGGATTATCAAGTTTGGAGACGACGG
	11146	TATCACTCAACTCTTGAGGA	TATCACTCAACTCTTGAGGATTGACAA	ACCACGTCTCACACCgTATCACTCAACTCTTGAGGAGTTTTAGAGCTAGAAATAGCAAGTTAAAATAAGGCTAGTCCGTTATCAACTTGAAAAAGTGGCACCGAGTCGGTGCTTTTTTAGTTCGATACTATCACTCAACTCTTGAGGATTGACAAGTTTGGAGACGACGG
	11147	TATCACTCAACTCTTGAGGA	TATCACTCAACTCTTGAGGATTGGCAA	ACCACGTCTCACACCgTATCACTCAACTCTTGAGGAGTTTTAGAGCTAGAAATAGCAAGTTAAAATAAGGCTAGTCCGTTATCAACTTGAAAAAGTGGCACCGAGTCGGTGCTTTTTTTACGCGAAACTATCACTCAACTCTTGAGGATTGGCAAGTTTGGAGACGACGG
	11148	TATCACTCAACTCTTGAGGA	TATCACTCAACTCTTGAGGATTGCCAA	ACCACGTCTCACACCgTATCACTCAACTCTTGAGGAGTTTTAGAGCTAGAAATAGCAAGTTAAAATAAGGCTAGTCCGTTATCAACTTGAAAAAGTGGCACCGAGTCGGTGCTTTTTTGAGCGGCCACTATCACTCAACTCTTGAGGATTGCCAAGTTTGGAGACGACGG
	11149	TATCACTCAACTCTTGAGGA	TATCACTCAACTCTTGAGGATTGTCAA	ACCACGTCTCACACCgTATCACTCAACTCTTGAGGAGTTTTAGAGCTAGAAATAGCAAGTTAAAATAAGGCTAGTCCGTTATCAACTTGAAAAAGTGGCACCGAGTCGGTGCTTTTTTTCTAGGCGACTATCACTCAACTCTTGAGGATTGTCAAGTTTGGAGACGACGG
	11150	TATCACTCAACTCTTGAGGA	TATCACTCAACTCTTGAGGATTCACAA	ACCACGTCTCACACCgTATCACTCAACTCTTGAGGAGTTTTAGAGCTAGAAATAGCAAGTTAAAATAAGGCTAGTCCGTTATCAACTTGAAAAAGTGGCACCGAGTCGGTGCTTTTTTTAATAGATACTATCACTCAACTCTTGAGGATTCACAAGTTTGGAGACGACGG
	11151	TATCACTCAACTCTTGAGGA	TATCACTCAACTCTTGAGGATTCGCAA	ACCACGTCTCACACCgTATCACTCAACTCTTGAGGAGTTTTAGAGCTAGAAATAGCAAGTTAAAATAAGGCTAGTCCGTTATCAACTTGAAAAAGTGGCACCGAGTCGGTGCTTTTTTAAGTGCGAACTATCACTCAACTCTTGAGGATTCGCAAGTTTGGAGACGACGG
	11152	TATCACTCAACTCTTGAGGA	TATCACTCAACTCTTGAGGATTCCCAA	ACCACGTCTCACACCgTATCACTCAACTCTTGAGGAGTTTTAGAGCTAGAAATAGCAAGTTAAAATAAGGCTAGTCCGTTATCAACTTGAAAAAGTGGCACCGAGTCGGTGCTTTTTTACGAATCGACTATCACTCAACTCTTGAGGATTCCCAAGTTTGGAGACGACGG
	11153	TATCACTCAACTCTTGAGGA	TATCACTCAACTCTTGAGGATTCTCAA	ACCACGTCTCACACCgTATCACTCAACTCTTGAGGAGTTTTAGAGCTAGAAATAGCAAGTTAAAATAAGGCTAGTCCGTTATCAACTTGAAAAAGTGGCACCGAGTCGGTGCTTTTTTGTATAATTACTATCACTCAACTCTTGAGGATTCTCAAGTTTGGAGACGACGG
	11154	TATCACTCAACTCTTGAGGA	TATCACTCAACTCTTGAGGATTTACAA	ACCACGTCTCACACCgTATCACTCAACTCTTGAGGAGTTTTAGAGCTAGAAATAGCAAGTTAAAATAAGGCTAGTCCGTTATCAACTTGAAAAAGTGGCACCGAGTCGGTGCTTTTTTATCTTAGAACTATCACTCAACTCTTGAGGATTTACAAGTTTGGAGACGACGG
	11155	TATCACTCAACTCTTGAGGA	TATCACTCAACTCTTGAGGATTTGCAA	ACCACGTCTCACACCgTATCACTCAACTCTTGAGGAGTTTTAGAGCTAGAAATAGCAAGTTAAAATAAGGCTAGTCCGTTATCAACTTGAAAAAGTGGCACCGAGTCGGTGCTTTTTTCTCTACGCACTATCACTCAACTCTTGAGGATTTGCAAGTTTGGAGACGACGG
	11156	TATCACTCAACTCTTGAGGA	TATCACTCAACTCTTGAGGATTTCCAA	ACCACGTCTCACACCgTATCACTCAACTCTTGAGGAGTTTTAGAGCTAGAAATAGCAAGTTAAAATAAGGCTAGTCCGTTATCAACTTGAAAAAGTGGCACCGAGTCGGTGCTTTTTTTTAGCAACACTATCACTCAACTCTTGAGGATTTCCAAGTTTGGAGACGACGG
	11157	TATCACTCAACTCTTGAGGA	TATCACTCAACTCTTGAGGATTTTCAA	ACCACGTCTCACACCgTATCACTCAACTCTTGAGGAGTTTTAGAGCTAGAAATAGCAAGTTAAAATAAGGCTAGTCCGTTATCAACTTGAAAAAGTGGCACCGAGTCGGTGCTTTTTTCGTGTGCCACTATCACTCAACTCTTGAGGATTTTCAAGTTTGGAGACGACGG
CHRNB2 (266 random PAM sequence )	11158	GCGACGCCAGCGTGAGCGCG	GCGACGCCAGCGTGAGCGCGAGGGCGC	ACCACGTCTCACACCgGCGACGCCAGCGTGAGCGCGGTTTTAGAGCTAGAAATAGCAAGTTAAAATAAGGCTAGTCCGTTATCAACTTGAAAAAGTGGCACCGAGTCGGTGCTTTTTTCCAGGCAAACGCGACGCCAGCGTGAGCGCGAGGGCGCGTTTGGAGACGACGG
	11159	GCGACGCCAGCGTGAGCGCG	GCGACGCCAGCGTGAGCGCGAGGGCGC	ACCACGTCTCACACCgGCGACGCCAGCGTGAGCGCGGTTTTAGAGCTAGAAATAGCAAGTTAAAATAAGGCTAGTCCGTTATCAACTTGAAAAAGTGGCACCGAGTCGGTGCTTTTTTTCCTCTTGACGCGACGCCAGCGTGAGCGCGAGGGCGCGTTTGGAGACGACGG
	11160	GCGACGCCAGCGTGAGCGCG	GCGACGCCAGCGTGAGCGCGAGGGCGC	ACCACGTCTCACACCgGCGACGCCAGCGTGAGCGCGGTTTTAGAGCTAGAAATAGCAAGTTAAAATAAGGCTAGTCCGTTATCAACTTGAAAAAGTGGCACCGAGTCGGTGCTTTTTTTATATATCACGCGACGCCAGCGTGAGCGCGAGGGCGCGTTTGGAGACGACGG
	11161	GCGACGCCAGCGTGAGCGCG	GCGACGCCAGCGTGAGCGCGAGGGCGC	ACCACGTCTCACACCgGCGACGCCAGCGTGAGCGCGGTTTTAGAGCTAGAAATAGCAAGTTAAAATAAGGCTAGTCCGTTATCAACTTGAAAAAGTGGCACCGAGTCGGTGCTTTTTTATGTACAGACGCGACGCCAGCGTGAGCGCGAGGGCGCGTTTGGAGACGACGG
	11162	GCGACGCCAGCGTGAGCGCG	GCGACGCCAGCGTGAGCGCGAGGGCGC	ACCACGTCTCACACCgGCGACGCCAGCGTGAGCGCGGTTTTAGAGCTAGAAATAGCAAGTTAAAATAAGGCTAGTCCGTTATCAACTTGAAAAAGTGGCACCGAGTCGGTGCTTTTTTGTATGAGCACGCGACGCCAGCGTGAGCGCGAGGGCGCGTTTGGAGACGACGG
	11163	GCGACGCCAGCGTGAGCGCG	GCGACGCCAGCGTGAGCGCGAGGGCGC	ACCACGTCTCACACCgGCGACGCCAGCGTGAGCGCGGTTTTAGAGCTAGAAATAGCAAGTTAAAATAAGGCTAGTCCGTTATCAACTTGAAAAAGTGGCACCGAGTCGGTGCTTTTTTTGCCTTCCACGCGACGCCAGCGTGAGCGCGAGGGCGCGTTTGGAGACGACGG
	11164	GCGACGCCAGCGTGAGCGCG	GCGACGCCAGCGTGAGCGCGAGGGCGC	ACCACGTCTCACACCgGCGACGCCAGCGTGAGCGCGGTTTTAGAGCTAGAAATAGCAAGTTAAAATAAGGCTAGTCCGTTATCAACTTGAAAAAGTGGCACCGAGTCGGTGCTTTTTTTCGGTCGCACGCGACGCCAGCGTGAGCGCGAGGGCGCGTTTGGAGACGACGG
	11165	GCGACGCCAGCGTGAGCGCG	GCGACGCCAGCGTGAGCGCGAGGGCGC	ACCACGTCTCACACCgGCGACGCCAGCGTGAGCGCGGTTTTAGAGCTAGAAATAGCAAGTTAAAATAAGGCTAGTCCGTTATCAACTTGAAAAAGTGGCACCGAGTCGGTGCTTTTTTTATCCATTACGCGACGCCAGCGTGAGCGCGAGGGCGCGTTTGGAGACGACGG
	11166	GCGACGCCAGCGTGAGCGCG	GCGACGCCAGCGTGAGCGCGAGGGCGC	ACCACGTCTCACACCgGCGACGCCAGCGTGAGCGCGGTTTTAGAGCTAGAAATAGCAAGTTAAAATAAGGCTAGTCCGTTATCAACTTGAAAAAGTGGCACCGAGTCGGTGCTTTTTTCATCCATGACGCGACGCCAGCGTGAGCGCGAGGGCGCGTTTGGAGACGACGG
	11167	GCGACGCCAGCGTGAGCGCG	GCGACGCCAGCGTGAGCGCGAGGGCGC	ACCACGTCTCACACCgGCGACGCCAGCGTGAGCGCGGTTTTAGAGCTAGAAATAGCAAGTTAAAATAAGGCTAGTCCGTTATCAACTTGAAAAAGTGGCACCGAGTCGGTGCTTTTTTTGCACTGTACGCGACGCCAGCGTGAGCGCGAGGGCGCGTTTGGAGACGACGG
	11168	GCGACGCCAGCGTGAGCGCG	GCGACGCCAGCGTGAGCGCGAAAACGC	ACCACGTCTCACACCgGCGACGCCAGCGTGAGCGCGGTTTTAGAGCTAGAAATAGCAAGTTAAAATAAGGCTAGTCCGTTATCAACTTGAAAAAGTGGCACCGAGTCGGTGCTTTTTTTGTATTGGACGCGACGCCAGCGTGAGCGCGAAAACGCGTTTGGAGACGACGG
	11169	GCGACGCCAGCGTGAGCGCG	GCGACGCCAGCGTGAGCGCGAAAGCGC	ACCACGTCTCACACCgGCGACGCCAGCGTGAGCGCGGTTTTAGAGCTAGAAATAGCAAGTTAAAATAAGGCTAGTCCGTTATCAACTTGAAAAAGTGGCACCGAGTCGGTGCTTTTTTGTGCGGCCACGCGACGCCAGCGTGAGCGCGAAAGCGCGTTTGGAGACGACGG
	11170	GCGACGCCAGCGTGAGCGCG	GCGACGCCAGCGTGAGCGCGAAACCGC	ACCACGTCTCACACCgGCGACGCCAGCGTGAGCGCGGTTTTAGAGCTAGAAATAGCAAGTTAAAATAAGGCTAGTCCGTTATCAACTTGAAAAAGTGGCACCGAGTCGGTGCTTTTTTAATCCAGTACGCGACGCCAGCGTGAGCGCGAAACCGCGTTTGGAGACGACGG
	11171	GCGACGCCAGCGTGAGCGCG	GCGACGCCAGCGTGAGCGCGAAATCGC	ACCACGTCTCACACCgGCGACGCCAGCGTGAGCGCGGTTTTAGAGCTAGAAATAGCAAGTTAAAATAAGGCTAGTCCGTTATCAACTTGAAAAAGTGGCACCGAGTCGGTGCTTTTTTTGAACATTACGCGACGCCAGCGTGAGCGCGAAATCGCGTTTGGAGACGACGG
	11172	GCGACGCCAGCGTGAGCGCG	GCGACGCCAGCGTGAGCGCGAAGACGC	ACCACGTCTCACACCgGCGACGCCAGCGTGAGCGCGGTTTTAGAGCTAGAAATAGCAAGTTAAAATAAGGCTAGTCCGTTATCAACTTGAAAAAGTGGCACCGAGTCGGTGCTTTTTTACGCTCGGACGCGACGCCAGCGTGAGCGCGAAGACGCGTTTGGAGACGACGG
	11173	GCGACGCCAGCGTGAGCGCG	GCGACGCCAGCGTGAGCGCGAAGGCGC	ACCACGTCTCACACCgGCGACGCCAGCGTGAGCGCGGTTTTAGAGCTAGAAATAGCAAGTTAAAATAAGGCTAGTCCGTTATCAACTTGAAAAAGTGGCACCGAGTCGGTGCTTTTTTGTCGGACCACGCGACGCCAGCGTGAGCGCGAAGGCGCGTTTGGAGACGACGG
	11174	GCGACGCCAGCGTGAGCGCG	GCGACGCCAGCGTGAGCGCGAAGCCGC	ACCACGTCTCACACCgGCGACGCCAGCGTGAGCGCGGTTTTAGAGCTAGAAATAGCAAGTTAAAATAAGGCTAGTCCGTTATCAACTTGAAAAAGTGGCACCGAGTCGGTGCTTTTTTTGGCTTCCACGCGACGCCAGCGTGAGCGCGAAGCCGCGTTTGGAGACGACGG
	11175	GCGACGCCAGCGTGAGCGCG	GCGACGCCAGCGTGAGCGCGAAGTCGC	ACCACGTCTCACACCgGCGACGCCAGCGTGAGCGCGGTTTTAGAGCTAGAAATAGCAAGTTAAAATAAGGCTAGTCCGTTATCAACTTGAAAAAGTGGCACCGAGTCGGTGCTTTTTTGATCGATGACGCGACGCCAGCGTGAGCGCGAAGTCGCGTTTGGAGACGACGG
	11176	GCGACGCCAGCGTGAGCGCG	GCGACGCCAGCGTGAGCGCGAACACGC	ACCACGTCTCACACCgGCGACGCCAGCGTGAGCGCGGTTTTAGAGCTAGAAATAGCAAGTTAAAATAAGGCTAGTCCGTTATCAACTTGAAAAAGTGGCACCGAGTCGGTGCTTTTTTGCTCGCTAACGCGACGCCAGCGTGAGCGCGAACACGCGTTTGGAGACGACGG
	11177	GCGACGCCAGCGTGAGCGCG	GCGACGCCAGCGTGAGCGCGAACGCGC	ACCACGTCTCACACCgGCGACGCCAGCGTGAGCGCGGTTTTAGAGCTAGAAATAGCAAGTTAAAATAAGGCTAGTCCGTTATCAACTTGAAAAAGTGGCACCGAGTCGGTGCTTTTTTTGAGAAGCACGCGACGCCAGCGTGAGCGCGAACGCGCGTTTGGAGACGACGG
	11178	GCGACGCCAGCGTGAGCGCG	GCGACGCCAGCGTGAGCGCGAACCCGC	ACCACGTCTCACACCgGCGACGCCAGCGTGAGCGCGGTTTTAGAGCTAGAAATAGCAAGTTAAAATAAGGCTAGTCCGTTATCAACTTGAAAAAGTGGCACCGAGTCGGTGCTTTTTTACTATGTAACGCGACGCCAGCGTGAGCGCGAACCCGCGTTTGGAGACGACGG
	11179	GCGACGCCAGCGTGAGCGCG	GCGACGCCAGCGTGAGCGCGAACTCGC	ACCACGTCTCACACCgGCGACGCCAGCGTGAGCGCGGTTTTAGAGCTAGAAATAGCAAGTTAAAATAAGGCTAGTCCGTTATCAACTTGAAAAAGTGGCACCGAGTCGGTGCTTTTTTGAGATCAGACGCGACGCCAGCGTGAGCGCGAACTCGCGTTTGGAGACGACGG
	11180	GCGACGCCAGCGTGAGCGCG	GCGACGCCAGCGTGAGCGCGAATACGC	ACCACGTCTCACACCgGCGACGCCAGCGTGAGCGCGGTTTTAGAGCTAGAAATAGCAAGTTAAAATAAGGCTAGTCCGTTATCAACTTGAAAAAGTGGCACCGAGTCGGTGCTTTTTTATTCCTTCACGCGACGCCAGCGTGAGCGCGAATACGCGTTTGGAGACGACGG
	11181	GCGACGCCAGCGTGAGCGCG	GCGACGCCAGCGTGAGCGCGAATGCGC	ACCACGTCTCACACCgGCGACGCCAGCGTGAGCGCGGTTTTAGAGCTAGAAATAGCAAGTTAAAATAAGGCTAGTCCGTTATCAACTTGAAAAAGTGGCACCGAGTCGGTGCTTTTTTGCGAGCCGACGCGACGCCAGCGTGAGCGCGAATGCGCGTTTGGAGACGACGG
	11182	GCGACGCCAGCGTGAGCGCG	GCGACGCCAGCGTGAGCGCGAATCCGC	ACCACGTCTCACACCgGCGACGCCAGCGTGAGCGCGGTTTTAGAGCTAGAAATAGCAAGTTAAAATAAGGCTAGTCCGTTATCAACTTGAAAAAGTGGCACCGAGTCGGTGCTTTTTTTTCTACGAACGCGACGCCAGCGTGAGCGCGAATCCGCGTTTGGAGACGACGG
	11183	GCGACGCCAGCGTGAGCGCG	GCGACGCCAGCGTGAGCGCGAATTCGC	ACCACGTCTCACACCgGCGACGCCAGCGTGAGCGCGGTTTTAGAGCTAGAAATAGCAAGTTAAAATAAGGCTAGTCCGTTATCAACTTGAAAAAGTGGCACCGAGTCGGTGCTTTTTTCGCACACGACGCGACGCCAGCGTGAGCGCGAATTCGCGTTTGGAGACGACGG
	11184	GCGACGCCAGCGTGAGCGCG	GCGACGCCAGCGTGAGCGCGAGAACGC	ACCACGTCTCACACCgGCGACGCCAGCGTGAGCGCGGTTTTAGAGCTAGAAATAGCAAGTTAAAATAAGGCTAGTCCGTTATCAACTTGAAAAAGTGGCACCGAGTCGGTGCTTTTTTAATCATGAACGCGACGCCAGCGTGAGCGCGAGAACGCGTTTGGAGACGACGG
	11185	GCGACGCCAGCGTGAGCGCG	GCGACGCCAGCGTGAGCGCGAGAGCGC	ACCACGTCTCACACCgGCGACGCCAGCGTGAGCGCGGTTTTAGAGCTAGAAATAGCAAGTTAAAATAAGGCTAGTCCGTTATCAACTTGAAAAAGTGGCACCGAGTCGGTGCTTTTTTCCTTCCAAACGCGACGCCAGCGTGAGCGCGAGAGCGCGTTTGGAGACGACGG
	11186	GCGACGCCAGCGTGAGCGCG	GCGACGCCAGCGTGAGCGCGAGACCGC	ACCACGTCTCACACCgGCGACGCCAGCGTGAGCGCGGTTTTAGAGCTAGAAATAGCAAGTTAAAATAAGGCTAGTCCGTTATCAACTTGAAAAAGTGGCACCGAGTCGGTGCTTTTTTACTCGGCGACGCGACGCCAGCGTGAGCGCGAGACCGCGTTTGGAGACGACGG
	11187	GCGACGCCAGCGTGAGCGCG	GCGACGCCAGCGTGAGCGCGAGATCGC	ACCACGTCTCACACCgGCGACGCCAGCGTGAGCGCGGTTTTAGAGCTAGAAATAGCAAGTTAAAATAAGGCTAGTCCGTTATCAACTTGAAAAAGTGGCACCGAGTCGGTGCTTTTTTGGAAGCAGACGCGACGCCAGCGTGAGCGCGAGATCGCGTTTGGAGACGACGG
	11188	GCGACGCCAGCGTGAGCGCG	GCGACGCCAGCGTGAGCGCGAGGACGC	ACCACGTCTCACACCgGCGACGCCAGCGTGAGCGCGGTTTTAGAGCTAGAAATAGCAAGTTAAAATAAGGCTAGTCCGTTATCAACTTGAAAAAGTGGCACCGAGTCGGTGCTTTTTTAGCCGCATACGCGACGCCAGCGTGAGCGCGAGGACGCGTTTGGAGACGACGG
	11189	GCGACGCCAGCGTGAGCGCG	GCGACGCCAGCGTGAGCGCGAGGGCGC	ACCACGTCTCACACCgGCGACGCCAGCGTGAGCGCGGTTTTAGAGCTAGAAATAGCAAGTTAAAATAAGGCTAGTCCGTTATCAACTTGAAAAAGTGGCACCGAGTCGGTGCTTTTTTATCTACTTACGCGACGCCAGCGTGAGCGCGAGGGCGCGTTTGGAGACGACGG
	11190	GCGACGCCAGCGTGAGCGCG	GCGACGCCAGCGTGAGCGCGAGGCCGC	ACCACGTCTCACACCgGCGACGCCAGCGTGAGCGCGGTTTTAGAGCTAGAAATAGCAAGTTAAAATAAGGCTAGTCCGTTATCAACTTGAAAAAGTGGCACCGAGTCGGTGCTTTTTTAGCACGCAACGCGACGCCAGCGTGAGCGCGAGGCCGCGTTTGGAGACGACGG
	11191	GCGACGCCAGCGTGAGCGCG	GCGACGCCAGCGTGAGCGCGAGGTCGC	ACCACGTCTCACACCgGCGACGCCAGCGTGAGCGCGGTTTTAGAGCTAGAAATAGCAAGTTAAAATAAGGCTAGTCCGTTATCAACTTGAAAAAGTGGCACCGAGTCGGTGCTTTTTTCTTCACCGACGCGACGCCAGCGTGAGCGCGAGGTCGCGTTTGGAGACGACGG
	11192	GCGACGCCAGCGTGAGCGCG	GCGACGCCAGCGTGAGCGCGAGCACGC	ACCACGTCTCACACCgGCGACGCCAGCGTGAGCGCGGTTTTAGAGCTAGAAATAGCAAGTTAAAATAAGGCTAGTCCGTTATCAACTTGAAAAAGTGGCACCGAGTCGGTGCTTTTTTTAAGTTCGACGCGACGCCAGCGTGAGCGCGAGCACGCGTTTGGAGACGACGG
	11193	GCGACGCCAGCGTGAGCGCG	GCGACGCCAGCGTGAGCGCGAGCGCGC	ACCACGTCTCACACCgGCGACGCCAGCGTGAGCGCGGTTTTAGAGCTAGAAATAGCAAGTTAAAATAAGGCTAGTCCGTTATCAACTTGAAAAAGTGGCACCGAGTCGGTGCTTTTTTAGCAGGAAACGCGACGCCAGCGTGAGCGCGAGCGCGCGTTTGGAGACGACGG
	11194	GCGACGCCAGCGTGAGCGCG	GCGACGCCAGCGTGAGCGCGAGCCCGC	ACCACGTCTCACACCgGCGACGCCAGCGTGAGCGCGGTTTTAGAGCTAGAAATAGCAAGTTAAAATAAGGCTAGTCCGTTATCAACTTGAAAAAGTGGCACCGAGTCGGTGCTTTTTTGCCAAGGTACGCGACGCCAGCGTGAGCGCGAGCCCGCGTTTGGAGACGACGG
	11195	GCGACGCCAGCGTGAGCGCG	GCGACGCCAGCGTGAGCGCGAGCTCGC	ACCACGTCTCACACCgGCGACGCCAGCGTGAGCGCGGTTTTAGAGCTAGAAATAGCAAGTTAAAATAAGGCTAGTCCGTTATCAACTTGAAAAAGTGGCACCGAGTCGGTGCTTTTTTGTCAGCTCACGCGACGCCAGCGTGAGCGCGAGCTCGCGTTTGGAGACGACGG
	11196	GCGACGCCAGCGTGAGCGCG	GCGACGCCAGCGTGAGCGCGAGTACGC	ACCACGTCTCACACCgGCGACGCCAGCGTGAGCGCGGTTTTAGAGCTAGAAATAGCAAGTTAAAATAAGGCTAGTCCGTTATCAACTTGAAAAAGTGGCACCGAGTCGGTGCTTTTTTACGTGCGCACGCGACGCCAGCGTGAGCGCGAGTACGCGTTTGGAGACGACGG
	11197	GCGACGCCAGCGTGAGCGCG	GCGACGCCAGCGTGAGCGCGAGTGCGC	ACCACGTCTCACACCgGCGACGCCAGCGTGAGCGCGGTTTTAGAGCTAGAAATAGCAAGTTAAAATAAGGCTAGTCCGTTATCAACTTGAAAAAGTGGCACCGAGTCGGTGCTTTTTTTCGCTAGCACGCGACGCCAGCGTGAGCGCGAGTGCGCGTTTGGAGACGACGG
	11198	GCGACGCCAGCGTGAGCGCG	GCGACGCCAGCGTGAGCGCGAGTCCGC	ACCACGTCTCACACCgGCGACGCCAGCGTGAGCGCGGTTTTAGAGCTAGAAATAGCAAGTTAAAATAAGGCTAGTCCGTTATCAACTTGAAAAAGTGGCACCGAGTCGGTGCTTTTTTTTCTGTAGACGCGACGCCAGCGTGAGCGCGAGTCCGCGTTTGGAGACGACGG
	11199	GCGACGCCAGCGTGAGCGCG	GCGACGCCAGCGTGAGCGCGAGTTCGC	ACCACGTCTCACACCgGCGACGCCAGCGTGAGCGCGGTTTTAGAGCTAGAAATAGCAAGTTAAAATAAGGCTAGTCCGTTATCAACTTGAAAAAGTGGCACCGAGTCGGTGCTTTTTTGTTGTGGCACGCGACGCCAGCGTGAGCGCGAGTTCGCGTTTGGAGACGACGG
	11200	GCGACGCCAGCGTGAGCGCG	GCGACGCCAGCGTGAGCGCGACAACGC	ACCACGTCTCACACCgGCGACGCCAGCGTGAGCGCGGTTTTAGAGCTAGAAATAGCAAGTTAAAATAAGGCTAGTCCGTTATCAACTTGAAAAAGTGGCACCGAGTCGGTGCTTTTTTGAGTATCTACGCGACGCCAGCGTGAGCGCGACAACGCGTTTGGAGACGACGG
	11201	GCGACGCCAGCGTGAGCGCG	GCGACGCCAGCGTGAGCGCGACAGCGC	ACCACGTCTCACACCgGCGACGCCAGCGTGAGCGCGGTTTTAGAGCTAGAAATAGCAAGTTAAAATAAGGCTAGTCCGTTATCAACTTGAAAAAGTGGCACCGAGTCGGTGCTTTTTTAGACGAGGACGCGACGCCAGCGTGAGCGCGACAGCGCGTTTGGAGACGACGG
	11202	GCGACGCCAGCGTGAGCGCG	GCGACGCCAGCGTGAGCGCGACACCGC	ACCACGTCTCACACCgGCGACGCCAGCGTGAGCGCGGTTTTAGAGCTAGAAATAGCAAGTTAAAATAAGGCTAGTCCGTTATCAACTTGAAAAAGTGGCACCGAGTCGGTGCTTTTTTAAGTACCTACGCGACGCCAGCGTGAGCGCGACACCGCGTTTGGAGACGACGG
	11203	GCGACGCCAGCGTGAGCGCG	GCGACGCCAGCGTGAGCGCGACATCGC	ACCACGTCTCACACCgGCGACGCCAGCGTGAGCGCGGTTTTAGAGCTAGAAATAGCAAGTTAAAATAAGGCTAGTCCGTTATCAACTTGAAAAAGTGGCACCGAGTCGGTGCTTTTTTCCTAGCCAACGCGACGCCAGCGTGAGCGCGACATCGCGTTTGGAGACGACGG
	11204	GCGACGCCAGCGTGAGCGCG	GCGACGCCAGCGTGAGCGCGACGACGC	ACCACGTCTCACACCgGCGACGCCAGCGTGAGCGCGGTTTTAGAGCTAGAAATAGCAAGTTAAAATAAGGCTAGTCCGTTATCAACTTGAAAAAGTGGCACCGAGTCGGTGCTTTTTTTTAGGTTGACGCGACGCCAGCGTGAGCGCGACGACGCGTTTGGAGACGACGG
	11205	GCGACGCCAGCGTGAGCGCG	GCGACGCCAGCGTGAGCGCGACGGCGC	ACCACGTCTCACACCgGCGACGCCAGCGTGAGCGCGGTTTTAGAGCTAGAAATAGCAAGTTAAAATAAGGCTAGTCCGTTATCAACTTGAAAAAGTGGCACCGAGTCGGTGCTTTTTTCAGATGATACGCGACGCCAGCGTGAGCGCGACGGCGCGTTTGGAGACGACGG
	11206	GCGACGCCAGCGTGAGCGCG	GCGACGCCAGCGTGAGCGCGACGCCGC	ACCACGTCTCACACCgGCGACGCCAGCGTGAGCGCGGTTTTAGAGCTAGAAATAGCAAGTTAAAATAAGGCTAGTCCGTTATCAACTTGAAAAAGTGGCACCGAGTCGGTGCTTTTTTATCTCAGTACGCGACGCCAGCGTGAGCGCGACGCCGCGTTTGGAGACGACGG
	11207	GCGACGCCAGCGTGAGCGCG	GCGACGCCAGCGTGAGCGCGACGTCGC	ACCACGTCTCACACCgGCGACGCCAGCGTGAGCGCGGTTTTAGAGCTAGAAATAGCAAGTTAAAATAAGGCTAGTCCGTTATCAACTTGAAAAAGTGGCACCGAGTCGGTGCTTTTTTTTCTTCCGACGCGACGCCAGCGTGAGCGCGACGTCGCGTTTGGAGACGACGG
	11208	GCGACGCCAGCGTGAGCGCG	GCGACGCCAGCGTGAGCGCGACCACGC	ACCACGTCTCACACCgGCGACGCCAGCGTGAGCGCGGTTTTAGAGCTAGAAATAGCAAGTTAAAATAAGGCTAGTCCGTTATCAACTTGAAAAAGTGGCACCGAGTCGGTGCTTTTTTCCGTTAACACGCGACGCCAGCGTGAGCGCGACCACGCGTTTGGAGACGACGG
	11209	GCGACGCCAGCGTGAGCGCG	GCGACGCCAGCGTGAGCGCGACCGCGC	ACCACGTCTCACACCgGCGACGCCAGCGTGAGCGCGGTTTTAGAGCTAGAAATAGCAAGTTAAAATAAGGCTAGTCCGTTATCAACTTGAAAAAGTGGCACCGAGTCGGTGCTTTTTTCAAGGCTAACGCGACGCCAGCGTGAGCGCGACCGCGCGTTTGGAGACGACGG
	11210	GCGACGCCAGCGTGAGCGCG	GCGACGCCAGCGTGAGCGCGACCCCGC	ACCACGTCTCACACCgGCGACGCCAGCGTGAGCGCGGTTTTAGAGCTAGAAATAGCAAGTTAAAATAAGGCTAGTCCGTTATCAACTTGAAAAAGTGGCACCGAGTCGGTGCTTTTTTCGCTTCCGACGCGACGCCAGCGTGAGCGCGACCCCGCGTTTGGAGACGACGG
	11211	GCGACGCCAGCGTGAGCGCG	GCGACGCCAGCGTGAGCGCGACCTCGC	ACCACGTCTCACACCgGCGACGCCAGCGTGAGCGCGGTTTTAGAGCTAGAAATAGCAAGTTAAAATAAGGCTAGTCCGTTATCAACTTGAAAAAGTGGCACCGAGTCGGTGCTTTTTTGCCTATGGACGCGACGCCAGCGTGAGCGCGACCTCGCGTTTGGAGACGACGG
	11212	GCGACGCCAGCGTGAGCGCG	GCGACGCCAGCGTGAGCGCGACTACGC	ACCACGTCTCACACCgGCGACGCCAGCGTGAGCGCGGTTTTAGAGCTAGAAATAGCAAGTTAAAATAAGGCTAGTCCGTTATCAACTTGAAAAAGTGGCACCGAGTCGGTGCTTTTTTGATCTTATACGCGACGCCAGCGTGAGCGCGACTACGCGTTTGGAGACGACGG
	11213	GCGACGCCAGCGTGAGCGCG	GCGACGCCAGCGTGAGCGCGACTGCGC	ACCACGTCTCACACCgGCGACGCCAGCGTGAGCGCGGTTTTAGAGCTAGAAATAGCAAGTTAAAATAAGGCTAGTCCGTTATCAACTTGAAAAAGTGGCACCGAGTCGGTGCTTTTTTGGCAGTAGACGCGACGCCAGCGTGAGCGCGACTGCGCGTTTGGAGACGACGG
	11214	GCGACGCCAGCGTGAGCGCG	GCGACGCCAGCGTGAGCGCGACTCCGC	ACCACGTCTCACACCgGCGACGCCAGCGTGAGCGCGGTTTTAGAGCTAGAAATAGCAAGTTAAAATAAGGCTAGTCCGTTATCAACTTGAAAAAGTGGCACCGAGTCGGTGCTTTTTTTGAGTCATACGCGACGCCAGCGTGAGCGCGACTCCGCGTTTGGAGACGACGG
	11215	GCGACGCCAGCGTGAGCGCG	GCGACGCCAGCGTGAGCGCGACTTCGC	ACCACGTCTCACACCgGCGACGCCAGCGTGAGCGCGGTTTTAGAGCTAGAAATAGCAAGTTAAAATAAGGCTAGTCCGTTATCAACTTGAAAAAGTGGCACCGAGTCGGTGCTTTTTTAGAGTTAGACGCGACGCCAGCGTGAGCGCGACTTCGCGTTTGGAGACGACGG
	11216	GCGACGCCAGCGTGAGCGCG	GCGACGCCAGCGTGAGCGCGATAACGC	ACCACGTCTCACACCgGCGACGCCAGCGTGAGCGCGGTTTTAGAGCTAGAAATAGCAAGTTAAAATAAGGCTAGTCCGTTATCAACTTGAAAAAGTGGCACCGAGTCGGTGCTTTTTTAGACCATCACGCGACGCCAGCGTGAGCGCGATAACGCGTTTGGAGACGACGG
	11217	GCGACGCCAGCGTGAGCGCG	GCGACGCCAGCGTGAGCGCGATAGCGC	ACCACGTCTCACACCgGCGACGCCAGCGTGAGCGCGGTTTTAGAGCTAGAAATAGCAAGTTAAAATAAGGCTAGTCCGTTATCAACTTGAAAAAGTGGCACCGAGTCGGTGCTTTTTTCAGTAGAAACGCGACGCCAGCGTGAGCGCGATAGCGCGTTTGGAGACGACGG
	11218	GCGACGCCAGCGTGAGCGCG	GCGACGCCAGCGTGAGCGCGATACCGC	ACCACGTCTCACACCgGCGACGCCAGCGTGAGCGCGGTTTTAGAGCTAGAAATAGCAAGTTAAAATAAGGCTAGTCCGTTATCAACTTGAAAAAGTGGCACCGAGTCGGTGCTTTTTTAGAAGTCCACGCGACGCCAGCGTGAGCGCGATACCGCGTTTGGAGACGACGG
	11219	GCGACGCCAGCGTGAGCGCG	GCGACGCCAGCGTGAGCGCGATATCGC	ACCACGTCTCACACCgGCGACGCCAGCGTGAGCGCGGTTTTAGAGCTAGAAATAGCAAGTTAAAATAAGGCTAGTCCGTTATCAACTTGAAAAAGTGGCACCGAGTCGGTGCTTTTTTGCTCGGTCACGCGACGCCAGCGTGAGCGCGATATCGCGTTTGGAGACGACGG
	11220	GCGACGCCAGCGTGAGCGCG	GCGACGCCAGCGTGAGCGCGATGACGC	ACCACGTCTCACACCgGCGACGCCAGCGTGAGCGCGGTTTTAGAGCTAGAAATAGCAAGTTAAAATAAGGCTAGTCCGTTATCAACTTGAAAAAGTGGCACCGAGTCGGTGCTTTTTTTAACCACGACGCGACGCCAGCGTGAGCGCGATGACGCGTTTGGAGACGACGG
	11221	GCGACGCCAGCGTGAGCGCG	GCGACGCCAGCGTGAGCGCGATGGCGC	ACCACGTCTCACACCgGCGACGCCAGCGTGAGCGCGGTTTTAGAGCTAGAAATAGCAAGTTAAAATAAGGCTAGTCCGTTATCAACTTGAAAAAGTGGCACCGAGTCGGTGCTTTTTTTTCGTCCAACGCGACGCCAGCGTGAGCGCGATGGCGCGTTTGGAGACGACGG
	11222	GCGACGCCAGCGTGAGCGCG	GCGACGCCAGCGTGAGCGCGATGCCGC	ACCACGTCTCACACCgGCGACGCCAGCGTGAGCGCGGTTTTAGAGCTAGAAATAGCAAGTTAAAATAAGGCTAGTCCGTTATCAACTTGAAAAAGTGGCACCGAGTCGGTGCTTTTTTTCTTAGCCACGCGACGCCAGCGTGAGCGCGATGCCGCGTTTGGAGACGACGG
	11223	GCGACGCCAGCGTGAGCGCG	GCGACGCCAGCGTGAGCGCGATGTCGC	ACCACGTCTCACACCgGCGACGCCAGCGTGAGCGCGGTTTTAGAGCTAGAAATAGCAAGTTAAAATAAGGCTAGTCCGTTATCAACTTGAAAAAGTGGCACCGAGTCGGTGCTTTTTTAACTGAGAACGCGACGCCAGCGTGAGCGCGATGTCGCGTTTGGAGACGACGG
	11224	GCGACGCCAGCGTGAGCGCG	GCGACGCCAGCGTGAGCGCGATCACGC	ACCACGTCTCACACCgGCGACGCCAGCGTGAGCGCGGTTTTAGAGCTAGAAATAGCAAGTTAAAATAAGGCTAGTCCGTTATCAACTTGAAAAAGTGGCACCGAGTCGGTGCTTTTTTTACGTGACACGCGACGCCAGCGTGAGCGCGATCACGCGTTTGGAGACGACGG
	11225	GCGACGCCAGCGTGAGCGCG	GCGACGCCAGCGTGAGCGCGATCGCGC	ACCACGTCTCACACCgGCGACGCCAGCGTGAGCGCGGTTTTAGAGCTAGAAATAGCAAGTTAAAATAAGGCTAGTCCGTTATCAACTTGAAAAAGTGGCACCGAGTCGGTGCTTTTTTCTCGCGACACGCGACGCCAGCGTGAGCGCGATCGCGCGTTTGGAGACGACGG
	11226	GCGACGCCAGCGTGAGCGCG	GCGACGCCAGCGTGAGCGCGATCCCGC	ACCACGTCTCACACCgGCGACGCCAGCGTGAGCGCGGTTTTAGAGCTAGAAATAGCAAGTTAAAATAAGGCTAGTCCGTTATCAACTTGAAAAAGTGGCACCGAGTCGGTGCTTTTTTTCGTTCCAACGCGACGCCAGCGTGAGCGCGATCCCGCGTTTGGAGACGACGG
	11227	GCGACGCCAGCGTGAGCGCG	GCGACGCCAGCGTGAGCGCGATCTCGC	ACCACGTCTCACACCgGCGACGCCAGCGTGAGCGCGGTTTTAGAGCTAGAAATAGCAAGTTAAAATAAGGCTAGTCCGTTATCAACTTGAAAAAGTGGCACCGAGTCGGTGCTTTTTTAACGTGTCACGCGACGCCAGCGTGAGCGCGATCTCGCGTTTGGAGACGACGG
	11228	GCGACGCCAGCGTGAGCGCG	GCGACGCCAGCGTGAGCGCGATTACGC	ACCACGTCTCACACCgGCGACGCCAGCGTGAGCGCGGTTTTAGAGCTAGAAATAGCAAGTTAAAATAAGGCTAGTCCGTTATCAACTTGAAAAAGTGGCACCGAGTCGGTGCTTTTTTAGTAACCTACGCGACGCCAGCGTGAGCGCGATTACGCGTTTGGAGACGACGG
	11229	GCGACGCCAGCGTGAGCGCG	GCGACGCCAGCGTGAGCGCGATTGCGC	ACCACGTCTCACACCgGCGACGCCAGCGTGAGCGCGGTTTTAGAGCTAGAAATAGCAAGTTAAAATAAGGCTAGTCCGTTATCAACTTGAAAAAGTGGCACCGAGTCGGTGCTTTTTTTTATAAGAACGCGACGCCAGCGTGAGCGCGATTGCGCGTTTGGAGACGACGG
	11230	GCGACGCCAGCGTGAGCGCG	GCGACGCCAGCGTGAGCGCGATTCCGC	ACCACGTCTCACACCgGCGACGCCAGCGTGAGCGCGGTTTTAGAGCTAGAAATAGCAAGTTAAAATAAGGCTAGTCCGTTATCAACTTGAAAAAGTGGCACCGAGTCGGTGCTTTTTTAAGCCTGCACGCGACGCCAGCGTGAGCGCGATTCCGCGTTTGGAGACGACGG
	11231	GCGACGCCAGCGTGAGCGCG	GCGACGCCAGCGTGAGCGCGATTTCGC	ACCACGTCTCACACCgGCGACGCCAGCGTGAGCGCGGTTTTAGAGCTAGAAATAGCAAGTTAAAATAAGGCTAGTCCGTTATCAACTTGAAAAAGTGGCACCGAGTCGGTGCTTTTTTGGTTACCTACGCGACGCCAGCGTGAGCGCGATTTCGCGTTTGGAGACGACGG
	11232	GCGACGCCAGCGTGAGCGCG	GCGACGCCAGCGTGAGCGCGGAAACGC	ACCACGTCTCACACCgGCGACGCCAGCGTGAGCGCGGTTTTAGAGCTAGAAATAGCAAGTTAAAATAAGGCTAGTCCGTTATCAACTTGAAAAAGTGGCACCGAGTCGGTGCTTTTTTGAGCCGTAACGCGACGCCAGCGTGAGCGCGGAAACGCGTTTGGAGACGACGG
	11233	GCGACGCCAGCGTGAGCGCG	GCGACGCCAGCGTGAGCGCGGAAGCGC	ACCACGTCTCACACCgGCGACGCCAGCGTGAGCGCGGTTTTAGAGCTAGAAATAGCAAGTTAAAATAAGGCTAGTCCGTTATCAACTTGAAAAAGTGGCACCGAGTCGGTGCTTTTTTCCTGTGAAACGCGACGCCAGCGTGAGCGCGGAAGCGCGTTTGGAGACGACGG
	11234	GCGACGCCAGCGTGAGCGCG	GCGACGCCAGCGTGAGCGCGGAACCGC	ACCACGTCTCACACCgGCGACGCCAGCGTGAGCGCGGTTTTAGAGCTAGAAATAGCAAGTTAAAATAAGGCTAGTCCGTTATCAACTTGAAAAAGTGGCACCGAGTCGGTGCTTTTTTCGACAATTACGCGACGCCAGCGTGAGCGCGGAACCGCGTTTGGAGACGACGG
	11235	GCGACGCCAGCGTGAGCGCG	GCGACGCCAGCGTGAGCGCGGAATCGC	ACCACGTCTCACACCgGCGACGCCAGCGTGAGCGCGGTTTTAGAGCTAGAAATAGCAAGTTAAAATAAGGCTAGTCCGTTATCAACTTGAAAAAGTGGCACCGAGTCGGTGCTTTTTTGTCGTAACACGCGACGCCAGCGTGAGCGCGGAATCGCGTTTGGAGACGACGG
	11236	GCGACGCCAGCGTGAGCGCG	GCGACGCCAGCGTGAGCGCGGAGACGC	ACCACGTCTCACACCgGCGACGCCAGCGTGAGCGCGGTTTTAGAGCTAGAAATAGCAAGTTAAAATAAGGCTAGTCCGTTATCAACTTGAAAAAGTGGCACCGAGTCGGTGCTTTTTTCCATGGAAACGCGACGCCAGCGTGAGCGCGGAGACGCGTTTGGAGACGACGG
	11237	GCGACGCCAGCGTGAGCGCG	GCGACGCCAGCGTGAGCGCGGAGGCGC	ACCACGTCTCACACCgGCGACGCCAGCGTGAGCGCGGTTTTAGAGCTAGAAATAGCAAGTTAAAATAAGGCTAGTCCGTTATCAACTTGAAAAAGTGGCACCGAGTCGGTGCTTTTTTTTGAGCATACGCGACGCCAGCGTGAGCGCGGAGGCGCGTTTGGAGACGACGG
	11238	GCGACGCCAGCGTGAGCGCG	GCGACGCCAGCGTGAGCGCGGAGCCGC	ACCACGTCTCACACCgGCGACGCCAGCGTGAGCGCGGTTTTAGAGCTAGAAATAGCAAGTTAAAATAAGGCTAGTCCGTTATCAACTTGAAAAAGTGGCACCGAGTCGGTGCTTTTTTATCGGCTGACGCGACGCCAGCGTGAGCGCGGAGCCGCGTTTGGAGACGACGG
	11239	GCGACGCCAGCGTGAGCGCG	GCGACGCCAGCGTGAGCGCGGAGTCGC	ACCACGTCTCACACCgGCGACGCCAGCGTGAGCGCGGTTTTAGAGCTAGAAATAGCAAGTTAAAATAAGGCTAGTCCGTTATCAACTTGAAAAAGTGGCACCGAGTCGGTGCTTTTTTTGTCCTTCACGCGACGCCAGCGTGAGCGCGGAGTCGCGTTTGGAGACGACGG
	11240	GCGACGCCAGCGTGAGCGCG	GCGACGCCAGCGTGAGCGCGGACACGC	ACCACGTCTCACACCgGCGACGCCAGCGTGAGCGCGGTTTTAGAGCTAGAAATAGCAAGTTAAAATAAGGCTAGTCCGTTATCAACTTGAAAAAGTGGCACCGAGTCGGTGCTTTTTTAGCCTATTACGCGACGCCAGCGTGAGCGCGGACACGCGTTTGGAGACGACGG
	11241	GCGACGCCAGCGTGAGCGCG	GCGACGCCAGCGTGAGCGCGGACGCGC	ACCACGTCTCACACCgGCGACGCCAGCGTGAGCGCGGTTTTAGAGCTAGAAATAGCAAGTTAAAATAAGGCTAGTCCGTTATCAACTTGAAAAAGTGGCACCGAGTCGGTGCTTTTTTGCACGATTACGCGACGCCAGCGTGAGCGCGGACGCGCGTTTGGAGACGACGG
	11242	GCGACGCCAGCGTGAGCGCG	GCGACGCCAGCGTGAGCGCGGACCCGC	ACCACGTCTCACACCgGCGACGCCAGCGTGAGCGCGGTTTTAGAGCTAGAAATAGCAAGTTAAAATAAGGCTAGTCCGTTATCAACTTGAAAAAGTGGCACCGAGTCGGTGCTTTTTTAACGCTGAACGCGACGCCAGCGTGAGCGCGGACCCGCGTTTGGAGACGACGG
	11243	GCGACGCCAGCGTGAGCGCG	GCGACGCCAGCGTGAGCGCGGACTCGC	ACCACGTCTCACACCgGCGACGCCAGCGTGAGCGCGGTTTTAGAGCTAGAAATAGCAAGTTAAAATAAGGCTAGTCCGTTATCAACTTGAAAAAGTGGCACCGAGTCGGTGCTTTTTTTAAGATCAACGCGACGCCAGCGTGAGCGCGGACTCGCGTTTGGAGACGACGG
	11244	GCGACGCCAGCGTGAGCGCG	GCGACGCCAGCGTGAGCGCGGATACGC	ACCACGTCTCACACCgGCGACGCCAGCGTGAGCGCGGTTTTAGAGCTAGAAATAGCAAGTTAAAATAAGGCTAGTCCGTTATCAACTTGAAAAAGTGGCACCGAGTCGGTGCTTTTTTACATTAGGACGCGACGCCAGCGTGAGCGCGGATACGCGTTTGGAGACGACGG
	11245	GCGACGCCAGCGTGAGCGCG	GCGACGCCAGCGTGAGCGCGGATGCGC	ACCACGTCTCACACCgGCGACGCCAGCGTGAGCGCGGTTTTAGAGCTAGAAATAGCAAGTTAAAATAAGGCTAGTCCGTTATCAACTTGAAAAAGTGGCACCGAGTCGGTGCTTTTTTATACTCGTACGCGACGCCAGCGTGAGCGCGGATGCGCGTTTGGAGACGACGG
	11246	GCGACGCCAGCGTGAGCGCG	GCGACGCCAGCGTGAGCGCGGATCCGC	ACCACGTCTCACACCgGCGACGCCAGCGTGAGCGCGGTTTTAGAGCTAGAAATAGCAAGTTAAAATAAGGCTAGTCCGTTATCAACTTGAAAAAGTGGCACCGAGTCGGTGCTTTTTTGATCGTCTACGCGACGCCAGCGTGAGCGCGGATCCGCGTTTGGAGACGACGG
	11247	GCGACGCCAGCGTGAGCGCG	GCGACGCCAGCGTGAGCGCGGATTCGC	ACCACGTCTCACACCgGCGACGCCAGCGTGAGCGCGGTTTTAGAGCTAGAAATAGCAAGTTAAAATAAGGCTAGTCCGTTATCAACTTGAAAAAGTGGCACCGAGTCGGTGCTTTTTTAACCTTCAACGCGACGCCAGCGTGAGCGCGGATTCGCGTTTGGAGACGACGG
	11248	GCGACGCCAGCGTGAGCGCG	GCGACGCCAGCGTGAGCGCGGGAACGC	ACCACGTCTCACACCgGCGACGCCAGCGTGAGCGCGGTTTTAGAGCTAGAAATAGCAAGTTAAAATAAGGCTAGTCCGTTATCAACTTGAAAAAGTGGCACCGAGTCGGTGCTTTTTTGTTACGTAACGCGACGCCAGCGTGAGCGCGGGAACGCGTTTGGAGACGACGG
	11249	GCGACGCCAGCGTGAGCGCG	GCGACGCCAGCGTGAGCGCGGGAGCGC	ACCACGTCTCACACCgGCGACGCCAGCGTGAGCGCGGTTTTAGAGCTAGAAATAGCAAGTTAAAATAAGGCTAGTCCGTTATCAACTTGAAAAAGTGGCACCGAGTCGGTGCTTTTTTACGACACCACGCGACGCCAGCGTGAGCGCGGGAGCGCGTTTGGAGACGACGG
	11250	GCGACGCCAGCGTGAGCGCG	GCGACGCCAGCGTGAGCGCGGGACCGC	ACCACGTCTCACACCgGCGACGCCAGCGTGAGCGCGGTTTTAGAGCTAGAAATAGCAAGTTAAAATAAGGCTAGTCCGTTATCAACTTGAAAAAGTGGCACCGAGTCGGTGCTTTTTTTAATGACGACGCGACGCCAGCGTGAGCGCGGGACCGCGTTTGGAGACGACGG
	11251	GCGACGCCAGCGTGAGCGCG	GCGACGCCAGCGTGAGCGCGGGATCGC	ACCACGTCTCACACCgGCGACGCCAGCGTGAGCGCGGTTTTAGAGCTAGAAATAGCAAGTTAAAATAAGGCTAGTCCGTTATCAACTTGAAAAAGTGGCACCGAGTCGGTGCTTTTTTATGAGGTAACGCGACGCCAGCGTGAGCGCGGGATCGCGTTTGGAGACGACGG
	11252	GCGACGCCAGCGTGAGCGCG	GCGACGCCAGCGTGAGCGCGGGGACGC	ACCACGTCTCACACCgGCGACGCCAGCGTGAGCGCGGTTTTAGAGCTAGAAATAGCAAGTTAAAATAAGGCTAGTCCGTTATCAACTTGAAAAAGTGGCACCGAGTCGGTGCTTTTTTGACGAGGAACGCGACGCCAGCGTGAGCGCGGGGACGCGTTTGGAGACGACGG
	11253	GCGACGCCAGCGTGAGCGCG	GCGACGCCAGCGTGAGCGCGGGGGCGC	ACCACGTCTCACACCgGCGACGCCAGCGTGAGCGCGGTTTTAGAGCTAGAAATAGCAAGTTAAAATAAGGCTAGTCCGTTATCAACTTGAAAAAGTGGCACCGAGTCGGTGCTTTTTTCACTCGCTACGCGACGCCAGCGTGAGCGCGGGGGCGCGTTTGGAGACGACGG
	11254	GCGACGCCAGCGTGAGCGCG	GCGACGCCAGCGTGAGCGCGGGGCCGC	ACCACGTCTCACACCgGCGACGCCAGCGTGAGCGCGGTTTTAGAGCTAGAAATAGCAAGTTAAAATAAGGCTAGTCCGTTATCAACTTGAAAAAGTGGCACCGAGTCGGTGCTTTTTTCGTAGCCAACGCGACGCCAGCGTGAGCGCGGGGCCGCGTTTGGAGACGACGG
	11255	GCGACGCCAGCGTGAGCGCG	GCGACGCCAGCGTGAGCGCGGGGTCGC	ACCACGTCTCACACCgGCGACGCCAGCGTGAGCGCGGTTTTAGAGCTAGAAATAGCAAGTTAAAATAAGGCTAGTCCGTTATCAACTTGAAAAAGTGGCACCGAGTCGGTGCTTTTTTCTTGTGGTACGCGACGCCAGCGTGAGCGCGGGGTCGCGTTTGGAGACGACGG
	11256	GCGACGCCAGCGTGAGCGCG	GCGACGCCAGCGTGAGCGCGGGCACGC	ACCACGTCTCACACCgGCGACGCCAGCGTGAGCGCGGTTTTAGAGCTAGAAATAGCAAGTTAAAATAAGGCTAGTCCGTTATCAACTTGAAAAAGTGGCACCGAGTCGGTGCTTTTTTTTCGATCGACGCGACGCCAGCGTGAGCGCGGGCACGCGTTTGGAGACGACGG
	11257	GCGACGCCAGCGTGAGCGCG	GCGACGCCAGCGTGAGCGCGGGCGCGC	ACCACGTCTCACACCgGCGACGCCAGCGTGAGCGCGGTTTTAGAGCTAGAAATAGCAAGTTAAAATAAGGCTAGTCCGTTATCAACTTGAAAAAGTGGCACCGAGTCGGTGCTTTTTTCCACCTTCACGCGACGCCAGCGTGAGCGCGGGCGCGCGTTTGGAGACGACGG
	11258	GCGACGCCAGCGTGAGCGCG	GCGACGCCAGCGTGAGCGCGGGCCCGC	ACCACGTCTCACACCgGCGACGCCAGCGTGAGCGCGGTTTTAGAGCTAGAAATAGCAAGTTAAAATAAGGCTAGTCCGTTATCAACTTGAAAAAGTGGCACCGAGTCGGTGCTTTTTTCGCGTGCAACGCGACGCCAGCGTGAGCGCGGGCCCGCGTTTGGAGACGACGG
	11259	GCGACGCCAGCGTGAGCGCG	GCGACGCCAGCGTGAGCGCGGGCTCGC	ACCACGTCTCACACCgGCGACGCCAGCGTGAGCGCGGTTTTAGAGCTAGAAATAGCAAGTTAAAATAAGGCTAGTCCGTTATCAACTTGAAAAAGTGGCACCGAGTCGGTGCTTTTTTTTGACGTTACGCGACGCCAGCGTGAGCGCGGGCTCGCGTTTGGAGACGACGG
	11260	GCGACGCCAGCGTGAGCGCG	GCGACGCCAGCGTGAGCGCGGGTACGC	ACCACGTCTCACACCgGCGACGCCAGCGTGAGCGCGGTTTTAGAGCTAGAAATAGCAAGTTAAAATAAGGCTAGTCCGTTATCAACTTGAAAAAGTGGCACCGAGTCGGTGCTTTTTTTAACGGTAACGCGACGCCAGCGTGAGCGCGGGTACGCGTTTGGAGACGACGG
	11261	GCGACGCCAGCGTGAGCGCG	GCGACGCCAGCGTGAGCGCGGGTGCGC	ACCACGTCTCACACCgGCGACGCCAGCGTGAGCGCGGTTTTAGAGCTAGAAATAGCAAGTTAAAATAAGGCTAGTCCGTTATCAACTTGAAAAAGTGGCACCGAGTCGGTGCTTTTTTTGCTATAAACGCGACGCCAGCGTGAGCGCGGGTGCGCGTTTGGAGACGACGG
	11262	GCGACGCCAGCGTGAGCGCG	GCGACGCCAGCGTGAGCGCGGGTCCGC	ACCACGTCTCACACCgGCGACGCCAGCGTGAGCGCGGTTTTAGAGCTAGAAATAGCAAGTTAAAATAAGGCTAGTCCGTTATCAACTTGAAAAAGTGGCACCGAGTCGGTGCTTTTTTAGACTAGCACGCGACGCCAGCGTGAGCGCGGGTCCGCGTTTGGAGACGACGG
	11263	GCGACGCCAGCGTGAGCGCG	GCGACGCCAGCGTGAGCGCGGGTTCGC	ACCACGTCTCACACCgGCGACGCCAGCGTGAGCGCGGTTTTAGAGCTAGAAATAGCAAGTTAAAATAAGGCTAGTCCGTTATCAACTTGAAAAAGTGGCACCGAGTCGGTGCTTTTTTTCGCGAGCACGCGACGCCAGCGTGAGCGCGGGTTCGCGTTTGGAGACGACGG
	11264	GCGACGCCAGCGTGAGCGCG	GCGACGCCAGCGTGAGCGCGGCAACGC	ACCACGTCTCACACCgGCGACGCCAGCGTGAGCGCGGTTTTAGAGCTAGAAATAGCAAGTTAAAATAAGGCTAGTCCGTTATCAACTTGAAAAAGTGGCACCGAGTCGGTGCTTTTTTTGGCAAGTACGCGACGCCAGCGTGAGCGCGGCAACGCGTTTGGAGACGACGG
	11265	GCGACGCCAGCGTGAGCGCG	GCGACGCCAGCGTGAGCGCGGCAGCGC	ACCACGTCTCACACCgGCGACGCCAGCGTGAGCGCGGTTTTAGAGCTAGAAATAGCAAGTTAAAATAAGGCTAGTCCGTTATCAACTTGAAAAAGTGGCACCGAGTCGGTGCTTTTTTATTCCAACACGCGACGCCAGCGTGAGCGCGGCAGCGCGTTTGGAGACGACGG
	11266	GCGACGCCAGCGTGAGCGCG	GCGACGCCAGCGTGAGCGCGGCACCGC	ACCACGTCTCACACCgGCGACGCCAGCGTGAGCGCGGTTTTAGAGCTAGAAATAGCAAGTTAAAATAAGGCTAGTCCGTTATCAACTTGAAAAAGTGGCACCGAGTCGGTGCTTTTTTATATGATGACGCGACGCCAGCGTGAGCGCGGCACCGCGTTTGGAGACGACGG
	11267	GCGACGCCAGCGTGAGCGCG	GCGACGCCAGCGTGAGCGCGGCATCGC	ACCACGTCTCACACCgGCGACGCCAGCGTGAGCGCGGTTTTAGAGCTAGAAATAGCAAGTTAAAATAAGGCTAGTCCGTTATCAACTTGAAAAAGTGGCACCGAGTCGGTGCTTTTTTTCTTCACAACGCGACGCCAGCGTGAGCGCGGCATCGCGTTTGGAGACGACGG
	11268	GCGACGCCAGCGTGAGCGCG	GCGACGCCAGCGTGAGCGCGGCGACGC	ACCACGTCTCACACCgGCGACGCCAGCGTGAGCGCGGTTTTAGAGCTAGAAATAGCAAGTTAAAATAAGGCTAGTCCGTTATCAACTTGAAAAAGTGGCACCGAGTCGGTGCTTTTTTCTGCAACGACGCGACGCCAGCGTGAGCGCGGCGACGCGTTTGGAGACGACGG
	11269	GCGACGCCAGCGTGAGCGCG	GCGACGCCAGCGTGAGCGCGGCGGCGC	ACCACGTCTCACACCgGCGACGCCAGCGTGAGCGCGGTTTTAGAGCTAGAAATAGCAAGTTAAAATAAGGCTAGTCCGTTATCAACTTGAAAAAGTGGCACCGAGTCGGTGCTTTTTTTGTTCACCACGCGACGCCAGCGTGAGCGCGGCGGCGCGTTTGGAGACGACGG
	11270	GCGACGCCAGCGTGAGCGCG	GCGACGCCAGCGTGAGCGCGGCGCCGC	ACCACGTCTCACACCgGCGACGCCAGCGTGAGCGCGGTTTTAGAGCTAGAAATAGCAAGTTAAAATAAGGCTAGTCCGTTATCAACTTGAAAAAGTGGCACCGAGTCGGTGCTTTTTTAGAATGGAACGCGACGCCAGCGTGAGCGCGGCGCCGCGTTTGGAGACGACGG
	11271	GCGACGCCAGCGTGAGCGCG	GCGACGCCAGCGTGAGCGCGGCGTCGC	ACCACGTCTCACACCgGCGACGCCAGCGTGAGCGCGGTTTTAGAGCTAGAAATAGCAAGTTAAAATAAGGCTAGTCCGTTATCAACTTGAAAAAGTGGCACCGAGTCGGTGCTTTTTTACCGCATCACGCGACGCCAGCGTGAGCGCGGCGTCGCGTTTGGAGACGACGG
	11272	GCGACGCCAGCGTGAGCGCG	GCGACGCCAGCGTGAGCGCGGCCACGC	ACCACGTCTCACACCgGCGACGCCAGCGTGAGCGCGGTTTTAGAGCTAGAAATAGCAAGTTAAAATAAGGCTAGTCCGTTATCAACTTGAAAAAGTGGCACCGAGTCGGTGCTTTTTTCCAATCGTACGCGACGCCAGCGTGAGCGCGGCCACGCGTTTGGAGACGACGG
	11273	GCGACGCCAGCGTGAGCGCG	GCGACGCCAGCGTGAGCGCGGCCGCGC	ACCACGTCTCACACCgGCGACGCCAGCGTGAGCGCGGTTTTAGAGCTAGAAATAGCAAGTTAAAATAAGGCTAGTCCGTTATCAACTTGAAAAAGTGGCACCGAGTCGGTGCTTTTTTTGCCGGTAACGCGACGCCAGCGTGAGCGCGGCCGCGCGTTTGGAGACGACGG
	11274	GCGACGCCAGCGTGAGCGCG	GCGACGCCAGCGTGAGCGCGGCCCCGC	ACCACGTCTCACACCgGCGACGCCAGCGTGAGCGCGGTTTTAGAGCTAGAAATAGCAAGTTAAAATAAGGCTAGTCCGTTATCAACTTGAAAAAGTGGCACCGAGTCGGTGCTTTTTTTCAAGCACACGCGACGCCAGCGTGAGCGCGGCCCCGCGTTTGGAGACGACGG
	11275	GCGACGCCAGCGTGAGCGCG	GCGACGCCAGCGTGAGCGCGGCCTCGC	ACCACGTCTCACACCgGCGACGCCAGCGTGAGCGCGGTTTTAGAGCTAGAAATAGCAAGTTAAAATAAGGCTAGTCCGTTATCAACTTGAAAAAGTGGCACCGAGTCGGTGCTTTTTTACTCATCTACGCGACGCCAGCGTGAGCGCGGCCTCGCGTTTGGAGACGACGG
	11276	GCGACGCCAGCGTGAGCGCG	GCGACGCCAGCGTGAGCGCGGCTACGC	ACCACGTCTCACACCgGCGACGCCAGCGTGAGCGCGGTTTTAGAGCTAGAAATAGCAAGTTAAAATAAGGCTAGTCCGTTATCAACTTGAAAAAGTGGCACCGAGTCGGTGCTTTTTTGGTAGCACACGCGACGCCAGCGTGAGCGCGGCTACGCGTTTGGAGACGACGG
	11277	GCGACGCCAGCGTGAGCGCG	GCGACGCCAGCGTGAGCGCGGCTGCGC	ACCACGTCTCACACCgGCGACGCCAGCGTGAGCGCGGTTTTAGAGCTAGAAATAGCAAGTTAAAATAAGGCTAGTCCGTTATCAACTTGAAAAAGTGGCACCGAGTCGGTGCTTTTTTTTCACGAAACGCGACGCCAGCGTGAGCGCGGCTGCGCGTTTGGAGACGACGG
	11278	GCGACGCCAGCGTGAGCGCG	GCGACGCCAGCGTGAGCGCGGCTCCGC	ACCACGTCTCACACCgGCGACGCCAGCGTGAGCGCGGTTTTAGAGCTAGAAATAGCAAGTTAAAATAAGGCTAGTCCGTTATCAACTTGAAAAAGTGGCACCGAGTCGGTGCTTTTTTATTGCACAACGCGACGCCAGCGTGAGCGCGGCTCCGCGTTTGGAGACGACGG
	11279	GCGACGCCAGCGTGAGCGCG	GCGACGCCAGCGTGAGCGCGGCTTCGC	ACCACGTCTCACACCgGCGACGCCAGCGTGAGCGCGGTTTTAGAGCTAGAAATAGCAAGTTAAAATAAGGCTAGTCCGTTATCAACTTGAAAAAGTGGCACCGAGTCGGTGCTTTTTTTCGATCGGACGCGACGCCAGCGTGAGCGCGGCTTCGCGTTTGGAGACGACGG
	11280	GCGACGCCAGCGTGAGCGCG	GCGACGCCAGCGTGAGCGCGGTAACGC	ACCACGTCTCACACCgGCGACGCCAGCGTGAGCGCGGTTTTAGAGCTAGAAATAGCAAGTTAAAATAAGGCTAGTCCGTTATCAACTTGAAAAAGTGGCACCGAGTCGGTGCTTTTTTGGATATTCACGCGACGCCAGCGTGAGCGCGGTAACGCGTTTGGAGACGACGG
	11281	GCGACGCCAGCGTGAGCGCG	GCGACGCCAGCGTGAGCGCGGTAGCGC	ACCACGTCTCACACCgGCGACGCCAGCGTGAGCGCGGTTTTAGAGCTAGAAATAGCAAGTTAAAATAAGGCTAGTCCGTTATCAACTTGAAAAAGTGGCACCGAGTCGGTGCTTTTTTACCACTTAACGCGACGCCAGCGTGAGCGCGGTAGCGCGTTTGGAGACGACGG
	11282	GCGACGCCAGCGTGAGCGCG	GCGACGCCAGCGTGAGCGCGGTACCGC	ACCACGTCTCACACCgGCGACGCCAGCGTGAGCGCGGTTTTAGAGCTAGAAATAGCAAGTTAAAATAAGGCTAGTCCGTTATCAACTTGAAAAAGTGGCACCGAGTCGGTGCTTTTTTGTCACGTCACGCGACGCCAGCGTGAGCGCGGTACCGCGTTTGGAGACGACGG
	11283	GCGACGCCAGCGTGAGCGCG	GCGACGCCAGCGTGAGCGCGGTATCGC	ACCACGTCTCACACCgGCGACGCCAGCGTGAGCGCGGTTTTAGAGCTAGAAATAGCAAGTTAAAATAAGGCTAGTCCGTTATCAACTTGAAAAAGTGGCACCGAGTCGGTGCTTTTTTATCGAATGACGCGACGCCAGCGTGAGCGCGGTATCGCGTTTGGAGACGACGG
	11284	GCGACGCCAGCGTGAGCGCG	GCGACGCCAGCGTGAGCGCGGTGACGC	ACCACGTCTCACACCgGCGACGCCAGCGTGAGCGCGGTTTTAGAGCTAGAAATAGCAAGTTAAAATAAGGCTAGTCCGTTATCAACTTGAAAAAGTGGCACCGAGTCGGTGCTTTTTTAATACTGGACGCGACGCCAGCGTGAGCGCGGTGACGCGTTTGGAGACGACGG
	11285	GCGACGCCAGCGTGAGCGCG	GCGACGCCAGCGTGAGCGCGGTGGCGC	ACCACGTCTCACACCgGCGACGCCAGCGTGAGCGCGGTTTTAGAGCTAGAAATAGCAAGTTAAAATAAGGCTAGTCCGTTATCAACTTGAAAAAGTGGCACCGAGTCGGTGCTTTTTTTTAGGATGACGCGACGCCAGCGTGAGCGCGGTGGCGCGTTTGGAGACGACGG
	11286	GCGACGCCAGCGTGAGCGCG	GCGACGCCAGCGTGAGCGCGGTGCCGC	ACCACGTCTCACACCgGCGACGCCAGCGTGAGCGCGGTTTTAGAGCTAGAAATAGCAAGTTAAAATAAGGCTAGTCCGTTATCAACTTGAAAAAGTGGCACCGAGTCGGTGCTTTTTTCCACTACCACGCGACGCCAGCGTGAGCGCGGTGCCGCGTTTGGAGACGACGG
	11287	GCGACGCCAGCGTGAGCGCG	GCGACGCCAGCGTGAGCGCGGTGTCGC	ACCACGTCTCACACCgGCGACGCCAGCGTGAGCGCGGTTTTAGAGCTAGAAATAGCAAGTTAAAATAAGGCTAGTCCGTTATCAACTTGAAAAAGTGGCACCGAGTCGGTGCTTTTTTAGCCACTGACGCGACGCCAGCGTGAGCGCGGTGTCGCGTTTGGAGACGACGG
	11288	GCGACGCCAGCGTGAGCGCG	GCGACGCCAGCGTGAGCGCGGTCACGC	ACCACGTCTCACACCgGCGACGCCAGCGTGAGCGCGGTTTTAGAGCTAGAAATAGCAAGTTAAAATAAGGCTAGTCCGTTATCAACTTGAAAAAGTGGCACCGAGTCGGTGCTTTTTTTAGAATCAACGCGACGCCAGCGTGAGCGCGGTCACGCGTTTGGAGACGACGG
	11289	GCGACGCCAGCGTGAGCGCG	GCGACGCCAGCGTGAGCGCGGTCGCGC	ACCACGTCTCACACCgGCGACGCCAGCGTGAGCGCGGTTTTAGAGCTAGAAATAGCAAGTTAAAATAAGGCTAGTCCGTTATCAACTTGAAAAAGTGGCACCGAGTCGGTGCTTTTTTTAGCGGCAACGCGACGCCAGCGTGAGCGCGGTCGCGCGTTTGGAGACGACGG
	11290	GCGACGCCAGCGTGAGCGCG	GCGACGCCAGCGTGAGCGCGGTCCCGC	ACCACGTCTCACACCgGCGACGCCAGCGTGAGCGCGGTTTTAGAGCTAGAAATAGCAAGTTAAAATAAGGCTAGTCCGTTATCAACTTGAAAAAGTGGCACCGAGTCGGTGCTTTTTTACATATTAACGCGACGCCAGCGTGAGCGCGGTCCCGCGTTTGGAGACGACGG
	11291	GCGACGCCAGCGTGAGCGCG	GCGACGCCAGCGTGAGCGCGGTCTCGC	ACCACGTCTCACACCgGCGACGCCAGCGTGAGCGCGGTTTTAGAGCTAGAAATAGCAAGTTAAAATAAGGCTAGTCCGTTATCAACTTGAAAAAGTGGCACCGAGTCGGTGCTTTTTTTGTGAACGACGCGACGCCAGCGTGAGCGCGGTCTCGCGTTTGGAGACGACGG
	11292	GCGACGCCAGCGTGAGCGCG	GCGACGCCAGCGTGAGCGCGGTTACGC	ACCACGTCTCACACCgGCGACGCCAGCGTGAGCGCGGTTTTAGAGCTAGAAATAGCAAGTTAAAATAAGGCTAGTCCGTTATCAACTTGAAAAAGTGGCACCGAGTCGGTGCTTTTTTTGTTAGCCACGCGACGCCAGCGTGAGCGCGGTTACGCGTTTGGAGACGACGG
	11293	GCGACGCCAGCGTGAGCGCG	GCGACGCCAGCGTGAGCGCGGTTGCGC	ACCACGTCTCACACCgGCGACGCCAGCGTGAGCGCGGTTTTAGAGCTAGAAATAGCAAGTTAAAATAAGGCTAGTCCGTTATCAACTTGAAAAAGTGGCACCGAGTCGGTGCTTTTTTGCTCATTAACGCGACGCCAGCGTGAGCGCGGTTGCGCGTTTGGAGACGACGG
	11294	GCGACGCCAGCGTGAGCGCG	GCGACGCCAGCGTGAGCGCGGTTCCGC	ACCACGTCTCACACCgGCGACGCCAGCGTGAGCGCGGTTTTAGAGCTAGAAATAGCAAGTTAAAATAAGGCTAGTCCGTTATCAACTTGAAAAAGTGGCACCGAGTCGGTGCTTTTTTTAATCACTACGCGACGCCAGCGTGAGCGCGGTTCCGCGTTTGGAGACGACGG
	11295	GCGACGCCAGCGTGAGCGCG	GCGACGCCAGCGTGAGCGCGGTTTCGC	ACCACGTCTCACACCgGCGACGCCAGCGTGAGCGCGGTTTTAGAGCTAGAAATAGCAAGTTAAAATAAGGCTAGTCCGTTATCAACTTGAAAAAGTGGCACCGAGTCGGTGCTTTTTTCAGCGCAAACGCGACGCCAGCGTGAGCGCGGTTTCGCGTTTGGAGACGACGG
	11296	GCGACGCCAGCGTGAGCGCG	GCGACGCCAGCGTGAGCGCGCAAACGC	ACCACGTCTCACACCgGCGACGCCAGCGTGAGCGCGGTTTTAGAGCTAGAAATAGCAAGTTAAAATAAGGCTAGTCCGTTATCAACTTGAAAAAGTGGCACCGAGTCGGTGCTTTTTTGATCTCCTACGCGACGCCAGCGTGAGCGCGCAAACGCGTTTGGAGACGACGG
	11297	GCGACGCCAGCGTGAGCGCG	GCGACGCCAGCGTGAGCGCGCAAGCGC	ACCACGTCTCACACCgGCGACGCCAGCGTGAGCGCGGTTTTAGAGCTAGAAATAGCAAGTTAAAATAAGGCTAGTCCGTTATCAACTTGAAAAAGTGGCACCGAGTCGGTGCTTTTTTATATTGAAACGCGACGCCAGCGTGAGCGCGCAAGCGCGTTTGGAGACGACGG
	11298	GCGACGCCAGCGTGAGCGCG	GCGACGCCAGCGTGAGCGCGCAACCGC	ACCACGTCTCACACCgGCGACGCCAGCGTGAGCGCGGTTTTAGAGCTAGAAATAGCAAGTTAAAATAAGGCTAGTCCGTTATCAACTTGAAAAAGTGGCACCGAGTCGGTGCTTTTTTGCAGCGGCACGCGACGCCAGCGTGAGCGCGCAACCGCGTTTGGAGACGACGG
	11299	GCGACGCCAGCGTGAGCGCG	GCGACGCCAGCGTGAGCGCGCAATCGC	ACCACGTCTCACACCgGCGACGCCAGCGTGAGCGCGGTTTTAGAGCTAGAAATAGCAAGTTAAAATAAGGCTAGTCCGTTATCAACTTGAAAAAGTGGCACCGAGTCGGTGCTTTTTTGCGCTCGTACGCGACGCCAGCGTGAGCGCGCAATCGCGTTTGGAGACGACGG
	11300	GCGACGCCAGCGTGAGCGCG	GCGACGCCAGCGTGAGCGCGCAGACGC	ACCACGTCTCACACCgGCGACGCCAGCGTGAGCGCGGTTTTAGAGCTAGAAATAGCAAGTTAAAATAAGGCTAGTCCGTTATCAACTTGAAAAAGTGGCACCGAGTCGGTGCTTTTTTCAACCTAAACGCGACGCCAGCGTGAGCGCGCAGACGCGTTTGGAGACGACGG
	11301	GCGACGCCAGCGTGAGCGCG	GCGACGCCAGCGTGAGCGCGCAGGCGC	ACCACGTCTCACACCgGCGACGCCAGCGTGAGCGCGGTTTTAGAGCTAGAAATAGCAAGTTAAAATAAGGCTAGTCCGTTATCAACTTGAAAAAGTGGCACCGAGTCGGTGCTTTTTTTCCAATGCACGCGACGCCAGCGTGAGCGCGCAGGCGCGTTTGGAGACGACGG
	11302	GCGACGCCAGCGTGAGCGCG	GCGACGCCAGCGTGAGCGCGCAGCCGC	ACCACGTCTCACACCgGCGACGCCAGCGTGAGCGCGGTTTTAGAGCTAGAAATAGCAAGTTAAAATAAGGCTAGTCCGTTATCAACTTGAAAAAGTGGCACCGAGTCGGTGCTTTTTTCCTGTCCAACGCGACGCCAGCGTGAGCGCGCAGCCGCGTTTGGAGACGACGG
	11303	GCGACGCCAGCGTGAGCGCG	GCGACGCCAGCGTGAGCGCGCAGTCGC	ACCACGTCTCACACCgGCGACGCCAGCGTGAGCGCGGTTTTAGAGCTAGAAATAGCAAGTTAAAATAAGGCTAGTCCGTTATCAACTTGAAAAAGTGGCACCGAGTCGGTGCTTTTTTTGGAACAAACGCGACGCCAGCGTGAGCGCGCAGTCGCGTTTGGAGACGACGG
	11304	GCGACGCCAGCGTGAGCGCG	GCGACGCCAGCGTGAGCGCGCACACGC	ACCACGTCTCACACCgGCGACGCCAGCGTGAGCGCGGTTTTAGAGCTAGAAATAGCAAGTTAAAATAAGGCTAGTCCGTTATCAACTTGAAAAAGTGGCACCGAGTCGGTGCTTTTTTCGGTTGTAACGCGACGCCAGCGTGAGCGCGCACACGCGTTTGGAGACGACGG
	11305	GCGACGCCAGCGTGAGCGCG	GCGACGCCAGCGTGAGCGCGCACGCGC	ACCACGTCTCACACCgGCGACGCCAGCGTGAGCGCGGTTTTAGAGCTAGAAATAGCAAGTTAAAATAAGGCTAGTCCGTTATCAACTTGAAAAAGTGGCACCGAGTCGGTGCTTTTTTGGTTGCAAACGCGACGCCAGCGTGAGCGCGCACGCGCGTTTGGAGACGACGG
	11306	GCGACGCCAGCGTGAGCGCG	GCGACGCCAGCGTGAGCGCGCACCCGC	ACCACGTCTCACACCgGCGACGCCAGCGTGAGCGCGGTTTTAGAGCTAGAAATAGCAAGTTAAAATAAGGCTAGTCCGTTATCAACTTGAAAAAGTGGCACCGAGTCGGTGCTTTTTTCTGGCACGACGCGACGCCAGCGTGAGCGCGCACCCGCGTTTGGAGACGACGG
	11307	GCGACGCCAGCGTGAGCGCG	GCGACGCCAGCGTGAGCGCGCACTCGC	ACCACGTCTCACACCgGCGACGCCAGCGTGAGCGCGGTTTTAGAGCTAGAAATAGCAAGTTAAAATAAGGCTAGTCCGTTATCAACTTGAAAAAGTGGCACCGAGTCGGTGCTTTTTTGTTGGCCGACGCGACGCCAGCGTGAGCGCGCACTCGCGTTTGGAGACGACGG
	11308	GCGACGCCAGCGTGAGCGCG	GCGACGCCAGCGTGAGCGCGCATACGC	ACCACGTCTCACACCgGCGACGCCAGCGTGAGCGCGGTTTTAGAGCTAGAAATAGCAAGTTAAAATAAGGCTAGTCCGTTATCAACTTGAAAAAGTGGCACCGAGTCGGTGCTTTTTTCGGAATCAACGCGACGCCAGCGTGAGCGCGCATACGCGTTTGGAGACGACGG
	11309	GCGACGCCAGCGTGAGCGCG	GCGACGCCAGCGTGAGCGCGCATGCGC	ACCACGTCTCACACCgGCGACGCCAGCGTGAGCGCGGTTTTAGAGCTAGAAATAGCAAGTTAAAATAAGGCTAGTCCGTTATCAACTTGAAAAAGTGGCACCGAGTCGGTGCTTTTTTAAGTTACTACGCGACGCCAGCGTGAGCGCGCATGCGCGTTTGGAGACGACGG
	11310	GCGACGCCAGCGTGAGCGCG	GCGACGCCAGCGTGAGCGCGCATCCGC	ACCACGTCTCACACCgGCGACGCCAGCGTGAGCGCGGTTTTAGAGCTAGAAATAGCAAGTTAAAATAAGGCTAGTCCGTTATCAACTTGAAAAAGTGGCACCGAGTCGGTGCTTTTTTAATCTAACACGCGACGCCAGCGTGAGCGCGCATCCGCGTTTGGAGACGACGG
	11311	GCGACGCCAGCGTGAGCGCG	GCGACGCCAGCGTGAGCGCGCATTCGC	ACCACGTCTCACACCgGCGACGCCAGCGTGAGCGCGGTTTTAGAGCTAGAAATAGCAAGTTAAAATAAGGCTAGTCCGTTATCAACTTGAAAAAGTGGCACCGAGTCGGTGCTTTTTTTGTTCAGGACGCGACGCCAGCGTGAGCGCGCATTCGCGTTTGGAGACGACGG
	11312	GCGACGCCAGCGTGAGCGCG	GCGACGCCAGCGTGAGCGCGCGAACGC	ACCACGTCTCACACCgGCGACGCCAGCGTGAGCGCGGTTTTAGAGCTAGAAATAGCAAGTTAAAATAAGGCTAGTCCGTTATCAACTTGAAAAAGTGGCACCGAGTCGGTGCTTTTTTGTAACTGAACGCGACGCCAGCGTGAGCGCGCGAACGCGTTTGGAGACGACGG
	11313	GCGACGCCAGCGTGAGCGCG	GCGACGCCAGCGTGAGCGCGCGAGCGC	ACCACGTCTCACACCgGCGACGCCAGCGTGAGCGCGGTTTTAGAGCTAGAAATAGCAAGTTAAAATAAGGCTAGTCCGTTATCAACTTGAAAAAGTGGCACCGAGTCGGTGCTTTTTTCTTAACGTACGCGACGCCAGCGTGAGCGCGCGAGCGCGTTTGGAGACGACGG
	11314	GCGACGCCAGCGTGAGCGCG	GCGACGCCAGCGTGAGCGCGCGACCGC	ACCACGTCTCACACCgGCGACGCCAGCGTGAGCGCGGTTTTAGAGCTAGAAATAGCAAGTTAAAATAAGGCTAGTCCGTTATCAACTTGAAAAAGTGGCACCGAGTCGGTGCTTTTTTTGAGAATGACGCGACGCCAGCGTGAGCGCGCGACCGCGTTTGGAGACGACGG
	11315	GCGACGCCAGCGTGAGCGCG	GCGACGCCAGCGTGAGCGCGCGATCGC	ACCACGTCTCACACCgGCGACGCCAGCGTGAGCGCGGTTTTAGAGCTAGAAATAGCAAGTTAAAATAAGGCTAGTCCGTTATCAACTTGAAAAAGTGGCACCGAGTCGGTGCTTTTTTAGAACATCACGCGACGCCAGCGTGAGCGCGCGATCGCGTTTGGAGACGACGG
	11316	GCGACGCCAGCGTGAGCGCG	GCGACGCCAGCGTGAGCGCGCGGACGC	ACCACGTCTCACACCgGCGACGCCAGCGTGAGCGCGGTTTTAGAGCTAGAAATAGCAAGTTAAAATAAGGCTAGTCCGTTATCAACTTGAAAAAGTGGCACCGAGTCGGTGCTTTTTTTAAGGCAAACGCGACGCCAGCGTGAGCGCGCGGACGCGTTTGGAGACGACGG
	11317	GCGACGCCAGCGTGAGCGCG	GCGACGCCAGCGTGAGCGCGCGGGCGC	ACCACGTCTCACACCgGCGACGCCAGCGTGAGCGCGGTTTTAGAGCTAGAAATAGCAAGTTAAAATAAGGCTAGTCCGTTATCAACTTGAAAAAGTGGCACCGAGTCGGTGCTTTTTTCTCACGAAACGCGACGCCAGCGTGAGCGCGCGGGCGCGTTTGGAGACGACGG
	11318	GCGACGCCAGCGTGAGCGCG	GCGACGCCAGCGTGAGCGCGCGGCCGC	ACCACGTCTCACACCgGCGACGCCAGCGTGAGCGCGGTTTTAGAGCTAGAAATAGCAAGTTAAAATAAGGCTAGTCCGTTATCAACTTGAAAAAGTGGCACCGAGTCGGTGCTTTTTTTCCGAGCTACGCGACGCCAGCGTGAGCGCGCGGCCGCGTTTGGAGACGACGG
	11319	GCGACGCCAGCGTGAGCGCG	GCGACGCCAGCGTGAGCGCGCGGTCGC	ACCACGTCTCACACCgGCGACGCCAGCGTGAGCGCGGTTTTAGAGCTAGAAATAGCAAGTTAAAATAAGGCTAGTCCGTTATCAACTTGAAAAAGTGGCACCGAGTCGGTGCTTTTTTTAACCTCGACGCGACGCCAGCGTGAGCGCGCGGTCGCGTTTGGAGACGACGG
	11320	GCGACGCCAGCGTGAGCGCG	GCGACGCCAGCGTGAGCGCGCGCACGC	ACCACGTCTCACACCgGCGACGCCAGCGTGAGCGCGGTTTTAGAGCTAGAAATAGCAAGTTAAAATAAGGCTAGTCCGTTATCAACTTGAAAAAGTGGCACCGAGTCGGTGCTTTTTTCCTGAGTGACGCGACGCCAGCGTGAGCGCGCGCACGCGTTTGGAGACGACGG
	11321	GCGACGCCAGCGTGAGCGCG	GCGACGCCAGCGTGAGCGCGCGCGCGC	ACCACGTCTCACACCgGCGACGCCAGCGTGAGCGCGGTTTTAGAGCTAGAAATAGCAAGTTAAAATAAGGCTAGTCCGTTATCAACTTGAAAAAGTGGCACCGAGTCGGTGCTTTTTTGGATTCATACGCGACGCCAGCGTGAGCGCGCGCGCGCGTTTGGAGACGACGG
	11322	GCGACGCCAGCGTGAGCGCG	GCGACGCCAGCGTGAGCGCGCGCCCGC	ACCACGTCTCACACCgGCGACGCCAGCGTGAGCGCGGTTTTAGAGCTAGAAATAGCAAGTTAAAATAAGGCTAGTCCGTTATCAACTTGAAAAAGTGGCACCGAGTCGGTGCTTTTTTGCTCCACTACGCGACGCCAGCGTGAGCGCGCGCCCGCGTTTGGAGACGACGG
	11323	GCGACGCCAGCGTGAGCGCG	GCGACGCCAGCGTGAGCGCGCGCTCGC	ACCACGTCTCACACCgGCGACGCCAGCGTGAGCGCGGTTTTAGAGCTAGAAATAGCAAGTTAAAATAAGGCTAGTCCGTTATCAACTTGAAAAAGTGGCACCGAGTCGGTGCTTTTTTTATTGGTTACGCGACGCCAGCGTGAGCGCGCGCTCGCGTTTGGAGACGACGG
	11324	GCGACGCCAGCGTGAGCGCG	GCGACGCCAGCGTGAGCGCGCGTACGC	ACCACGTCTCACACCgGCGACGCCAGCGTGAGCGCGGTTTTAGAGCTAGAAATAGCAAGTTAAAATAAGGCTAGTCCGTTATCAACTTGAAAAAGTGGCACCGAGTCGGTGCTTTTTTTGTAGCCTACGCGACGCCAGCGTGAGCGCGCGTACGCGTTTGGAGACGACGG
	11325	GCGACGCCAGCGTGAGCGCG	GCGACGCCAGCGTGAGCGCGCGTGCGC	ACCACGTCTCACACCgGCGACGCCAGCGTGAGCGCGGTTTTAGAGCTAGAAATAGCAAGTTAAAATAAGGCTAGTCCGTTATCAACTTGAAAAAGTGGCACCGAGTCGGTGCTTTTTTCTAGGTTGACGCGACGCCAGCGTGAGCGCGCGTGCGCGTTTGGAGACGACGG
	11326	GCGACGCCAGCGTGAGCGCG	GCGACGCCAGCGTGAGCGCGCGTCCGC	ACCACGTCTCACACCgGCGACGCCAGCGTGAGCGCGGTTTTAGAGCTAGAAATAGCAAGTTAAAATAAGGCTAGTCCGTTATCAACTTGAAAAAGTGGCACCGAGTCGGTGCTTTTTTGGTTCCTAACGCGACGCCAGCGTGAGCGCGCGTCCGCGTTTGGAGACGACGG
	11327	GCGACGCCAGCGTGAGCGCG	GCGACGCCAGCGTGAGCGCGCGTTCGC	ACCACGTCTCACACCgGCGACGCCAGCGTGAGCGCGGTTTTAGAGCTAGAAATAGCAAGTTAAAATAAGGCTAGTCCGTTATCAACTTGAAAAAGTGGCACCGAGTCGGTGCTTTTTTGATACAGGACGCGACGCCAGCGTGAGCGCGCGTTCGCGTTTGGAGACGACGG
	11328	GCGACGCCAGCGTGAGCGCG	GCGACGCCAGCGTGAGCGCGCCAACGC	ACCACGTCTCACACCgGCGACGCCAGCGTGAGCGCGGTTTTAGAGCTAGAAATAGCAAGTTAAAATAAGGCTAGTCCGTTATCAACTTGAAAAAGTGGCACCGAGTCGGTGCTTTTTTACTAGTGCACGCGACGCCAGCGTGAGCGCGCCAACGCGTTTGGAGACGACGG
	11329	GCGACGCCAGCGTGAGCGCG	GCGACGCCAGCGTGAGCGCGCCAGCGC	ACCACGTCTCACACCgGCGACGCCAGCGTGAGCGCGGTTTTAGAGCTAGAAATAGCAAGTTAAAATAAGGCTAGTCCGTTATCAACTTGAAAAAGTGGCACCGAGTCGGTGCTTTTTTAGTAGTATACGCGACGCCAGCGTGAGCGCGCCAGCGCGTTTGGAGACGACGG
	11330	GCGACGCCAGCGTGAGCGCG	GCGACGCCAGCGTGAGCGCGCCACCGC	ACCACGTCTCACACCgGCGACGCCAGCGTGAGCGCGGTTTTAGAGCTAGAAATAGCAAGTTAAAATAAGGCTAGTCCGTTATCAACTTGAAAAAGTGGCACCGAGTCGGTGCTTTTTTTGCACAAGACGCGACGCCAGCGTGAGCGCGCCACCGCGTTTGGAGACGACGG
	11331	GCGACGCCAGCGTGAGCGCG	GCGACGCCAGCGTGAGCGCGCCATCGC	ACCACGTCTCACACCgGCGACGCCAGCGTGAGCGCGGTTTTAGAGCTAGAAATAGCAAGTTAAAATAAGGCTAGTCCGTTATCAACTTGAAAAAGTGGCACCGAGTCGGTGCTTTTTTTGTCCGCGACGCGACGCCAGCGTGAGCGCGCCATCGCGTTTGGAGACGACGG
	11332	GCGACGCCAGCGTGAGCGCG	GCGACGCCAGCGTGAGCGCGCCGACGC	ACCACGTCTCACACCgGCGACGCCAGCGTGAGCGCGGTTTTAGAGCTAGAAATAGCAAGTTAAAATAAGGCTAGTCCGTTATCAACTTGAAAAAGTGGCACCGAGTCGGTGCTTTTTTTTGGCTACACGCGACGCCAGCGTGAGCGCGCCGACGCGTTTGGAGACGACGG
	11333	GCGACGCCAGCGTGAGCGCG	GCGACGCCAGCGTGAGCGCGCCGGCGC	ACCACGTCTCACACCgGCGACGCCAGCGTGAGCGCGGTTTTAGAGCTAGAAATAGCAAGTTAAAATAAGGCTAGTCCGTTATCAACTTGAAAAAGTGGCACCGAGTCGGTGCTTTTTTTGCTCAGTACGCGACGCCAGCGTGAGCGCGCCGGCGCGTTTGGAGACGACGG
	11334	GCGACGCCAGCGTGAGCGCG	GCGACGCCAGCGTGAGCGCGCCGCCGC	ACCACGTCTCACACCgGCGACGCCAGCGTGAGCGCGGTTTTAGAGCTAGAAATAGCAAGTTAAAATAAGGCTAGTCCGTTATCAACTTGAAAAAGTGGCACCGAGTCGGTGCTTTTTTCCTAAGCCACGCGACGCCAGCGTGAGCGCGCCGCCGCGTTTGGAGACGACGG
	11335	GCGACGCCAGCGTGAGCGCG	GCGACGCCAGCGTGAGCGCGCCGTCGC	ACCACGTCTCACACCgGCGACGCCAGCGTGAGCGCGGTTTTAGAGCTAGAAATAGCAAGTTAAAATAAGGCTAGTCCGTTATCAACTTGAAAAAGTGGCACCGAGTCGGTGCTTTTTTTCACTCCGACGCGACGCCAGCGTGAGCGCGCCGTCGCGTTTGGAGACGACGG
	11336	GCGACGCCAGCGTGAGCGCG	GCGACGCCAGCGTGAGCGCGCCCACGC	ACCACGTCTCACACCgGCGACGCCAGCGTGAGCGCGGTTTTAGAGCTAGAAATAGCAAGTTAAAATAAGGCTAGTCCGTTATCAACTTGAAAAAGTGGCACCGAGTCGGTGCTTTTTTCTGATCAGACGCGACGCCAGCGTGAGCGCGCCCACGCGTTTGGAGACGACGG
	11337	GCGACGCCAGCGTGAGCGCG	GCGACGCCAGCGTGAGCGCGCCCGCGC	ACCACGTCTCACACCgGCGACGCCAGCGTGAGCGCGGTTTTAGAGCTAGAAATAGCAAGTTAAAATAAGGCTAGTCCGTTATCAACTTGAAAAAGTGGCACCGAGTCGGTGCTTTTTTCAGTTGCGACGCGACGCCAGCGTGAGCGCGCCCGCGCGTTTGGAGACGACGG
	11338	GCGACGCCAGCGTGAGCGCG	GCGACGCCAGCGTGAGCGCGCCCCCGC	ACCACGTCTCACACCgGCGACGCCAGCGTGAGCGCGGTTTTAGAGCTAGAAATAGCAAGTTAAAATAAGGCTAGTCCGTTATCAACTTGAAAAAGTGGCACCGAGTCGGTGCTTTTTTTCCACTACACGCGACGCCAGCGTGAGCGCGCCCCCGCGTTTGGAGACGACGG
	11339	GCGACGCCAGCGTGAGCGCG	GCGACGCCAGCGTGAGCGCGCCCTCGC	ACCACGTCTCACACCgGCGACGCCAGCGTGAGCGCGGTTTTAGAGCTAGAAATAGCAAGTTAAAATAAGGCTAGTCCGTTATCAACTTGAAAAAGTGGCACCGAGTCGGTGCTTTTTTTGACGTGGACGCGACGCCAGCGTGAGCGCGCCCTCGCGTTTGGAGACGACGG
	11340	GCGACGCCAGCGTGAGCGCG	GCGACGCCAGCGTGAGCGCGCCTACGC	ACCACGTCTCACACCgGCGACGCCAGCGTGAGCGCGGTTTTAGAGCTAGAAATAGCAAGTTAAAATAAGGCTAGTCCGTTATCAACTTGAAAAAGTGGCACCGAGTCGGTGCTTTTTTTCAGCCAGACGCGACGCCAGCGTGAGCGCGCCTACGCGTTTGGAGACGACGG
	11341	GCGACGCCAGCGTGAGCGCG	GCGACGCCAGCGTGAGCGCGCCTGCGC	ACCACGTCTCACACCgGCGACGCCAGCGTGAGCGCGGTTTTAGAGCTAGAAATAGCAAGTTAAAATAAGGCTAGTCCGTTATCAACTTGAAAAAGTGGCACCGAGTCGGTGCTTTTTTTGACTATCACGCGACGCCAGCGTGAGCGCGCCTGCGCGTTTGGAGACGACGG
	11342	GCGACGCCAGCGTGAGCGCG	GCGACGCCAGCGTGAGCGCGCCTCCGC	ACCACGTCTCACACCgGCGACGCCAGCGTGAGCGCGGTTTTAGAGCTAGAAATAGCAAGTTAAAATAAGGCTAGTCCGTTATCAACTTGAAAAAGTGGCACCGAGTCGGTGCTTTTTTATCACCGCACGCGACGCCAGCGTGAGCGCGCCTCCGCGTTTGGAGACGACGG
	11343	GCGACGCCAGCGTGAGCGCG	GCGACGCCAGCGTGAGCGCGCCTTCGC	ACCACGTCTCACACCgGCGACGCCAGCGTGAGCGCGGTTTTAGAGCTAGAAATAGCAAGTTAAAATAAGGCTAGTCCGTTATCAACTTGAAAAAGTGGCACCGAGTCGGTGCTTTTTTACGACCAGACGCGACGCCAGCGTGAGCGCGCCTTCGCGTTTGGAGACGACGG
	11344	GCGACGCCAGCGTGAGCGCG	GCGACGCCAGCGTGAGCGCGCTAACGC	ACCACGTCTCACACCgGCGACGCCAGCGTGAGCGCGGTTTTAGAGCTAGAAATAGCAAGTTAAAATAAGGCTAGTCCGTTATCAACTTGAAAAAGTGGCACCGAGTCGGTGCTTTTTTCATCGGCTACGCGACGCCAGCGTGAGCGCGCTAACGCGTTTGGAGACGACGG
	11345	GCGACGCCAGCGTGAGCGCG	GCGACGCCAGCGTGAGCGCGCTAGCGC	ACCACGTCTCACACCgGCGACGCCAGCGTGAGCGCGGTTTTAGAGCTAGAAATAGCAAGTTAAAATAAGGCTAGTCCGTTATCAACTTGAAAAAGTGGCACCGAGTCGGTGCTTTTTTGAACCACAACGCGACGCCAGCGTGAGCGCGCTAGCGCGTTTGGAGACGACGG
	11346	GCGACGCCAGCGTGAGCGCG	GCGACGCCAGCGTGAGCGCGCTACCGC	ACCACGTCTCACACCgGCGACGCCAGCGTGAGCGCGGTTTTAGAGCTAGAAATAGCAAGTTAAAATAAGGCTAGTCCGTTATCAACTTGAAAAAGTGGCACCGAGTCGGTGCTTTTTTCAGGCGAAACGCGACGCCAGCGTGAGCGCGCTACCGCGTTTGGAGACGACGG
	11347	GCGACGCCAGCGTGAGCGCG	GCGACGCCAGCGTGAGCGCGCTATCGC	ACCACGTCTCACACCgGCGACGCCAGCGTGAGCGCGGTTTTAGAGCTAGAAATAGCAAGTTAAAATAAGGCTAGTCCGTTATCAACTTGAAAAAGTGGCACCGAGTCGGTGCTTTTTTCTACATTAACGCGACGCCAGCGTGAGCGCGCTATCGCGTTTGGAGACGACGG
	11348	GCGACGCCAGCGTGAGCGCG	GCGACGCCAGCGTGAGCGCGCTGACGC	ACCACGTCTCACACCgGCGACGCCAGCGTGAGCGCGGTTTTAGAGCTAGAAATAGCAAGTTAAAATAAGGCTAGTCCGTTATCAACTTGAAAAAGTGGCACCGAGTCGGTGCTTTTTTCTCACTGAACGCGACGCCAGCGTGAGCGCGCTGACGCGTTTGGAGACGACGG
	11349	GCGACGCCAGCGTGAGCGCG	GCGACGCCAGCGTGAGCGCGCTGGCGC	ACCACGTCTCACACCgGCGACGCCAGCGTGAGCGCGGTTTTAGAGCTAGAAATAGCAAGTTAAAATAAGGCTAGTCCGTTATCAACTTGAAAAAGTGGCACCGAGTCGGTGCTTTTTTATTCGTAGACGCGACGCCAGCGTGAGCGCGCTGGCGCGTTTGGAGACGACGG
	11350	GCGACGCCAGCGTGAGCGCG	GCGACGCCAGCGTGAGCGCGCTGCCGC	ACCACGTCTCACACCgGCGACGCCAGCGTGAGCGCGGTTTTAGAGCTAGAAATAGCAAGTTAAAATAAGGCTAGTCCGTTATCAACTTGAAAAAGTGGCACCGAGTCGGTGCTTTTTTTGGCATGAACGCGACGCCAGCGTGAGCGCGCTGCCGCGTTTGGAGACGACGG
	11351	GCGACGCCAGCGTGAGCGCG	GCGACGCCAGCGTGAGCGCGCTGTCGC	ACCACGTCTCACACCgGCGACGCCAGCGTGAGCGCGGTTTTAGAGCTAGAAATAGCAAGTTAAAATAAGGCTAGTCCGTTATCAACTTGAAAAAGTGGCACCGAGTCGGTGCTTTTTTCATTACAGACGCGACGCCAGCGTGAGCGCGCTGTCGCGTTTGGAGACGACGG
	11352	GCGACGCCAGCGTGAGCGCG	GCGACGCCAGCGTGAGCGCGCTCACGC	ACCACGTCTCACACCgGCGACGCCAGCGTGAGCGCGGTTTTAGAGCTAGAAATAGCAAGTTAAAATAAGGCTAGTCCGTTATCAACTTGAAAAAGTGGCACCGAGTCGGTGCTTTTTTTTCGGAAGACGCGACGCCAGCGTGAGCGCGCTCACGCGTTTGGAGACGACGG
	11353	GCGACGCCAGCGTGAGCGCG	GCGACGCCAGCGTGAGCGCGCTCGCGC	ACCACGTCTCACACCgGCGACGCCAGCGTGAGCGCGGTTTTAGAGCTAGAAATAGCAAGTTAAAATAAGGCTAGTCCGTTATCAACTTGAAAAAGTGGCACCGAGTCGGTGCTTTTTTGTGACGTCACGCGACGCCAGCGTGAGCGCGCTCGCGCGTTTGGAGACGACGG
	11354	GCGACGCCAGCGTGAGCGCG	GCGACGCCAGCGTGAGCGCGCTCCCGC	ACCACGTCTCACACCgGCGACGCCAGCGTGAGCGCGGTTTTAGAGCTAGAAATAGCAAGTTAAAATAAGGCTAGTCCGTTATCAACTTGAAAAAGTGGCACCGAGTCGGTGCTTTTTTCGGTACCAACGCGACGCCAGCGTGAGCGCGCTCCCGCGTTTGGAGACGACGG
	11355	GCGACGCCAGCGTGAGCGCG	GCGACGCCAGCGTGAGCGCGCTCTCGC	ACCACGTCTCACACCgGCGACGCCAGCGTGAGCGCGGTTTTAGAGCTAGAAATAGCAAGTTAAAATAAGGCTAGTCCGTTATCAACTTGAAAAAGTGGCACCGAGTCGGTGCTTTTTTGCGTCTGCACGCGACGCCAGCGTGAGCGCGCTCTCGCGTTTGGAGACGACGG
	11356	GCGACGCCAGCGTGAGCGCG	GCGACGCCAGCGTGAGCGCGCTTACGC	ACCACGTCTCACACCgGCGACGCCAGCGTGAGCGCGGTTTTAGAGCTAGAAATAGCAAGTTAAAATAAGGCTAGTCCGTTATCAACTTGAAAAAGTGGCACCGAGTCGGTGCTTTTTTCTGTACGTACGCGACGCCAGCGTGAGCGCGCTTACGCGTTTGGAGACGACGG
	11357	GCGACGCCAGCGTGAGCGCG	GCGACGCCAGCGTGAGCGCGCTTGCGC	ACCACGTCTCACACCgGCGACGCCAGCGTGAGCGCGGTTTTAGAGCTAGAAATAGCAAGTTAAAATAAGGCTAGTCCGTTATCAACTTGAAAAAGTGGCACCGAGTCGGTGCTTTTTTCGTGAACTACGCGACGCCAGCGTGAGCGCGCTTGCGCGTTTGGAGACGACGG
	11358	GCGACGCCAGCGTGAGCGCG	GCGACGCCAGCGTGAGCGCGCTTCCGC	ACCACGTCTCACACCgGCGACGCCAGCGTGAGCGCGGTTTTAGAGCTAGAAATAGCAAGTTAAAATAAGGCTAGTCCGTTATCAACTTGAAAAAGTGGCACCGAGTCGGTGCTTTTTTGCGCGAGAACGCGACGCCAGCGTGAGCGCGCTTCCGCGTTTGGAGACGACGG
	11359	GCGACGCCAGCGTGAGCGCG	GCGACGCCAGCGTGAGCGCGCTTTCGC	ACCACGTCTCACACCgGCGACGCCAGCGTGAGCGCGGTTTTAGAGCTAGAAATAGCAAGTTAAAATAAGGCTAGTCCGTTATCAACTTGAAAAAGTGGCACCGAGTCGGTGCTTTTTTTGGCGGTTACGCGACGCCAGCGTGAGCGCGCTTTCGCGTTTGGAGACGACGG
	11360	GCGACGCCAGCGTGAGCGCG	GCGACGCCAGCGTGAGCGCGTAAACGC	ACCACGTCTCACACCgGCGACGCCAGCGTGAGCGCGGTTTTAGAGCTAGAAATAGCAAGTTAAAATAAGGCTAGTCCGTTATCAACTTGAAAAAGTGGCACCGAGTCGGTGCTTTTTTGAGCCTTGACGCGACGCCAGCGTGAGCGCGTAAACGCGTTTGGAGACGACGG
	11361	GCGACGCCAGCGTGAGCGCG	GCGACGCCAGCGTGAGCGCGTAAGCGC	ACCACGTCTCACACCgGCGACGCCAGCGTGAGCGCGGTTTTAGAGCTAGAAATAGCAAGTTAAAATAAGGCTAGTCCGTTATCAACTTGAAAAAGTGGCACCGAGTCGGTGCTTTTTTAGTGACTCACGCGACGCCAGCGTGAGCGCGTAAGCGCGTTTGGAGACGACGG
	11362	GCGACGCCAGCGTGAGCGCG	GCGACGCCAGCGTGAGCGCGTAACCGC	ACCACGTCTCACACCgGCGACGCCAGCGTGAGCGCGGTTTTAGAGCTAGAAATAGCAAGTTAAAATAAGGCTAGTCCGTTATCAACTTGAAAAAGTGGCACCGAGTCGGTGCTTTTTTTTAAGCAGACGCGACGCCAGCGTGAGCGCGTAACCGCGTTTGGAGACGACGG
	11363	GCGACGCCAGCGTGAGCGCG	GCGACGCCAGCGTGAGCGCGTAATCGC	ACCACGTCTCACACCgGCGACGCCAGCGTGAGCGCGGTTTTAGAGCTAGAAATAGCAAGTTAAAATAAGGCTAGTCCGTTATCAACTTGAAAAAGTGGCACCGAGTCGGTGCTTTTTTGAATTGCTACGCGACGCCAGCGTGAGCGCGTAATCGCGTTTGGAGACGACGG
	11364	GCGACGCCAGCGTGAGCGCG	GCGACGCCAGCGTGAGCGCGTAGACGC	ACCACGTCTCACACCgGCGACGCCAGCGTGAGCGCGGTTTTAGAGCTAGAAATAGCAAGTTAAAATAAGGCTAGTCCGTTATCAACTTGAAAAAGTGGCACCGAGTCGGTGCTTTTTTCCATAGTGACGCGACGCCAGCGTGAGCGCGTAGACGCGTTTGGAGACGACGG
	11365	GCGACGCCAGCGTGAGCGCG	GCGACGCCAGCGTGAGCGCGTAGGCGC	ACCACGTCTCACACCgGCGACGCCAGCGTGAGCGCGGTTTTAGAGCTAGAAATAGCAAGTTAAAATAAGGCTAGTCCGTTATCAACTTGAAAAAGTGGCACCGAGTCGGTGCTTTTTTGCGCTCTAACGCGACGCCAGCGTGAGCGCGTAGGCGCGTTTGGAGACGACGG
	11366	GCGACGCCAGCGTGAGCGCG	GCGACGCCAGCGTGAGCGCGTAGCCGC	ACCACGTCTCACACCgGCGACGCCAGCGTGAGCGCGGTTTTAGAGCTAGAAATAGCAAGTTAAAATAAGGCTAGTCCGTTATCAACTTGAAAAAGTGGCACCGAGTCGGTGCTTTTTTATATTCTTACGCGACGCCAGCGTGAGCGCGTAGCCGCGTTTGGAGACGACGG
	11367	GCGACGCCAGCGTGAGCGCG	GCGACGCCAGCGTGAGCGCGTAGTCGC	ACCACGTCTCACACCgGCGACGCCAGCGTGAGCGCGGTTTTAGAGCTAGAAATAGCAAGTTAAAATAAGGCTAGTCCGTTATCAACTTGAAAAAGTGGCACCGAGTCGGTGCTTTTTTACGTGAGCACGCGACGCCAGCGTGAGCGCGTAGTCGCGTTTGGAGACGACGG
	11368	GCGACGCCAGCGTGAGCGCG	GCGACGCCAGCGTGAGCGCGTACACGC	ACCACGTCTCACACCgGCGACGCCAGCGTGAGCGCGGTTTTAGAGCTAGAAATAGCAAGTTAAAATAAGGCTAGTCCGTTATCAACTTGAAAAAGTGGCACCGAGTCGGTGCTTTTTTTAGCATCTACGCGACGCCAGCGTGAGCGCGTACACGCGTTTGGAGACGACGG
	11369	GCGACGCCAGCGTGAGCGCG	GCGACGCCAGCGTGAGCGCGTACGCGC	ACCACGTCTCACACCgGCGACGCCAGCGTGAGCGCGGTTTTAGAGCTAGAAATAGCAAGTTAAAATAAGGCTAGTCCGTTATCAACTTGAAAAAGTGGCACCGAGTCGGTGCTTTTTTCAGCCAACACGCGACGCCAGCGTGAGCGCGTACGCGCGTTTGGAGACGACGG
	11370	GCGACGCCAGCGTGAGCGCG	GCGACGCCAGCGTGAGCGCGTACCCGC	ACCACGTCTCACACCgGCGACGCCAGCGTGAGCGCGGTTTTAGAGCTAGAAATAGCAAGTTAAAATAAGGCTAGTCCGTTATCAACTTGAAAAAGTGGCACCGAGTCGGTGCTTTTTTCGACTTCGACGCGACGCCAGCGTGAGCGCGTACCCGCGTTTGGAGACGACGG
	11371	GCGACGCCAGCGTGAGCGCG	GCGACGCCAGCGTGAGCGCGTACTCGC	ACCACGTCTCACACCgGCGACGCCAGCGTGAGCGCGGTTTTAGAGCTAGAAATAGCAAGTTAAAATAAGGCTAGTCCGTTATCAACTTGAAAAAGTGGCACCGAGTCGGTGCTTTTTTGTCGGCGTACGCGACGCCAGCGTGAGCGCGTACTCGCGTTTGGAGACGACGG
	11372	GCGACGCCAGCGTGAGCGCG	GCGACGCCAGCGTGAGCGCGTATACGC	ACCACGTCTCACACCgGCGACGCCAGCGTGAGCGCGGTTTTAGAGCTAGAAATAGCAAGTTAAAATAAGGCTAGTCCGTTATCAACTTGAAAAAGTGGCACCGAGTCGGTGCTTTTTTCATCGCTCACGCGACGCCAGCGTGAGCGCGTATACGCGTTTGGAGACGACGG
	11373	GCGACGCCAGCGTGAGCGCG	GCGACGCCAGCGTGAGCGCGTATGCGC	ACCACGTCTCACACCgGCGACGCCAGCGTGAGCGCGGTTTTAGAGCTAGAAATAGCAAGTTAAAATAAGGCTAGTCCGTTATCAACTTGAAAAAGTGGCACCGAGTCGGTGCTTTTTTCTTCCGAGACGCGACGCCAGCGTGAGCGCGTATGCGCGTTTGGAGACGACGG
	11374	GCGACGCCAGCGTGAGCGCG	GCGACGCCAGCGTGAGCGCGTATCCGC	ACCACGTCTCACACCgGCGACGCCAGCGTGAGCGCGGTTTTAGAGCTAGAAATAGCAAGTTAAAATAAGGCTAGTCCGTTATCAACTTGAAAAAGTGGCACCGAGTCGGTGCTTTTTTGCGATAACACGCGACGCCAGCGTGAGCGCGTATCCGCGTTTGGAGACGACGG
	11375	GCGACGCCAGCGTGAGCGCG	GCGACGCCAGCGTGAGCGCGTATTCGC	ACCACGTCTCACACCgGCGACGCCAGCGTGAGCGCGGTTTTAGAGCTAGAAATAGCAAGTTAAAATAAGGCTAGTCCGTTATCAACTTGAAAAAGTGGCACCGAGTCGGTGCTTTTTTCTCTCTGAACGCGACGCCAGCGTGAGCGCGTATTCGCGTTTGGAGACGACGG
	11376	GCGACGCCAGCGTGAGCGCG	GCGACGCCAGCGTGAGCGCGTGAACGC	ACCACGTCTCACACCgGCGACGCCAGCGTGAGCGCGGTTTTAGAGCTAGAAATAGCAAGTTAAAATAAGGCTAGTCCGTTATCAACTTGAAAAAGTGGCACCGAGTCGGTGCTTTTTTTCATTAAGACGCGACGCCAGCGTGAGCGCGTGAACGCGTTTGGAGACGACGG
	11377	GCGACGCCAGCGTGAGCGCG	GCGACGCCAGCGTGAGCGCGTGAGCGC	ACCACGTCTCACACCgGCGACGCCAGCGTGAGCGCGGTTTTAGAGCTAGAAATAGCAAGTTAAAATAAGGCTAGTCCGTTATCAACTTGAAAAAGTGGCACCGAGTCGGTGCTTTTTTCCATAGGCACGCGACGCCAGCGTGAGCGCGTGAGCGCGTTTGGAGACGACGG
	11378	GCGACGCCAGCGTGAGCGCG	GCGACGCCAGCGTGAGCGCGTGACCGC	ACCACGTCTCACACCgGCGACGCCAGCGTGAGCGCGGTTTTAGAGCTAGAAATAGCAAGTTAAAATAAGGCTAGTCCGTTATCAACTTGAAAAAGTGGCACCGAGTCGGTGCTTTTTTCAGCGCTGACGCGACGCCAGCGTGAGCGCGTGACCGCGTTTGGAGACGACGG
	11379	GCGACGCCAGCGTGAGCGCG	GCGACGCCAGCGTGAGCGCGTGATCGC	ACCACGTCTCACACCgGCGACGCCAGCGTGAGCGCGGTTTTAGAGCTAGAAATAGCAAGTTAAAATAAGGCTAGTCCGTTATCAACTTGAAAAAGTGGCACCGAGTCGGTGCTTTTTTGAACCTGGACGCGACGCCAGCGTGAGCGCGTGATCGCGTTTGGAGACGACGG
	11380	GCGACGCCAGCGTGAGCGCG	GCGACGCCAGCGTGAGCGCGTGGACGC	ACCACGTCTCACACCgGCGACGCCAGCGTGAGCGCGGTTTTAGAGCTAGAAATAGCAAGTTAAAATAAGGCTAGTCCGTTATCAACTTGAAAAAGTGGCACCGAGTCGGTGCTTTTTTAACAAGTTACGCGACGCCAGCGTGAGCGCGTGGACGCGTTTGGAGACGACGG
	11381	GCGACGCCAGCGTGAGCGCG	GCGACGCCAGCGTGAGCGCGTGGGCGC	ACCACGTCTCACACCgGCGACGCCAGCGTGAGCGCGGTTTTAGAGCTAGAAATAGCAAGTTAAAATAAGGCTAGTCCGTTATCAACTTGAAAAAGTGGCACCGAGTCGGTGCTTTTTTTCAATAATACGCGACGCCAGCGTGAGCGCGTGGGCGCGTTTGGAGACGACGG
	11382	GCGACGCCAGCGTGAGCGCG	GCGACGCCAGCGTGAGCGCGTGGCCGC	ACCACGTCTCACACCgGCGACGCCAGCGTGAGCGCGGTTTTAGAGCTAGAAATAGCAAGTTAAAATAAGGCTAGTCCGTTATCAACTTGAAAAAGTGGCACCGAGTCGGTGCTTTTTTCAGGTACTACGCGACGCCAGCGTGAGCGCGTGGCCGCGTTTGGAGACGACGG
	11383	GCGACGCCAGCGTGAGCGCG	GCGACGCCAGCGTGAGCGCGTGGTCGC	ACCACGTCTCACACCgGCGACGCCAGCGTGAGCGCGGTTTTAGAGCTAGAAATAGCAAGTTAAAATAAGGCTAGTCCGTTATCAACTTGAAAAAGTGGCACCGAGTCGGTGCTTTTTTTCATCCTAACGCGACGCCAGCGTGAGCGCGTGGTCGCGTTTGGAGACGACGG
	11384	GCGACGCCAGCGTGAGCGCG	GCGACGCCAGCGTGAGCGCGTGCACGC	ACCACGTCTCACACCgGCGACGCCAGCGTGAGCGCGGTTTTAGAGCTAGAAATAGCAAGTTAAAATAAGGCTAGTCCGTTATCAACTTGAAAAAGTGGCACCGAGTCGGTGCTTTTTTGCCAGATAACGCGACGCCAGCGTGAGCGCGTGCACGCGTTTGGAGACGACGG
	11385	GCGACGCCAGCGTGAGCGCG	GCGACGCCAGCGTGAGCGCGTGCGCGC	ACCACGTCTCACACCgGCGACGCCAGCGTGAGCGCGGTTTTAGAGCTAGAAATAGCAAGTTAAAATAAGGCTAGTCCGTTATCAACTTGAAAAAGTGGCACCGAGTCGGTGCTTTTTTGTTGTAAGACGCGACGCCAGCGTGAGCGCGTGCGCGCGTTTGGAGACGACGG
	11386	GCGACGCCAGCGTGAGCGCG	GCGACGCCAGCGTGAGCGCGTGCCCGC	ACCACGTCTCACACCgGCGACGCCAGCGTGAGCGCGGTTTTAGAGCTAGAAATAGCAAGTTAAAATAAGGCTAGTCCGTTATCAACTTGAAAAAGTGGCACCGAGTCGGTGCTTTTTTAAGTCAGGACGCGACGCCAGCGTGAGCGCGTGCCCGCGTTTGGAGACGACGG
	11387	GCGACGCCAGCGTGAGCGCG	GCGACGCCAGCGTGAGCGCGTGCTCGC	ACCACGTCTCACACCgGCGACGCCAGCGTGAGCGCGGTTTTAGAGCTAGAAATAGCAAGTTAAAATAAGGCTAGTCCGTTATCAACTTGAAAAAGTGGCACCGAGTCGGTGCTTTTTTCCAGATGAACGCGACGCCAGCGTGAGCGCGTGCTCGCGTTTGGAGACGACGG
	11388	GCGACGCCAGCGTGAGCGCG	GCGACGCCAGCGTGAGCGCGTGTACGC	ACCACGTCTCACACCgGCGACGCCAGCGTGAGCGCGGTTTTAGAGCTAGAAATAGCAAGTTAAAATAAGGCTAGTCCGTTATCAACTTGAAAAAGTGGCACCGAGTCGGTGCTTTTTTAGCAATCCACGCGACGCCAGCGTGAGCGCGTGTACGCGTTTGGAGACGACGG
	11389	GCGACGCCAGCGTGAGCGCG	GCGACGCCAGCGTGAGCGCGTGTGCGC	ACCACGTCTCACACCgGCGACGCCAGCGTGAGCGCGGTTTTAGAGCTAGAAATAGCAAGTTAAAATAAGGCTAGTCCGTTATCAACTTGAAAAAGTGGCACCGAGTCGGTGCTTTTTTGAGTAGCGACGCGACGCCAGCGTGAGCGCGTGTGCGCGTTTGGAGACGACGG
	11390	GCGACGCCAGCGTGAGCGCG	GCGACGCCAGCGTGAGCGCGTGTCCGC	ACCACGTCTCACACCgGCGACGCCAGCGTGAGCGCGGTTTTAGAGCTAGAAATAGCAAGTTAAAATAAGGCTAGTCCGTTATCAACTTGAAAAAGTGGCACCGAGTCGGTGCTTTTTTTATCGCAGACGCGACGCCAGCGTGAGCGCGTGTCCGCGTTTGGAGACGACGG
	11391	GCGACGCCAGCGTGAGCGCG	GCGACGCCAGCGTGAGCGCGTGTTCGC	ACCACGTCTCACACCgGCGACGCCAGCGTGAGCGCGGTTTTAGAGCTAGAAATAGCAAGTTAAAATAAGGCTAGTCCGTTATCAACTTGAAAAAGTGGCACCGAGTCGGTGCTTTTTTACATTCGAACGCGACGCCAGCGTGAGCGCGTGTTCGCGTTTGGAGACGACGG
	11392	GCGACGCCAGCGTGAGCGCG	GCGACGCCAGCGTGAGCGCGTCAACGC	ACCACGTCTCACACCgGCGACGCCAGCGTGAGCGCGGTTTTAGAGCTAGAAATAGCAAGTTAAAATAAGGCTAGTCCGTTATCAACTTGAAAAAGTGGCACCGAGTCGGTGCTTTTTTTGCCATATACGCGACGCCAGCGTGAGCGCGTCAACGCGTTTGGAGACGACGG
	11393	GCGACGCCAGCGTGAGCGCG	GCGACGCCAGCGTGAGCGCGTCAGCGC	ACCACGTCTCACACCgGCGACGCCAGCGTGAGCGCGGTTTTAGAGCTAGAAATAGCAAGTTAAAATAAGGCTAGTCCGTTATCAACTTGAAAAAGTGGCACCGAGTCGGTGCTTTTTTTGTCGGTGACGCGACGCCAGCGTGAGCGCGTCAGCGCGTTTGGAGACGACGG
	11394	GCGACGCCAGCGTGAGCGCG	GCGACGCCAGCGTGAGCGCGTCACCGC	ACCACGTCTCACACCgGCGACGCCAGCGTGAGCGCGGTTTTAGAGCTAGAAATAGCAAGTTAAAATAAGGCTAGTCCGTTATCAACTTGAAAAAGTGGCACCGAGTCGGTGCTTTTTTTGCACAATACGCGACGCCAGCGTGAGCGCGTCACCGCGTTTGGAGACGACGG
	11395	GCGACGCCAGCGTGAGCGCG	GCGACGCCAGCGTGAGCGCGTCATCGC	ACCACGTCTCACACCgGCGACGCCAGCGTGAGCGCGGTTTTAGAGCTAGAAATAGCAAGTTAAAATAAGGCTAGTCCGTTATCAACTTGAAAAAGTGGCACCGAGTCGGTGCTTTTTTAGGCTATTACGCGACGCCAGCGTGAGCGCGTCATCGCGTTTGGAGACGACGG
	11396	GCGACGCCAGCGTGAGCGCG	GCGACGCCAGCGTGAGCGCGTCGACGC	ACCACGTCTCACACCgGCGACGCCAGCGTGAGCGCGGTTTTAGAGCTAGAAATAGCAAGTTAAAATAAGGCTAGTCCGTTATCAACTTGAAAAAGTGGCACCGAGTCGGTGCTTTTTTGTGGTCGGACGCGACGCCAGCGTGAGCGCGTCGACGCGTTTGGAGACGACGG
	11397	GCGACGCCAGCGTGAGCGCG	GCGACGCCAGCGTGAGCGCGTCGGCGC	ACCACGTCTCACACCgGCGACGCCAGCGTGAGCGCGGTTTTAGAGCTAGAAATAGCAAGTTAAAATAAGGCTAGTCCGTTATCAACTTGAAAAAGTGGCACCGAGTCGGTGCTTTTTTCCACATTGACGCGACGCCAGCGTGAGCGCGTCGGCGCGTTTGGAGACGACGG
	11398	GCGACGCCAGCGTGAGCGCG	GCGACGCCAGCGTGAGCGCGTCGCCGC	ACCACGTCTCACACCgGCGACGCCAGCGTGAGCGCGGTTTTAGAGCTAGAAATAGCAAGTTAAAATAAGGCTAGTCCGTTATCAACTTGAAAAAGTGGCACCGAGTCGGTGCTTTTTTTGTTATGCACGCGACGCCAGCGTGAGCGCGTCGCCGCGTTTGGAGACGACGG
	11399	GCGACGCCAGCGTGAGCGCG	GCGACGCCAGCGTGAGCGCGTCGTCGC	ACCACGTCTCACACCgGCGACGCCAGCGTGAGCGCGGTTTTAGAGCTAGAAATAGCAAGTTAAAATAAGGCTAGTCCGTTATCAACTTGAAAAAGTGGCACCGAGTCGGTGCTTTTTTTGTGGTCAACGCGACGCCAGCGTGAGCGCGTCGTCGCGTTTGGAGACGACGG
	11400	GCGACGCCAGCGTGAGCGCG	GCGACGCCAGCGTGAGCGCGTCCACGC	ACCACGTCTCACACCgGCGACGCCAGCGTGAGCGCGGTTTTAGAGCTAGAAATAGCAAGTTAAAATAAGGCTAGTCCGTTATCAACTTGAAAAAGTGGCACCGAGTCGGTGCTTTTTTGCTCAAGGACGCGACGCCAGCGTGAGCGCGTCCACGCGTTTGGAGACGACGG
	11401	GCGACGCCAGCGTGAGCGCG	GCGACGCCAGCGTGAGCGCGTCCGCGC	ACCACGTCTCACACCgGCGACGCCAGCGTGAGCGCGGTTTTAGAGCTAGAAATAGCAAGTTAAAATAAGGCTAGTCCGTTATCAACTTGAAAAAGTGGCACCGAGTCGGTGCTTTTTTCTCGTTCAACGCGACGCCAGCGTGAGCGCGTCCGCGCGTTTGGAGACGACGG
	11402	GCGACGCCAGCGTGAGCGCG	GCGACGCCAGCGTGAGCGCGTCCCCGC	ACCACGTCTCACACCgGCGACGCCAGCGTGAGCGCGGTTTTAGAGCTAGAAATAGCAAGTTAAAATAAGGCTAGTCCGTTATCAACTTGAAAAAGTGGCACCGAGTCGGTGCTTTTTTTGTCATAGACGCGACGCCAGCGTGAGCGCGTCCCCGCGTTTGGAGACGACGG
	11403	GCGACGCCAGCGTGAGCGCG	GCGACGCCAGCGTGAGCGCGTCCTCGC	ACCACGTCTCACACCgGCGACGCCAGCGTGAGCGCGGTTTTAGAGCTAGAAATAGCAAGTTAAAATAAGGCTAGTCCGTTATCAACTTGAAAAAGTGGCACCGAGTCGGTGCTTTTTTTTAGCACTACGCGACGCCAGCGTGAGCGCGTCCTCGCGTTTGGAGACGACGG
	11404	GCGACGCCAGCGTGAGCGCG	GCGACGCCAGCGTGAGCGCGTCTACGC	ACCACGTCTCACACCgGCGACGCCAGCGTGAGCGCGGTTTTAGAGCTAGAAATAGCAAGTTAAAATAAGGCTAGTCCGTTATCAACTTGAAAAAGTGGCACCGAGTCGGTGCTTTTTTCGGAGCTCACGCGACGCCAGCGTGAGCGCGTCTACGCGTTTGGAGACGACGG
	11405	GCGACGCCAGCGTGAGCGCG	GCGACGCCAGCGTGAGCGCGTCTGCGC	ACCACGTCTCACACCgGCGACGCCAGCGTGAGCGCGGTTTTAGAGCTAGAAATAGCAAGTTAAAATAAGGCTAGTCCGTTATCAACTTGAAAAAGTGGCACCGAGTCGGTGCTTTTTTTCACGAGTACGCGACGCCAGCGTGAGCGCGTCTGCGCGTTTGGAGACGACGG
	11406	GCGACGCCAGCGTGAGCGCG	GCGACGCCAGCGTGAGCGCGTCTTCGC	ACCACGTCTCACACCgGCGACGCCAGCGTGAGCGCGGTTTTAGAGCTAGAAATAGCAAGTTAAAATAAGGCTAGTCCGTTATCAACTTGAAAAAGTGGCACCGAGTCGGTGCTTTTTTTAGCCGGTACGCGACGCCAGCGTGAGCGCGTCTTCGCGTTTGGAGACGACGG
	11407	GCGACGCCAGCGTGAGCGCG	GCGACGCCAGCGTGAGCGCGTTAACGC	ACCACGTCTCACACCgGCGACGCCAGCGTGAGCGCGGTTTTAGAGCTAGAAATAGCAAGTTAAAATAAGGCTAGTCCGTTATCAACTTGAAAAAGTGGCACCGAGTCGGTGCTTTTTTCCATAAGCACGCGACGCCAGCGTGAGCGCGTTAACGCGTTTGGAGACGACGG
	11408	GCGACGCCAGCGTGAGCGCG	GCGACGCCAGCGTGAGCGCGTTAGCGC	ACCACGTCTCACACCgGCGACGCCAGCGTGAGCGCGGTTTTAGAGCTAGAAATAGCAAGTTAAAATAAGGCTAGTCCGTTATCAACTTGAAAAAGTGGCACCGAGTCGGTGCTTTTTTTAGAGGCCACGCGACGCCAGCGTGAGCGCGTTAGCGCGTTTGGAGACGACGG
	11409	GCGACGCCAGCGTGAGCGCG	GCGACGCCAGCGTGAGCGCGTTACCGC	ACCACGTCTCACACCgGCGACGCCAGCGTGAGCGCGGTTTTAGAGCTAGAAATAGCAAGTTAAAATAAGGCTAGTCCGTTATCAACTTGAAAAAGTGGCACCGAGTCGGTGCTTTTTTTGGATGTAACGCGACGCCAGCGTGAGCGCGTTACCGCGTTTGGAGACGACGG
	11410	GCGACGCCAGCGTGAGCGCG	GCGACGCCAGCGTGAGCGCGTTATCGC	ACCACGTCTCACACCgGCGACGCCAGCGTGAGCGCGGTTTTAGAGCTAGAAATAGCAAGTTAAAATAAGGCTAGTCCGTTATCAACTTGAAAAAGTGGCACCGAGTCGGTGCTTTTTTTGCTGAAGACGCGACGCCAGCGTGAGCGCGTTATCGCGTTTGGAGACGACGG
	11411	GCGACGCCAGCGTGAGCGCG	GCGACGCCAGCGTGAGCGCGTTGACGC	ACCACGTCTCACACCgGCGACGCCAGCGTGAGCGCGGTTTTAGAGCTAGAAATAGCAAGTTAAAATAAGGCTAGTCCGTTATCAACTTGAAAAAGTGGCACCGAGTCGGTGCTTTTTTTCGGTATAACGCGACGCCAGCGTGAGCGCGTTGACGCGTTTGGAGACGACGG
	11412	GCGACGCCAGCGTGAGCGCG	GCGACGCCAGCGTGAGCGCGTTGGCGC	ACCACGTCTCACACCgGCGACGCCAGCGTGAGCGCGGTTTTAGAGCTAGAAATAGCAAGTTAAAATAAGGCTAGTCCGTTATCAACTTGAAAAAGTGGCACCGAGTCGGTGCTTTTTTGGAGGCACACGCGACGCCAGCGTGAGCGCGTTGGCGCGTTTGGAGACGACGG
	11413	GCGACGCCAGCGTGAGCGCG	GCGACGCCAGCGTGAGCGCGTTGCCGC	ACCACGTCTCACACCgGCGACGCCAGCGTGAGCGCGGTTTTAGAGCTAGAAATAGCAAGTTAAAATAAGGCTAGTCCGTTATCAACTTGAAAAAGTGGCACCGAGTCGGTGCTTTTTTGGTAATATACGCGACGCCAGCGTGAGCGCGTTGCCGCGTTTGGAGACGACGG
	11414	GCGACGCCAGCGTGAGCGCG	GCGACGCCAGCGTGAGCGCGTTGTCGC	ACCACGTCTCACACCgGCGACGCCAGCGTGAGCGCGGTTTTAGAGCTAGAAATAGCAAGTTAAAATAAGGCTAGTCCGTTATCAACTTGAAAAAGTGGCACCGAGTCGGTGCTTTTTTATATAAGTACGCGACGCCAGCGTGAGCGCGTTGTCGCGTTTGGAGACGACGG
	11415	GCGACGCCAGCGTGAGCGCG	GCGACGCCAGCGTGAGCGCGTTCACGC	ACCACGTCTCACACCgGCGACGCCAGCGTGAGCGCGGTTTTAGAGCTAGAAATAGCAAGTTAAAATAAGGCTAGTCCGTTATCAACTTGAAAAAGTGGCACCGAGTCGGTGCTTTTTTGGTACAATACGCGACGCCAGCGTGAGCGCGTTCACGCGTTTGGAGACGACGG
	11416	GCGACGCCAGCGTGAGCGCG	GCGACGCCAGCGTGAGCGCGTTCGCGC	ACCACGTCTCACACCgGCGACGCCAGCGTGAGCGCGGTTTTAGAGCTAGAAATAGCAAGTTAAAATAAGGCTAGTCCGTTATCAACTTGAAAAAGTGGCACCGAGTCGGTGCTTTTTTGATAGCAAACGCGACGCCAGCGTGAGCGCGTTCGCGCGTTTGGAGACGACGG
	11417	GCGACGCCAGCGTGAGCGCG	GCGACGCCAGCGTGAGCGCGTTCCCGC	ACCACGTCTCACACCgGCGACGCCAGCGTGAGCGCGGTTTTAGAGCTAGAAATAGCAAGTTAAAATAAGGCTAGTCCGTTATCAACTTGAAAAAGTGGCACCGAGTCGGTGCTTTTTTAGAATATCACGCGACGCCAGCGTGAGCGCGTTCCCGCGTTTGGAGACGACGG
	11418	GCGACGCCAGCGTGAGCGCG	GCGACGCCAGCGTGAGCGCGTTCTCGC	ACCACGTCTCACACCgGCGACGCCAGCGTGAGCGCGGTTTTAGAGCTAGAAATAGCAAGTTAAAATAAGGCTAGTCCGTTATCAACTTGAAAAAGTGGCACCGAGTCGGTGCTTTTTTGCCTCTGAACGCGACGCCAGCGTGAGCGCGTTCTCGCGTTTGGAGACGACGG
	11419	GCGACGCCAGCGTGAGCGCG	GCGACGCCAGCGTGAGCGCGTTTACGC	ACCACGTCTCACACCgGCGACGCCAGCGTGAGCGCGGTTTTAGAGCTAGAAATAGCAAGTTAAAATAAGGCTAGTCCGTTATCAACTTGAAAAAGTGGCACCGAGTCGGTGCTTTTTTCACATAGGACGCGACGCCAGCGTGAGCGCGTTTACGCGTTTGGAGACGACGG
	11420	GCGACGCCAGCGTGAGCGCG	GCGACGCCAGCGTGAGCGCGTTTGCGC	ACCACGTCTCACACCgGCGACGCCAGCGTGAGCGCGGTTTTAGAGCTAGAAATAGCAAGTTAAAATAAGGCTAGTCCGTTATCAACTTGAAAAAGTGGCACCGAGTCGGTGCTTTTTTTTAAGCTCACGCGACGCCAGCGTGAGCGCGTTTGCGCGTTTGGAGACGACGG
	11421	GCGACGCCAGCGTGAGCGCG	GCGACGCCAGCGTGAGCGCGTTTCCGC	ACCACGTCTCACACCgGCGACGCCAGCGTGAGCGCGGTTTTAGAGCTAGAAATAGCAAGTTAAAATAAGGCTAGTCCGTTATCAACTTGAAAAAGTGGCACCGAGTCGGTGCTTTTTTGTCACACTACGCGACGCCAGCGTGAGCGCGTTTCCGCGTTTGGAGACGACGG
	11422	GCGACGCCAGCGTGAGCGCG	GCGACGCCAGCGTGAGCGCGTTTTCGC	ACCACGTCTCACACCgGCGACGCCAGCGTGAGCGCGGTTTTAGAGCTAGAAATAGCAAGTTAAAATAAGGCTAGTCCGTTATCAACTTGAAAAAGTGGCACCGAGTCGGTGCTTTTTTACCGATCCACGCGACGCCAGCGTGAGCGCGTTTTCGCGTTTGGAGACGACGG
PAX5 (265 random PAM sequence )	11423	ACAGCAGCAGCTGGAGGTGC	ACAGCAGCAGCTGGAGGTGCTGGACCG	ACCACGTCTCACACCgACAGCAGCAGCTGGAGGTGCGTTTTAGAGCTAGAAATAGCAAGTTAAAATAAGGCTAGTCCGTTATCAACTTGAAAAAGTGGCACCGAGTCGGTGCTTTTTTTCAAGCTGACACAGCAGCAGCTGGAGGTGCTGGACCGGTTTGGAGACGACGG
	11424	ACAGCAGCAGCTGGAGGTGC	ACAGCAGCAGCTGGAGGTGCTGGACCG	ACCACGTCTCACACCgACAGCAGCAGCTGGAGGTGCGTTTTAGAGCTAGAAATAGCAAGTTAAAATAAGGCTAGTCCGTTATCAACTTGAAAAAGTGGCACCGAGTCGGTGCTTTTTTGCCTAAGTACACAGCAGCAGCTGGAGGTGCTGGACCGGTTTGGAGACGACGG
	11425	ACAGCAGCAGCTGGAGGTGC	ACAGCAGCAGCTGGAGGTGCTGGACCG	ACCACGTCTCACACCgACAGCAGCAGCTGGAGGTGCGTTTTAGAGCTAGAAATAGCAAGTTAAAATAAGGCTAGTCCGTTATCAACTTGAAAAAGTGGCACCGAGTCGGTGCTTTTTTCGTTATTGACACAGCAGCAGCTGGAGGTGCTGGACCGGTTTGGAGACGACGG
	11426	ACAGCAGCAGCTGGAGGTGC	ACAGCAGCAGCTGGAGGTGCTGGACCG	ACCACGTCTCACACCgACAGCAGCAGCTGGAGGTGCGTTTTAGAGCTAGAAATAGCAAGTTAAAATAAGGCTAGTCCGTTATCAACTTGAAAAAGTGGCACCGAGTCGGTGCTTTTTTGGCGTCACACACAGCAGCAGCTGGAGGTGCTGGACCGGTTTGGAGACGACGG
	11427	ACAGCAGCAGCTGGAGGTGC	ACAGCAGCAGCTGGAGGTGCTGGACCG	ACCACGTCTCACACCgACAGCAGCAGCTGGAGGTGCGTTTTAGAGCTAGAAATAGCAAGTTAAAATAAGGCTAGTCCGTTATCAACTTGAAAAAGTGGCACCGAGTCGGTGCTTTTTTCACCGCAAACACAGCAGCAGCTGGAGGTGCTGGACCGGTTTGGAGACGACGG
	11428	ACAGCAGCAGCTGGAGGTGC	ACAGCAGCAGCTGGAGGTGCTGGACCG	ACCACGTCTCACACCgACAGCAGCAGCTGGAGGTGCGTTTTAGAGCTAGAAATAGCAAGTTAAAATAAGGCTAGTCCGTTATCAACTTGAAAAAGTGGCACCGAGTCGGTGCTTTTTTAGATACGCACACAGCAGCAGCTGGAGGTGCTGGACCGGTTTGGAGACGACGG
	11429	ACAGCAGCAGCTGGAGGTGC	ACAGCAGCAGCTGGAGGTGCTGGACCG	ACCACGTCTCACACCgACAGCAGCAGCTGGAGGTGCGTTTTAGAGCTAGAAATAGCAAGTTAAAATAAGGCTAGTCCGTTATCAACTTGAAAAAGTGGCACCGAGTCGGTGCTTTTTTTTATCTAGACACAGCAGCAGCTGGAGGTGCTGGACCGGTTTGGAGACGACGG
	11430	ACAGCAGCAGCTGGAGGTGC	ACAGCAGCAGCTGGAGGTGCTGGACCG	ACCACGTCTCACACCgACAGCAGCAGCTGGAGGTGCGTTTTAGAGCTAGAAATAGCAAGTTAAAATAAGGCTAGTCCGTTATCAACTTGAAAAAGTGGCACCGAGTCGGTGCTTTTTTTACTATCAACACAGCAGCAGCTGGAGGTGCTGGACCGGTTTGGAGACGACGG
	11431	ACAGCAGCAGCTGGAGGTGC	ACAGCAGCAGCTGGAGGTGCTGGACCG	ACCACGTCTCACACCgACAGCAGCAGCTGGAGGTGCGTTTTAGAGCTAGAAATAGCAAGTTAAAATAAGGCTAGTCCGTTATCAACTTGAAAAAGTGGCACCGAGTCGGTGCTTTTTTCGAGTCTCACACAGCAGCAGCTGGAGGTGCTGGACCGGTTTGGAGACGACGG
	11432	ACAGCAGCAGCTGGAGGTGC	ACAGCAGCAGCTGGAGGTGCTGGACCG	ACCACGTCTCACACCgACAGCAGCAGCTGGAGGTGCGTTTTAGAGCTAGAAATAGCAAGTTAAAATAAGGCTAGTCCGTTATCAACTTGAAAAAGTGGCACCGAGTCGGTGCTTTTTTTATGAAGGACACAGCAGCAGCTGGAGGTGCTGGACCGGTTTGGAGACGACGG
	11433	ACAGCAGCAGCTGGAGGTGC	ACAGCAGCAGCTGGAGGTGCAAAACCG	ACCACGTCTCACACCgACAGCAGCAGCTGGAGGTGCGTTTTAGAGCTAGAAATAGCAAGTTAAAATAAGGCTAGTCCGTTATCAACTTGAAAAAGTGGCACCGAGTCGGTGCTTTTTTGTTCATGGACACAGCAGCAGCTGGAGGTGCAAAACCGGTTTGGAGACGACGG
	11434	ACAGCAGCAGCTGGAGGTGC	ACAGCAGCAGCTGGAGGTGCAAAGCCG	ACCACGTCTCACACCgACAGCAGCAGCTGGAGGTGCGTTTTAGAGCTAGAAATAGCAAGTTAAAATAAGGCTAGTCCGTTATCAACTTGAAAAAGTGGCACCGAGTCGGTGCTTTTTTAGGCATCTACACAGCAGCAGCTGGAGGTGCAAAGCCGGTTTGGAGACGACGG
	11435	ACAGCAGCAGCTGGAGGTGC	ACAGCAGCAGCTGGAGGTGCAAACCCG	ACCACGTCTCACACCgACAGCAGCAGCTGGAGGTGCGTTTTAGAGCTAGAAATAGCAAGTTAAAATAAGGCTAGTCCGTTATCAACTTGAAAAAGTGGCACCGAGTCGGTGCTTTTTTATGGAGACACACAGCAGCAGCTGGAGGTGCAAACCCGGTTTGGAGACGACGG
	11436	ACAGCAGCAGCTGGAGGTGC	ACAGCAGCAGCTGGAGGTGCAAATCCG	ACCACGTCTCACACCgACAGCAGCAGCTGGAGGTGCGTTTTAGAGCTAGAAATAGCAAGTTAAAATAAGGCTAGTCCGTTATCAACTTGAAAAAGTGGCACCGAGTCGGTGCTTTTTTTCTATCGCACACAGCAGCAGCTGGAGGTGCAAATCCGGTTTGGAGACGACGG
	11437	ACAGCAGCAGCTGGAGGTGC	ACAGCAGCAGCTGGAGGTGCAAGACCG	ACCACGTCTCACACCgACAGCAGCAGCTGGAGGTGCGTTTTAGAGCTAGAAATAGCAAGTTAAAATAAGGCTAGTCCGTTATCAACTTGAAAAAGTGGCACCGAGTCGGTGCTTTTTTACTCTATGACACAGCAGCAGCTGGAGGTGCAAGACCGGTTTGGAGACGACGG
	11438	ACAGCAGCAGCTGGAGGTGC	ACAGCAGCAGCTGGAGGTGCAAGGCCG	ACCACGTCTCACACCgACAGCAGCAGCTGGAGGTGCGTTTTAGAGCTAGAAATAGCAAGTTAAAATAAGGCTAGTCCGTTATCAACTTGAAAAAGTGGCACCGAGTCGGTGCTTTTTTTGGTATATACACAGCAGCAGCTGGAGGTGCAAGGCCGGTTTGGAGACGACGG
	11439	ACAGCAGCAGCTGGAGGTGC	ACAGCAGCAGCTGGAGGTGCAAGCCCG	ACCACGTCTCACACCgACAGCAGCAGCTGGAGGTGCGTTTTAGAGCTAGAAATAGCAAGTTAAAATAAGGCTAGTCCGTTATCAACTTGAAAAAGTGGCACCGAGTCGGTGCTTTTTTTGGCGGAAACACAGCAGCAGCTGGAGGTGCAAGCCCGGTTTGGAGACGACGG
	11440	ACAGCAGCAGCTGGAGGTGC	ACAGCAGCAGCTGGAGGTGCAAGTCCG	ACCACGTCTCACACCgACAGCAGCAGCTGGAGGTGCGTTTTAGAGCTAGAAATAGCAAGTTAAAATAAGGCTAGTCCGTTATCAACTTGAAAAAGTGGCACCGAGTCGGTGCTTTTTTAGATGCTCACACAGCAGCAGCTGGAGGTGCAAGTCCGGTTTGGAGACGACGG
	11441	ACAGCAGCAGCTGGAGGTGC	ACAGCAGCAGCTGGAGGTGCAACACCG	ACCACGTCTCACACCgACAGCAGCAGCTGGAGGTGCGTTTTAGAGCTAGAAATAGCAAGTTAAAATAAGGCTAGTCCGTTATCAACTTGAAAAAGTGGCACCGAGTCGGTGCTTTTTTTAACGTCAACACAGCAGCAGCTGGAGGTGCAACACCGGTTTGGAGACGACGG
	11442	ACAGCAGCAGCTGGAGGTGC	ACAGCAGCAGCTGGAGGTGCAACGCCG	ACCACGTCTCACACCgACAGCAGCAGCTGGAGGTGCGTTTTAGAGCTAGAAATAGCAAGTTAAAATAAGGCTAGTCCGTTATCAACTTGAAAAAGTGGCACCGAGTCGGTGCTTTTTTAGCGTACAACACAGCAGCAGCTGGAGGTGCAACGCCGGTTTGGAGACGACGG
	11443	ACAGCAGCAGCTGGAGGTGC	ACAGCAGCAGCTGGAGGTGCAACCCCG	ACCACGTCTCACACCgACAGCAGCAGCTGGAGGTGCGTTTTAGAGCTAGAAATAGCAAGTTAAAATAAGGCTAGTCCGTTATCAACTTGAAAAAGTGGCACCGAGTCGGTGCTTTTTTGGATGTTCACACAGCAGCAGCTGGAGGTGCAACCCCGGTTTGGAGACGACGG
	11444	ACAGCAGCAGCTGGAGGTGC	ACAGCAGCAGCTGGAGGTGCAACTCCG	ACCACGTCTCACACCgACAGCAGCAGCTGGAGGTGCGTTTTAGAGCTAGAAATAGCAAGTTAAAATAAGGCTAGTCCGTTATCAACTTGAAAAAGTGGCACCGAGTCGGTGCTTTTTTGTTCAATGACACAGCAGCAGCTGGAGGTGCAACTCCGGTTTGGAGACGACGG
	11445	ACAGCAGCAGCTGGAGGTGC	ACAGCAGCAGCTGGAGGTGCAATACCG	ACCACGTCTCACACCgACAGCAGCAGCTGGAGGTGCGTTTTAGAGCTAGAAATAGCAAGTTAAAATAAGGCTAGTCCGTTATCAACTTGAAAAAGTGGCACCGAGTCGGTGCTTTTTTATCTCTGGACACAGCAGCAGCTGGAGGTGCAATACCGGTTTGGAGACGACGG
	11446	ACAGCAGCAGCTGGAGGTGC	ACAGCAGCAGCTGGAGGTGCAATGCCG	ACCACGTCTCACACCgACAGCAGCAGCTGGAGGTGCGTTTTAGAGCTAGAAATAGCAAGTTAAAATAAGGCTAGTCCGTTATCAACTTGAAAAAGTGGCACCGAGTCGGTGCTTTTTTGAATGCAGACACAGCAGCAGCTGGAGGTGCAATGCCGGTTTGGAGACGACGG
	11447	ACAGCAGCAGCTGGAGGTGC	ACAGCAGCAGCTGGAGGTGCAATCCCG	ACCACGTCTCACACCgACAGCAGCAGCTGGAGGTGCGTTTTAGAGCTAGAAATAGCAAGTTAAAATAAGGCTAGTCCGTTATCAACTTGAAAAAGTGGCACCGAGTCGGTGCTTTTTTATCATAAGACACAGCAGCAGCTGGAGGTGCAATCCCGGTTTGGAGACGACGG
	11448	ACAGCAGCAGCTGGAGGTGC	ACAGCAGCAGCTGGAGGTGCAATTCCG	ACCACGTCTCACACCgACAGCAGCAGCTGGAGGTGCGTTTTAGAGCTAGAAATAGCAAGTTAAAATAAGGCTAGTCCGTTATCAACTTGAAAAAGTGGCACCGAGTCGGTGCTTTTTTTCGTATTCACACAGCAGCAGCTGGAGGTGCAATTCCGGTTTGGAGACGACGG
	11449	ACAGCAGCAGCTGGAGGTGC	ACAGCAGCAGCTGGAGGTGCAGAACCG	ACCACGTCTCACACCgACAGCAGCAGCTGGAGGTGCGTTTTAGAGCTAGAAATAGCAAGTTAAAATAAGGCTAGTCCGTTATCAACTTGAAAAAGTGGCACCGAGTCGGTGCTTTTTTTCCTATGAACACAGCAGCAGCTGGAGGTGCAGAACCGGTTTGGAGACGACGG
	11450	ACAGCAGCAGCTGGAGGTGC	ACAGCAGCAGCTGGAGGTGCAGAGCCG	ACCACGTCTCACACCgACAGCAGCAGCTGGAGGTGCGTTTTAGAGCTAGAAATAGCAAGTTAAAATAAGGCTAGTCCGTTATCAACTTGAAAAAGTGGCACCGAGTCGGTGCTTTTTTGTGTAGTCACACAGCAGCAGCTGGAGGTGCAGAGCCGGTTTGGAGACGACGG
	11451	ACAGCAGCAGCTGGAGGTGC	ACAGCAGCAGCTGGAGGTGCAGACCCG	ACCACGTCTCACACCgACAGCAGCAGCTGGAGGTGCGTTTTAGAGCTAGAAATAGCAAGTTAAAATAAGGCTAGTCCGTTATCAACTTGAAAAAGTGGCACCGAGTCGGTGCTTTTTTTTCTTAGTACACAGCAGCAGCTGGAGGTGCAGACCCGGTTTGGAGACGACGG
	11452	ACAGCAGCAGCTGGAGGTGC	ACAGCAGCAGCTGGAGGTGCAGATCCG	ACCACGTCTCACACCgACAGCAGCAGCTGGAGGTGCGTTTTAGAGCTAGAAATAGCAAGTTAAAATAAGGCTAGTCCGTTATCAACTTGAAAAAGTGGCACCGAGTCGGTGCTTTTTTGTTCAGGTACACAGCAGCAGCTGGAGGTGCAGATCCGGTTTGGAGACGACGG
	11453	ACAGCAGCAGCTGGAGGTGC	ACAGCAGCAGCTGGAGGTGCAGGACCG	ACCACGTCTCACACCgACAGCAGCAGCTGGAGGTGCGTTTTAGAGCTAGAAATAGCAAGTTAAAATAAGGCTAGTCCGTTATCAACTTGAAAAAGTGGCACCGAGTCGGTGCTTTTTTGTGCACATACACAGCAGCAGCTGGAGGTGCAGGACCGGTTTGGAGACGACGG
	11454	ACAGCAGCAGCTGGAGGTGC	ACAGCAGCAGCTGGAGGTGCAGGGCCG	ACCACGTCTCACACCgACAGCAGCAGCTGGAGGTGCGTTTTAGAGCTAGAAATAGCAAGTTAAAATAAGGCTAGTCCGTTATCAACTTGAAAAAGTGGCACCGAGTCGGTGCTTTTTTCGCGTTCAACACAGCAGCAGCTGGAGGTGCAGGGCCGGTTTGGAGACGACGG
	11455	ACAGCAGCAGCTGGAGGTGC	ACAGCAGCAGCTGGAGGTGCAGGCCCG	ACCACGTCTCACACCgACAGCAGCAGCTGGAGGTGCGTTTTAGAGCTAGAAATAGCAAGTTAAAATAAGGCTAGTCCGTTATCAACTTGAAAAAGTGGCACCGAGTCGGTGCTTTTTTACTGTGTGACACAGCAGCAGCTGGAGGTGCAGGCCCGGTTTGGAGACGACGG
	11456	ACAGCAGCAGCTGGAGGTGC	ACAGCAGCAGCTGGAGGTGCAGGTCCG	ACCACGTCTCACACCgACAGCAGCAGCTGGAGGTGCGTTTTAGAGCTAGAAATAGCAAGTTAAAATAAGGCTAGTCCGTTATCAACTTGAAAAAGTGGCACCGAGTCGGTGCTTTTTTACGTTCAGACACAGCAGCAGCTGGAGGTGCAGGTCCGGTTTGGAGACGACGG
	11457	ACAGCAGCAGCTGGAGGTGC	ACAGCAGCAGCTGGAGGTGCAGCACCG	ACCACGTCTCACACCgACAGCAGCAGCTGGAGGTGCGTTTTAGAGCTAGAAATAGCAAGTTAAAATAAGGCTAGTCCGTTATCAACTTGAAAAAGTGGCACCGAGTCGGTGCTTTTTTTAATAGTGACACAGCAGCAGCTGGAGGTGCAGCACCGGTTTGGAGACGACGG
	11458	ACAGCAGCAGCTGGAGGTGC	ACAGCAGCAGCTGGAGGTGCAGCGCCG	ACCACGTCTCACACCgACAGCAGCAGCTGGAGGTGCGTTTTAGAGCTAGAAATAGCAAGTTAAAATAAGGCTAGTCCGTTATCAACTTGAAAAAGTGGCACCGAGTCGGTGCTTTTTTTGCTGCGCACACAGCAGCAGCTGGAGGTGCAGCGCCGGTTTGGAGACGACGG
	11459	ACAGCAGCAGCTGGAGGTGC	ACAGCAGCAGCTGGAGGTGCAGCCCCG	ACCACGTCTCACACCgACAGCAGCAGCTGGAGGTGCGTTTTAGAGCTAGAAATAGCAAGTTAAAATAAGGCTAGTCCGTTATCAACTTGAAAAAGTGGCACCGAGTCGGTGCTTTTTTTAACGTCCACACAGCAGCAGCTGGAGGTGCAGCCCCGGTTTGGAGACGACGG
	11460	ACAGCAGCAGCTGGAGGTGC	ACAGCAGCAGCTGGAGGTGCAGCTCCG	ACCACGTCTCACACCgACAGCAGCAGCTGGAGGTGCGTTTTAGAGCTAGAAATAGCAAGTTAAAATAAGGCTAGTCCGTTATCAACTTGAAAAAGTGGCACCGAGTCGGTGCTTTTTTAAGTTGCCACACAGCAGCAGCTGGAGGTGCAGCTCCGGTTTGGAGACGACGG
	11461	ACAGCAGCAGCTGGAGGTGC	ACAGCAGCAGCTGGAGGTGCAGTACCG	ACCACGTCTCACACCgACAGCAGCAGCTGGAGGTGCGTTTTAGAGCTAGAAATAGCAAGTTAAAATAAGGCTAGTCCGTTATCAACTTGAAAAAGTGGCACCGAGTCGGTGCTTTTTTGCATAGTGACACAGCAGCAGCTGGAGGTGCAGTACCGGTTTGGAGACGACGG
	11462	ACAGCAGCAGCTGGAGGTGC	ACAGCAGCAGCTGGAGGTGCAGTGCCG	ACCACGTCTCACACCgACAGCAGCAGCTGGAGGTGCGTTTTAGAGCTAGAAATAGCAAGTTAAAATAAGGCTAGTCCGTTATCAACTTGAAAAAGTGGCACCGAGTCGGTGCTTTTTTAGTGCAACACACAGCAGCAGCTGGAGGTGCAGTGCCGGTTTGGAGACGACGG
	11463	ACAGCAGCAGCTGGAGGTGC	ACAGCAGCAGCTGGAGGTGCAGTCCCG	ACCACGTCTCACACCgACAGCAGCAGCTGGAGGTGCGTTTTAGAGCTAGAAATAGCAAGTTAAAATAAGGCTAGTCCGTTATCAACTTGAAAAAGTGGCACCGAGTCGGTGCTTTTTTATCCAGCCACACAGCAGCAGCTGGAGGTGCAGTCCCGGTTTGGAGACGACGG
	11464	ACAGCAGCAGCTGGAGGTGC	ACAGCAGCAGCTGGAGGTGCAGTTCCG	ACCACGTCTCACACCgACAGCAGCAGCTGGAGGTGCGTTTTAGAGCTAGAAATAGCAAGTTAAAATAAGGCTAGTCCGTTATCAACTTGAAAAAGTGGCACCGAGTCGGTGCTTTTTTTTCCTTATACACAGCAGCAGCTGGAGGTGCAGTTCCGGTTTGGAGACGACGG
	11465	ACAGCAGCAGCTGGAGGTGC	ACAGCAGCAGCTGGAGGTGCACAACCG	ACCACGTCTCACACCgACAGCAGCAGCTGGAGGTGCGTTTTAGAGCTAGAAATAGCAAGTTAAAATAAGGCTAGTCCGTTATCAACTTGAAAAAGTGGCACCGAGTCGGTGCTTTTTTCTACTAAGACACAGCAGCAGCTGGAGGTGCACAACCGGTTTGGAGACGACGG
	11466	ACAGCAGCAGCTGGAGGTGC	ACAGCAGCAGCTGGAGGTGCACAGCCG	ACCACGTCTCACACCgACAGCAGCAGCTGGAGGTGCGTTTTAGAGCTAGAAATAGCAAGTTAAAATAAGGCTAGTCCGTTATCAACTTGAAAAAGTGGCACCGAGTCGGTGCTTTTTTTCTCCGAGACACAGCAGCAGCTGGAGGTGCACAGCCGGTTTGGAGACGACGG
	11467	ACAGCAGCAGCTGGAGGTGC	ACAGCAGCAGCTGGAGGTGCACACCCG	ACCACGTCTCACACCgACAGCAGCAGCTGGAGGTGCGTTTTAGAGCTAGAAATAGCAAGTTAAAATAAGGCTAGTCCGTTATCAACTTGAAAAAGTGGCACCGAGTCGGTGCTTTTTTAACCATACACACAGCAGCAGCTGGAGGTGCACACCCGGTTTGGAGACGACGG
	11468	ACAGCAGCAGCTGGAGGTGC	ACAGCAGCAGCTGGAGGTGCACATCCG	ACCACGTCTCACACCgACAGCAGCAGCTGGAGGTGCGTTTTAGAGCTAGAAATAGCAAGTTAAAATAAGGCTAGTCCGTTATCAACTTGAAAAAGTGGCACCGAGTCGGTGCTTTTTTGTGTCGGTACACAGCAGCAGCTGGAGGTGCACATCCGGTTTGGAGACGACGG
	11469	ACAGCAGCAGCTGGAGGTGC	ACAGCAGCAGCTGGAGGTGCACGACCG	ACCACGTCTCACACCgACAGCAGCAGCTGGAGGTGCGTTTTAGAGCTAGAAATAGCAAGTTAAAATAAGGCTAGTCCGTTATCAACTTGAAAAAGTGGCACCGAGTCGGTGCTTTTTTCGGAGGCAACACAGCAGCAGCTGGAGGTGCACGACCGGTTTGGAGACGACGG
	11470	ACAGCAGCAGCTGGAGGTGC	ACAGCAGCAGCTGGAGGTGCACGGCCG	ACCACGTCTCACACCgACAGCAGCAGCTGGAGGTGCGTTTTAGAGCTAGAAATAGCAAGTTAAAATAAGGCTAGTCCGTTATCAACTTGAAAAAGTGGCACCGAGTCGGTGCTTTTTTTCTCCAGTACACAGCAGCAGCTGGAGGTGCACGGCCGGTTTGGAGACGACGG
	11471	ACAGCAGCAGCTGGAGGTGC	ACAGCAGCAGCTGGAGGTGCACGCCCG	ACCACGTCTCACACCgACAGCAGCAGCTGGAGGTGCGTTTTAGAGCTAGAAATAGCAAGTTAAAATAAGGCTAGTCCGTTATCAACTTGAAAAAGTGGCACCGAGTCGGTGCTTTTTTTAGCCACCACACAGCAGCAGCTGGAGGTGCACGCCCGGTTTGGAGACGACGG
	11472	ACAGCAGCAGCTGGAGGTGC	ACAGCAGCAGCTGGAGGTGCACGTCCG	ACCACGTCTCACACCgACAGCAGCAGCTGGAGGTGCGTTTTAGAGCTAGAAATAGCAAGTTAAAATAAGGCTAGTCCGTTATCAACTTGAAAAAGTGGCACCGAGTCGGTGCTTTTTTAGTATCCGACACAGCAGCAGCTGGAGGTGCACGTCCGGTTTGGAGACGACGG
	11473	ACAGCAGCAGCTGGAGGTGC	ACAGCAGCAGCTGGAGGTGCACCACCG	ACCACGTCTCACACCgACAGCAGCAGCTGGAGGTGCGTTTTAGAGCTAGAAATAGCAAGTTAAAATAAGGCTAGTCCGTTATCAACTTGAAAAAGTGGCACCGAGTCGGTGCTTTTTTTGCTGGCAACACAGCAGCAGCTGGAGGTGCACCACCGGTTTGGAGACGACGG
	11474	ACAGCAGCAGCTGGAGGTGC	ACAGCAGCAGCTGGAGGTGCACCGCCG	ACCACGTCTCACACCgACAGCAGCAGCTGGAGGTGCGTTTTAGAGCTAGAAATAGCAAGTTAAAATAAGGCTAGTCCGTTATCAACTTGAAAAAGTGGCACCGAGTCGGTGCTTTTTTGCTTCTCGACACAGCAGCAGCTGGAGGTGCACCGCCGGTTTGGAGACGACGG
	11475	ACAGCAGCAGCTGGAGGTGC	ACAGCAGCAGCTGGAGGTGCACCCCCG	ACCACGTCTCACACCgACAGCAGCAGCTGGAGGTGCGTTTTAGAGCTAGAAATAGCAAGTTAAAATAAGGCTAGTCCGTTATCAACTTGAAAAAGTGGCACCGAGTCGGTGCTTTTTTGCCGAAGGACACAGCAGCAGCTGGAGGTGCACCCCCGGTTTGGAGACGACGG
	11476	ACAGCAGCAGCTGGAGGTGC	ACAGCAGCAGCTGGAGGTGCACCTCCG	ACCACGTCTCACACCgACAGCAGCAGCTGGAGGTGCGTTTTAGAGCTAGAAATAGCAAGTTAAAATAAGGCTAGTCCGTTATCAACTTGAAAAAGTGGCACCGAGTCGGTGCTTTTTTCACTGGCTACACAGCAGCAGCTGGAGGTGCACCTCCGGTTTGGAGACGACGG
	11477	ACAGCAGCAGCTGGAGGTGC	ACAGCAGCAGCTGGAGGTGCACTACCG	ACCACGTCTCACACCgACAGCAGCAGCTGGAGGTGCGTTTTAGAGCTAGAAATAGCAAGTTAAAATAAGGCTAGTCCGTTATCAACTTGAAAAAGTGGCACCGAGTCGGTGCTTTTTTAACTGAACACACAGCAGCAGCTGGAGGTGCACTACCGGTTTGGAGACGACGG
	11478	ACAGCAGCAGCTGGAGGTGC	ACAGCAGCAGCTGGAGGTGCACTGCCG	ACCACGTCTCACACCgACAGCAGCAGCTGGAGGTGCGTTTTAGAGCTAGAAATAGCAAGTTAAAATAAGGCTAGTCCGTTATCAACTTGAAAAAGTGGCACCGAGTCGGTGCTTTTTTGAGGTCTGACACAGCAGCAGCTGGAGGTGCACTGCCGGTTTGGAGACGACGG
	11479	ACAGCAGCAGCTGGAGGTGC	ACAGCAGCAGCTGGAGGTGCACTCCCG	ACCACGTCTCACACCgACAGCAGCAGCTGGAGGTGCGTTTTAGAGCTAGAAATAGCAAGTTAAAATAAGGCTAGTCCGTTATCAACTTGAAAAAGTGGCACCGAGTCGGTGCTTTTTTCGGTAAGTACACAGCAGCAGCTGGAGGTGCACTCCCGGTTTGGAGACGACGG
	11480	ACAGCAGCAGCTGGAGGTGC	ACAGCAGCAGCTGGAGGTGCACTTCCG	ACCACGTCTCACACCgACAGCAGCAGCTGGAGGTGCGTTTTAGAGCTAGAAATAGCAAGTTAAAATAAGGCTAGTCCGTTATCAACTTGAAAAAGTGGCACCGAGTCGGTGCTTTTTTTTACGGTGACACAGCAGCAGCTGGAGGTGCACTTCCGGTTTGGAGACGACGG
	11481	ACAGCAGCAGCTGGAGGTGC	ACAGCAGCAGCTGGAGGTGCATAACCG	ACCACGTCTCACACCgACAGCAGCAGCTGGAGGTGCGTTTTAGAGCTAGAAATAGCAAGTTAAAATAAGGCTAGTCCGTTATCAACTTGAAAAAGTGGCACCGAGTCGGTGCTTTTTTCATAAGCTACACAGCAGCAGCTGGAGGTGCATAACCGGTTTGGAGACGACGG
	11482	ACAGCAGCAGCTGGAGGTGC	ACAGCAGCAGCTGGAGGTGCATAGCCG	ACCACGTCTCACACCgACAGCAGCAGCTGGAGGTGCGTTTTAGAGCTAGAAATAGCAAGTTAAAATAAGGCTAGTCCGTTATCAACTTGAAAAAGTGGCACCGAGTCGGTGCTTTTTTCAGGAGTTACACAGCAGCAGCTGGAGGTGCATAGCCGGTTTGGAGACGACGG
	11483	ACAGCAGCAGCTGGAGGTGC	ACAGCAGCAGCTGGAGGTGCATACCCG	ACCACGTCTCACACCgACAGCAGCAGCTGGAGGTGCGTTTTAGAGCTAGAAATAGCAAGTTAAAATAAGGCTAGTCCGTTATCAACTTGAAAAAGTGGCACCGAGTCGGTGCTTTTTTTGAGGACAACACAGCAGCAGCTGGAGGTGCATACCCGGTTTGGAGACGACGG
	11484	ACAGCAGCAGCTGGAGGTGC	ACAGCAGCAGCTGGAGGTGCATATCCG	ACCACGTCTCACACCgACAGCAGCAGCTGGAGGTGCGTTTTAGAGCTAGAAATAGCAAGTTAAAATAAGGCTAGTCCGTTATCAACTTGAAAAAGTGGCACCGAGTCGGTGCTTTTTTTCACGCCGACACAGCAGCAGCTGGAGGTGCATATCCGGTTTGGAGACGACGG
	11485	ACAGCAGCAGCTGGAGGTGC	ACAGCAGCAGCTGGAGGTGCATGACCG	ACCACGTCTCACACCgACAGCAGCAGCTGGAGGTGCGTTTTAGAGCTAGAAATAGCAAGTTAAAATAAGGCTAGTCCGTTATCAACTTGAAAAAGTGGCACCGAGTCGGTGCTTTTTTGCAACACGACACAGCAGCAGCTGGAGGTGCATGACCGGTTTGGAGACGACGG
	11486	ACAGCAGCAGCTGGAGGTGC	ACAGCAGCAGCTGGAGGTGCATGGCCG	ACCACGTCTCACACCgACAGCAGCAGCTGGAGGTGCGTTTTAGAGCTAGAAATAGCAAGTTAAAATAAGGCTAGTCCGTTATCAACTTGAAAAAGTGGCACCGAGTCGGTGCTTTTTTCGGCACTTACACAGCAGCAGCTGGAGGTGCATGGCCGGTTTGGAGACGACGG
	11487	ACAGCAGCAGCTGGAGGTGC	ACAGCAGCAGCTGGAGGTGCATGCCCG	ACCACGTCTCACACCgACAGCAGCAGCTGGAGGTGCGTTTTAGAGCTAGAAATAGCAAGTTAAAATAAGGCTAGTCCGTTATCAACTTGAAAAAGTGGCACCGAGTCGGTGCTTTTTTGGAATGGAACACAGCAGCAGCTGGAGGTGCATGCCCGGTTTGGAGACGACGG
	11488	ACAGCAGCAGCTGGAGGTGC	ACAGCAGCAGCTGGAGGTGCATGTCCG	ACCACGTCTCACACCgACAGCAGCAGCTGGAGGTGCGTTTTAGAGCTAGAAATAGCAAGTTAAAATAAGGCTAGTCCGTTATCAACTTGAAAAAGTGGCACCGAGTCGGTGCTTTTTTAGGCTGCTACACAGCAGCAGCTGGAGGTGCATGTCCGGTTTGGAGACGACGG
	11489	ACAGCAGCAGCTGGAGGTGC	ACAGCAGCAGCTGGAGGTGCATCACCG	ACCACGTCTCACACCgACAGCAGCAGCTGGAGGTGCGTTTTAGAGCTAGAAATAGCAAGTTAAAATAAGGCTAGTCCGTTATCAACTTGAAAAAGTGGCACCGAGTCGGTGCTTTTTTGCTAGCCAACACAGCAGCAGCTGGAGGTGCATCACCGGTTTGGAGACGACGG
	11490	ACAGCAGCAGCTGGAGGTGC	ACAGCAGCAGCTGGAGGTGCATCGCCG	ACCACGTCTCACACCgACAGCAGCAGCTGGAGGTGCGTTTTAGAGCTAGAAATAGCAAGTTAAAATAAGGCTAGTCCGTTATCAACTTGAAAAAGTGGCACCGAGTCGGTGCTTTTTTATCAGAGGACACAGCAGCAGCTGGAGGTGCATCGCCGGTTTGGAGACGACGG
	11491	ACAGCAGCAGCTGGAGGTGC	ACAGCAGCAGCTGGAGGTGCATCCCCG	ACCACGTCTCACACCgACAGCAGCAGCTGGAGGTGCGTTTTAGAGCTAGAAATAGCAAGTTAAAATAAGGCTAGTCCGTTATCAACTTGAAAAAGTGGCACCGAGTCGGTGCTTTTTTCTACTGGAACACAGCAGCAGCTGGAGGTGCATCCCCGGTTTGGAGACGACGG
	11492	ACAGCAGCAGCTGGAGGTGC	ACAGCAGCAGCTGGAGGTGCATCTCCG	ACCACGTCTCACACCgACAGCAGCAGCTGGAGGTGCGTTTTAGAGCTAGAAATAGCAAGTTAAAATAAGGCTAGTCCGTTATCAACTTGAAAAAGTGGCACCGAGTCGGTGCTTTTTTAGGTTCTCACACAGCAGCAGCTGGAGGTGCATCTCCGGTTTGGAGACGACGG
	11493	ACAGCAGCAGCTGGAGGTGC	ACAGCAGCAGCTGGAGGTGCATTACCG	ACCACGTCTCACACCgACAGCAGCAGCTGGAGGTGCGTTTTAGAGCTAGAAATAGCAAGTTAAAATAAGGCTAGTCCGTTATCAACTTGAAAAAGTGGCACCGAGTCGGTGCTTTTTTAAGGCGAGACACAGCAGCAGCTGGAGGTGCATTACCGGTTTGGAGACGACGG
	11494	ACAGCAGCAGCTGGAGGTGC	ACAGCAGCAGCTGGAGGTGCATTGCCG	ACCACGTCTCACACCgACAGCAGCAGCTGGAGGTGCGTTTTAGAGCTAGAAATAGCAAGTTAAAATAAGGCTAGTCCGTTATCAACTTGAAAAAGTGGCACCGAGTCGGTGCTTTTTTACATTAGTACACAGCAGCAGCTGGAGGTGCATTGCCGGTTTGGAGACGACGG
	11495	ACAGCAGCAGCTGGAGGTGC	ACAGCAGCAGCTGGAGGTGCATTCCCG	ACCACGTCTCACACCgACAGCAGCAGCTGGAGGTGCGTTTTAGAGCTAGAAATAGCAAGTTAAAATAAGGCTAGTCCGTTATCAACTTGAAAAAGTGGCACCGAGTCGGTGCTTTTTTGGCGCCGGACACAGCAGCAGCTGGAGGTGCATTCCCGGTTTGGAGACGACGG
	11496	ACAGCAGCAGCTGGAGGTGC	ACAGCAGCAGCTGGAGGTGCATTTCCG	ACCACGTCTCACACCgACAGCAGCAGCTGGAGGTGCGTTTTAGAGCTAGAAATAGCAAGTTAAAATAAGGCTAGTCCGTTATCAACTTGAAAAAGTGGCACCGAGTCGGTGCTTTTTTGTTGCCGAACACAGCAGCAGCTGGAGGTGCATTTCCGGTTTGGAGACGACGG
	11497	ACAGCAGCAGCTGGAGGTGC	ACAGCAGCAGCTGGAGGTGCGAAACCG	ACCACGTCTCACACCgACAGCAGCAGCTGGAGGTGCGTTTTAGAGCTAGAAATAGCAAGTTAAAATAAGGCTAGTCCGTTATCAACTTGAAAAAGTGGCACCGAGTCGGTGCTTTTTTCTCTATAGACACAGCAGCAGCTGGAGGTGCGAAACCGGTTTGGAGACGACGG
	11498	ACAGCAGCAGCTGGAGGTGC	ACAGCAGCAGCTGGAGGTGCGAAGCCG	ACCACGTCTCACACCgACAGCAGCAGCTGGAGGTGCGTTTTAGAGCTAGAAATAGCAAGTTAAAATAAGGCTAGTCCGTTATCAACTTGAAAAAGTGGCACCGAGTCGGTGCTTTTTTTAATTATAACACAGCAGCAGCTGGAGGTGCGAAGCCGGTTTGGAGACGACGG
	11499	ACAGCAGCAGCTGGAGGTGC	ACAGCAGCAGCTGGAGGTGCGAACCCG	ACCACGTCTCACACCgACAGCAGCAGCTGGAGGTGCGTTTTAGAGCTAGAAATAGCAAGTTAAAATAAGGCTAGTCCGTTATCAACTTGAAAAAGTGGCACCGAGTCGGTGCTTTTTTTGCATCGTACACAGCAGCAGCTGGAGGTGCGAACCCGGTTTGGAGACGACGG
	11500	ACAGCAGCAGCTGGAGGTGC	ACAGCAGCAGCTGGAGGTGCGAATCCG	ACCACGTCTCACACCgACAGCAGCAGCTGGAGGTGCGTTTTAGAGCTAGAAATAGCAAGTTAAAATAAGGCTAGTCCGTTATCAACTTGAAAAAGTGGCACCGAGTCGGTGCTTTTTTCTCTTCAGACACAGCAGCAGCTGGAGGTGCGAATCCGGTTTGGAGACGACGG
	11501	ACAGCAGCAGCTGGAGGTGC	ACAGCAGCAGCTGGAGGTGCGAGACCG	ACCACGTCTCACACCgACAGCAGCAGCTGGAGGTGCGTTTTAGAGCTAGAAATAGCAAGTTAAAATAAGGCTAGTCCGTTATCAACTTGAAAAAGTGGCACCGAGTCGGTGCTTTTTTACAACATAACACAGCAGCAGCTGGAGGTGCGAGACCGGTTTGGAGACGACGG
	11502	ACAGCAGCAGCTGGAGGTGC	ACAGCAGCAGCTGGAGGTGCGAGGCCG	ACCACGTCTCACACCgACAGCAGCAGCTGGAGGTGCGTTTTAGAGCTAGAAATAGCAAGTTAAAATAAGGCTAGTCCGTTATCAACTTGAAAAAGTGGCACCGAGTCGGTGCTTTTTTCCTACATGACACAGCAGCAGCTGGAGGTGCGAGGCCGGTTTGGAGACGACGG
	11503	ACAGCAGCAGCTGGAGGTGC	ACAGCAGCAGCTGGAGGTGCGAGCCCG	ACCACGTCTCACACCgACAGCAGCAGCTGGAGGTGCGTTTTAGAGCTAGAAATAGCAAGTTAAAATAAGGCTAGTCCGTTATCAACTTGAAAAAGTGGCACCGAGTCGGTGCTTTTTTTTGAGTTAACACAGCAGCAGCTGGAGGTGCGAGCCCGGTTTGGAGACGACGG
	11504	ACAGCAGCAGCTGGAGGTGC	ACAGCAGCAGCTGGAGGTGCGAGTCCG	ACCACGTCTCACACCgACAGCAGCAGCTGGAGGTGCGTTTTAGAGCTAGAAATAGCAAGTTAAAATAAGGCTAGTCCGTTATCAACTTGAAAAAGTGGCACCGAGTCGGTGCTTTTTTTAGCGCAGACACAGCAGCAGCTGGAGGTGCGAGTCCGGTTTGGAGACGACGG
	11505	ACAGCAGCAGCTGGAGGTGC	ACAGCAGCAGCTGGAGGTGCGACACCG	ACCACGTCTCACACCgACAGCAGCAGCTGGAGGTGCGTTTTAGAGCTAGAAATAGCAAGTTAAAATAAGGCTAGTCCGTTATCAACTTGAAAAAGTGGCACCGAGTCGGTGCTTTTTTATAGAGACACACAGCAGCAGCTGGAGGTGCGACACCGGTTTGGAGACGACGG
	11506	ACAGCAGCAGCTGGAGGTGC	ACAGCAGCAGCTGGAGGTGCGACGCCG	ACCACGTCTCACACCgACAGCAGCAGCTGGAGGTGCGTTTTAGAGCTAGAAATAGCAAGTTAAAATAAGGCTAGTCCGTTATCAACTTGAAAAAGTGGCACCGAGTCGGTGCTTTTTTTGCGATATACACAGCAGCAGCTGGAGGTGCGACGCCGGTTTGGAGACGACGG
	11507	ACAGCAGCAGCTGGAGGTGC	ACAGCAGCAGCTGGAGGTGCGACCCCG	ACCACGTCTCACACCgACAGCAGCAGCTGGAGGTGCGTTTTAGAGCTAGAAATAGCAAGTTAAAATAAGGCTAGTCCGTTATCAACTTGAAAAAGTGGCACCGAGTCGGTGCTTTTTTGGCTCCATACACAGCAGCAGCTGGAGGTGCGACCCCGGTTTGGAGACGACGG
	11508	ACAGCAGCAGCTGGAGGTGC	ACAGCAGCAGCTGGAGGTGCGACTCCG	ACCACGTCTCACACCgACAGCAGCAGCTGGAGGTGCGTTTTAGAGCTAGAAATAGCAAGTTAAAATAAGGCTAGTCCGTTATCAACTTGAAAAAGTGGCACCGAGTCGGTGCTTTTTTTACCACAGACACAGCAGCAGCTGGAGGTGCGACTCCGGTTTGGAGACGACGG
	11509	ACAGCAGCAGCTGGAGGTGC	ACAGCAGCAGCTGGAGGTGCGATACCG	ACCACGTCTCACACCgACAGCAGCAGCTGGAGGTGCGTTTTAGAGCTAGAAATAGCAAGTTAAAATAAGGCTAGTCCGTTATCAACTTGAAAAAGTGGCACCGAGTCGGTGCTTTTTTTCCACTCAACACAGCAGCAGCTGGAGGTGCGATACCGGTTTGGAGACGACGG
	11510	ACAGCAGCAGCTGGAGGTGC	ACAGCAGCAGCTGGAGGTGCGATGCCG	ACCACGTCTCACACCgACAGCAGCAGCTGGAGGTGCGTTTTAGAGCTAGAAATAGCAAGTTAAAATAAGGCTAGTCCGTTATCAACTTGAAAAAGTGGCACCGAGTCGGTGCTTTTTTATGTTGTCACACAGCAGCAGCTGGAGGTGCGATGCCGGTTTGGAGACGACGG
	11511	ACAGCAGCAGCTGGAGGTGC	ACAGCAGCAGCTGGAGGTGCGATCCCG	ACCACGTCTCACACCgACAGCAGCAGCTGGAGGTGCGTTTTAGAGCTAGAAATAGCAAGTTAAAATAAGGCTAGTCCGTTATCAACTTGAAAAAGTGGCACCGAGTCGGTGCTTTTTTCTCTTAAGACACAGCAGCAGCTGGAGGTGCGATCCCGGTTTGGAGACGACGG
	11512	ACAGCAGCAGCTGGAGGTGC	ACAGCAGCAGCTGGAGGTGCGATTCCG	ACCACGTCTCACACCgACAGCAGCAGCTGGAGGTGCGTTTTAGAGCTAGAAATAGCAAGTTAAAATAAGGCTAGTCCGTTATCAACTTGAAAAAGTGGCACCGAGTCGGTGCTTTTTTACAGCTGCACACAGCAGCAGCTGGAGGTGCGATTCCGGTTTGGAGACGACGG
	11513	ACAGCAGCAGCTGGAGGTGC	ACAGCAGCAGCTGGAGGTGCGGAACCG	ACCACGTCTCACACCgACAGCAGCAGCTGGAGGTGCGTTTTAGAGCTAGAAATAGCAAGTTAAAATAAGGCTAGTCCGTTATCAACTTGAAAAAGTGGCACCGAGTCGGTGCTTTTTTTTGGTAGAACACAGCAGCAGCTGGAGGTGCGGAACCGGTTTGGAGACGACGG
	11514	ACAGCAGCAGCTGGAGGTGC	ACAGCAGCAGCTGGAGGTGCGGAGCCG	ACCACGTCTCACACCgACAGCAGCAGCTGGAGGTGCGTTTTAGAGCTAGAAATAGCAAGTTAAAATAAGGCTAGTCCGTTATCAACTTGAAAAAGTGGCACCGAGTCGGTGCTTTTTTGCGGCCATACACAGCAGCAGCTGGAGGTGCGGAGCCGGTTTGGAGACGACGG
	11515	ACAGCAGCAGCTGGAGGTGC	ACAGCAGCAGCTGGAGGTGCGGACCCG	ACCACGTCTCACACCgACAGCAGCAGCTGGAGGTGCGTTTTAGAGCTAGAAATAGCAAGTTAAAATAAGGCTAGTCCGTTATCAACTTGAAAAAGTGGCACCGAGTCGGTGCTTTTTTGCCAGGAGACACAGCAGCAGCTGGAGGTGCGGACCCGGTTTGGAGACGACGG
	11516	ACAGCAGCAGCTGGAGGTGC	ACAGCAGCAGCTGGAGGTGCGGATCCG	ACCACGTCTCACACCgACAGCAGCAGCTGGAGGTGCGTTTTAGAGCTAGAAATAGCAAGTTAAAATAAGGCTAGTCCGTTATCAACTTGAAAAAGTGGCACCGAGTCGGTGCTTTTTTACGTAGTAACACAGCAGCAGCTGGAGGTGCGGATCCGGTTTGGAGACGACGG
	11517	ACAGCAGCAGCTGGAGGTGC	ACAGCAGCAGCTGGAGGTGCGGGACCG	ACCACGTCTCACACCgACAGCAGCAGCTGGAGGTGCGTTTTAGAGCTAGAAATAGCAAGTTAAAATAAGGCTAGTCCGTTATCAACTTGAAAAAGTGGCACCGAGTCGGTGCTTTTTTCTTAAGGAACACAGCAGCAGCTGGAGGTGCGGGACCGGTTTGGAGACGACGG
	11518	ACAGCAGCAGCTGGAGGTGC	ACAGCAGCAGCTGGAGGTGCGGGGCCG	ACCACGTCTCACACCgACAGCAGCAGCTGGAGGTGCGTTTTAGAGCTAGAAATAGCAAGTTAAAATAAGGCTAGTCCGTTATCAACTTGAAAAAGTGGCACCGAGTCGGTGCTTTTTTGAACATCGACACAGCAGCAGCTGGAGGTGCGGGGCCGGTTTGGAGACGACGG
	11519	ACAGCAGCAGCTGGAGGTGC	ACAGCAGCAGCTGGAGGTGCGGGCCCG	ACCACGTCTCACACCgACAGCAGCAGCTGGAGGTGCGTTTTAGAGCTAGAAATAGCAAGTTAAAATAAGGCTAGTCCGTTATCAACTTGAAAAAGTGGCACCGAGTCGGTGCTTTTTTAACGGAACACACAGCAGCAGCTGGAGGTGCGGGCCCGGTTTGGAGACGACGG
	11520	ACAGCAGCAGCTGGAGGTGC	ACAGCAGCAGCTGGAGGTGCGGGTCCG	ACCACGTCTCACACCgACAGCAGCAGCTGGAGGTGCGTTTTAGAGCTAGAAATAGCAAGTTAAAATAAGGCTAGTCCGTTATCAACTTGAAAAAGTGGCACCGAGTCGGTGCTTTTTTCCGCACTCACACAGCAGCAGCTGGAGGTGCGGGTCCGGTTTGGAGACGACGG
	11521	ACAGCAGCAGCTGGAGGTGC	ACAGCAGCAGCTGGAGGTGCGGCACCG	ACCACGTCTCACACCgACAGCAGCAGCTGGAGGTGCGTTTTAGAGCTAGAAATAGCAAGTTAAAATAAGGCTAGTCCGTTATCAACTTGAAAAAGTGGCACCGAGTCGGTGCTTTTTTATGGCCGGACACAGCAGCAGCTGGAGGTGCGGCACCGGTTTGGAGACGACGG
	11522	ACAGCAGCAGCTGGAGGTGC	ACAGCAGCAGCTGGAGGTGCGGCGCCG	ACCACGTCTCACACCgACAGCAGCAGCTGGAGGTGCGTTTTAGAGCTAGAAATAGCAAGTTAAAATAAGGCTAGTCCGTTATCAACTTGAAAAAGTGGCACCGAGTCGGTGCTTTTTTCGGAGCTTACACAGCAGCAGCTGGAGGTGCGGCGCCGGTTTGGAGACGACGG
	11523	ACAGCAGCAGCTGGAGGTGC	ACAGCAGCAGCTGGAGGTGCGGCCCCG	ACCACGTCTCACACCgACAGCAGCAGCTGGAGGTGCGTTTTAGAGCTAGAAATAGCAAGTTAAAATAAGGCTAGTCCGTTATCAACTTGAAAAAGTGGCACCGAGTCGGTGCTTTTTTTTATGAGTACACAGCAGCAGCTGGAGGTGCGGCCCCGGTTTGGAGACGACGG
	11524	ACAGCAGCAGCTGGAGGTGC	ACAGCAGCAGCTGGAGGTGCGGCTCCG	ACCACGTCTCACACCgACAGCAGCAGCTGGAGGTGCGTTTTAGAGCTAGAAATAGCAAGTTAAAATAAGGCTAGTCCGTTATCAACTTGAAAAAGTGGCACCGAGTCGGTGCTTTTTTTCGTGAACACACAGCAGCAGCTGGAGGTGCGGCTCCGGTTTGGAGACGACGG
	11525	ACAGCAGCAGCTGGAGGTGC	ACAGCAGCAGCTGGAGGTGCGGTACCG	ACCACGTCTCACACCgACAGCAGCAGCTGGAGGTGCGTTTTAGAGCTAGAAATAGCAAGTTAAAATAAGGCTAGTCCGTTATCAACTTGAAAAAGTGGCACCGAGTCGGTGCTTTTTTTCGCTTATACACAGCAGCAGCTGGAGGTGCGGTACCGGTTTGGAGACGACGG
	11526	ACAGCAGCAGCTGGAGGTGC	ACAGCAGCAGCTGGAGGTGCGGTGCCG	ACCACGTCTCACACCgACAGCAGCAGCTGGAGGTGCGTTTTAGAGCTAGAAATAGCAAGTTAAAATAAGGCTAGTCCGTTATCAACTTGAAAAAGTGGCACCGAGTCGGTGCTTTTTTCATCTCTAACACAGCAGCAGCTGGAGGTGCGGTGCCGGTTTGGAGACGACGG
	11527	ACAGCAGCAGCTGGAGGTGC	ACAGCAGCAGCTGGAGGTGCGGTCCCG	ACCACGTCTCACACCgACAGCAGCAGCTGGAGGTGCGTTTTAGAGCTAGAAATAGCAAGTTAAAATAAGGCTAGTCCGTTATCAACTTGAAAAAGTGGCACCGAGTCGGTGCTTTTTTCATATTATACACAGCAGCAGCTGGAGGTGCGGTCCCGGTTTGGAGACGACGG
	11528	ACAGCAGCAGCTGGAGGTGC	ACAGCAGCAGCTGGAGGTGCGGTTCCG	ACCACGTCTCACACCgACAGCAGCAGCTGGAGGTGCGTTTTAGAGCTAGAAATAGCAAGTTAAAATAAGGCTAGTCCGTTATCAACTTGAAAAAGTGGCACCGAGTCGGTGCTTTTTTGATTAAGGACACAGCAGCAGCTGGAGGTGCGGTTCCGGTTTGGAGACGACGG
	11529	ACAGCAGCAGCTGGAGGTGC	ACAGCAGCAGCTGGAGGTGCGCAACCG	ACCACGTCTCACACCgACAGCAGCAGCTGGAGGTGCGTTTTAGAGCTAGAAATAGCAAGTTAAAATAAGGCTAGTCCGTTATCAACTTGAAAAAGTGGCACCGAGTCGGTGCTTTTTTATTAATGCACACAGCAGCAGCTGGAGGTGCGCAACCGGTTTGGAGACGACGG
	11530	ACAGCAGCAGCTGGAGGTGC	ACAGCAGCAGCTGGAGGTGCGCAGCCG	ACCACGTCTCACACCgACAGCAGCAGCTGGAGGTGCGTTTTAGAGCTAGAAATAGCAAGTTAAAATAAGGCTAGTCCGTTATCAACTTGAAAAAGTGGCACCGAGTCGGTGCTTTTTTTCATGTGTACACAGCAGCAGCTGGAGGTGCGCAGCCGGTTTGGAGACGACGG
	11531	ACAGCAGCAGCTGGAGGTGC	ACAGCAGCAGCTGGAGGTGCGCACCCG	ACCACGTCTCACACCgACAGCAGCAGCTGGAGGTGCGTTTTAGAGCTAGAAATAGCAAGTTAAAATAAGGCTAGTCCGTTATCAACTTGAAAAAGTGGCACCGAGTCGGTGCTTTTTTTTGTCGGTACACAGCAGCAGCTGGAGGTGCGCACCCGGTTTGGAGACGACGG
	11532	ACAGCAGCAGCTGGAGGTGC	ACAGCAGCAGCTGGAGGTGCGCATCCG	ACCACGTCTCACACCgACAGCAGCAGCTGGAGGTGCGTTTTAGAGCTAGAAATAGCAAGTTAAAATAAGGCTAGTCCGTTATCAACTTGAAAAAGTGGCACCGAGTCGGTGCTTTTTTCACTTGCCACACAGCAGCAGCTGGAGGTGCGCATCCGGTTTGGAGACGACGG
	11533	ACAGCAGCAGCTGGAGGTGC	ACAGCAGCAGCTGGAGGTGCGCGACCG	ACCACGTCTCACACCgACAGCAGCAGCTGGAGGTGCGTTTTAGAGCTAGAAATAGCAAGTTAAAATAAGGCTAGTCCGTTATCAACTTGAAAAAGTGGCACCGAGTCGGTGCTTTTTTTTGCTCGGACACAGCAGCAGCTGGAGGTGCGCGACCGGTTTGGAGACGACGG
	11534	ACAGCAGCAGCTGGAGGTGC	ACAGCAGCAGCTGGAGGTGCGCGGCCG	ACCACGTCTCACACCgACAGCAGCAGCTGGAGGTGCGTTTTAGAGCTAGAAATAGCAAGTTAAAATAAGGCTAGTCCGTTATCAACTTGAAAAAGTGGCACCGAGTCGGTGCTTTTTTGCCTATGTACACAGCAGCAGCTGGAGGTGCGCGGCCGGTTTGGAGACGACGG
	11535	ACAGCAGCAGCTGGAGGTGC	ACAGCAGCAGCTGGAGGTGCGCGCCCG	ACCACGTCTCACACCgACAGCAGCAGCTGGAGGTGCGTTTTAGAGCTAGAAATAGCAAGTTAAAATAAGGCTAGTCCGTTATCAACTTGAAAAAGTGGCACCGAGTCGGTGCTTTTTTCTGCGACAACACAGCAGCAGCTGGAGGTGCGCGCCCGGTTTGGAGACGACGG
	11536	ACAGCAGCAGCTGGAGGTGC	ACAGCAGCAGCTGGAGGTGCGCGTCCG	ACCACGTCTCACACCgACAGCAGCAGCTGGAGGTGCGTTTTAGAGCTAGAAATAGCAAGTTAAAATAAGGCTAGTCCGTTATCAACTTGAAAAAGTGGCACCGAGTCGGTGCTTTTTTCTGACTACACACAGCAGCAGCTGGAGGTGCGCGTCCGGTTTGGAGACGACGG
	11537	ACAGCAGCAGCTGGAGGTGC	ACAGCAGCAGCTGGAGGTGCGCCACCG	ACCACGTCTCACACCgACAGCAGCAGCTGGAGGTGCGTTTTAGAGCTAGAAATAGCAAGTTAAAATAAGGCTAGTCCGTTATCAACTTGAAAAAGTGGCACCGAGTCGGTGCTTTTTTTATTAAGTACACAGCAGCAGCTGGAGGTGCGCCACCGGTTTGGAGACGACGG
	11538	ACAGCAGCAGCTGGAGGTGC	ACAGCAGCAGCTGGAGGTGCGCCGCCG	ACCACGTCTCACACCgACAGCAGCAGCTGGAGGTGCGTTTTAGAGCTAGAAATAGCAAGTTAAAATAAGGCTAGTCCGTTATCAACTTGAAAAAGTGGCACCGAGTCGGTGCTTTTTTATTCAGCAACACAGCAGCAGCTGGAGGTGCGCCGCCGGTTTGGAGACGACGG
	11539	ACAGCAGCAGCTGGAGGTGC	ACAGCAGCAGCTGGAGGTGCGCCCCCG	ACCACGTCTCACACCgACAGCAGCAGCTGGAGGTGCGTTTTAGAGCTAGAAATAGCAAGTTAAAATAAGGCTAGTCCGTTATCAACTTGAAAAAGTGGCACCGAGTCGGTGCTTTTTTCAATTCACACACAGCAGCAGCTGGAGGTGCGCCCCCGGTTTGGAGACGACGG
	11540	ACAGCAGCAGCTGGAGGTGC	ACAGCAGCAGCTGGAGGTGCGCCTCCG	ACCACGTCTCACACCgACAGCAGCAGCTGGAGGTGCGTTTTAGAGCTAGAAATAGCAAGTTAAAATAAGGCTAGTCCGTTATCAACTTGAAAAAGTGGCACCGAGTCGGTGCTTTTTTTACTGATCACACAGCAGCAGCTGGAGGTGCGCCTCCGGTTTGGAGACGACGG
	11541	ACAGCAGCAGCTGGAGGTGC	ACAGCAGCAGCTGGAGGTGCGCTACCG	ACCACGTCTCACACCgACAGCAGCAGCTGGAGGTGCGTTTTAGAGCTAGAAATAGCAAGTTAAAATAAGGCTAGTCCGTTATCAACTTGAAAAAGTGGCACCGAGTCGGTGCTTTTTTCTTGGTTGACACAGCAGCAGCTGGAGGTGCGCTACCGGTTTGGAGACGACGG
	11542	ACAGCAGCAGCTGGAGGTGC	ACAGCAGCAGCTGGAGGTGCGCTGCCG	ACCACGTCTCACACCgACAGCAGCAGCTGGAGGTGCGTTTTAGAGCTAGAAATAGCAAGTTAAAATAAGGCTAGTCCGTTATCAACTTGAAAAAGTGGCACCGAGTCGGTGCTTTTTTGGAAGTACACACAGCAGCAGCTGGAGGTGCGCTGCCGGTTTGGAGACGACGG
	11543	ACAGCAGCAGCTGGAGGTGC	ACAGCAGCAGCTGGAGGTGCGCTCCCG	ACCACGTCTCACACCgACAGCAGCAGCTGGAGGTGCGTTTTAGAGCTAGAAATAGCAAGTTAAAATAAGGCTAGTCCGTTATCAACTTGAAAAAGTGGCACCGAGTCGGTGCTTTTTTTCTACGAAACACAGCAGCAGCTGGAGGTGCGCTCCCGGTTTGGAGACGACGG
	11544	ACAGCAGCAGCTGGAGGTGC	ACAGCAGCAGCTGGAGGTGCGCTTCCG	ACCACGTCTCACACCgACAGCAGCAGCTGGAGGTGCGTTTTAGAGCTAGAAATAGCAAGTTAAAATAAGGCTAGTCCGTTATCAACTTGAAAAAGTGGCACCGAGTCGGTGCTTTTTTGATACCAAACACAGCAGCAGCTGGAGGTGCGCTTCCGGTTTGGAGACGACGG
	11545	ACAGCAGCAGCTGGAGGTGC	ACAGCAGCAGCTGGAGGTGCGTAACCG	ACCACGTCTCACACCgACAGCAGCAGCTGGAGGTGCGTTTTAGAGCTAGAAATAGCAAGTTAAAATAAGGCTAGTCCGTTATCAACTTGAAAAAGTGGCACCGAGTCGGTGCTTTTTTCGTTACCTACACAGCAGCAGCTGGAGGTGCGTAACCGGTTTGGAGACGACGG
	11546	ACAGCAGCAGCTGGAGGTGC	ACAGCAGCAGCTGGAGGTGCGTAGCCG	ACCACGTCTCACACCgACAGCAGCAGCTGGAGGTGCGTTTTAGAGCTAGAAATAGCAAGTTAAAATAAGGCTAGTCCGTTATCAACTTGAAAAAGTGGCACCGAGTCGGTGCTTTTTTGCCGGCGAACACAGCAGCAGCTGGAGGTGCGTAGCCGGTTTGGAGACGACGG
	11547	ACAGCAGCAGCTGGAGGTGC	ACAGCAGCAGCTGGAGGTGCGTACCCG	ACCACGTCTCACACCgACAGCAGCAGCTGGAGGTGCGTTTTAGAGCTAGAAATAGCAAGTTAAAATAAGGCTAGTCCGTTATCAACTTGAAAAAGTGGCACCGAGTCGGTGCTTTTTTTGAAGAGTACACAGCAGCAGCTGGAGGTGCGTACCCGGTTTGGAGACGACGG
	11548	ACAGCAGCAGCTGGAGGTGC	ACAGCAGCAGCTGGAGGTGCGTATCCG	ACCACGTCTCACACCgACAGCAGCAGCTGGAGGTGCGTTTTAGAGCTAGAAATAGCAAGTTAAAATAAGGCTAGTCCGTTATCAACTTGAAAAAGTGGCACCGAGTCGGTGCTTTTTTATCGGATGACACAGCAGCAGCTGGAGGTGCGTATCCGGTTTGGAGACGACGG
	11549	ACAGCAGCAGCTGGAGGTGC	ACAGCAGCAGCTGGAGGTGCGTGACCG	ACCACGTCTCACACCgACAGCAGCAGCTGGAGGTGCGTTTTAGAGCTAGAAATAGCAAGTTAAAATAAGGCTAGTCCGTTATCAACTTGAAAAAGTGGCACCGAGTCGGTGCTTTTTTACCGAGCGACACAGCAGCAGCTGGAGGTGCGTGACCGGTTTGGAGACGACGG
	11550	ACAGCAGCAGCTGGAGGTGC	ACAGCAGCAGCTGGAGGTGCGTGGCCG	ACCACGTCTCACACCgACAGCAGCAGCTGGAGGTGCGTTTTAGAGCTAGAAATAGCAAGTTAAAATAAGGCTAGTCCGTTATCAACTTGAAAAAGTGGCACCGAGTCGGTGCTTTTTTTGAGTTGTACACAGCAGCAGCTGGAGGTGCGTGGCCGGTTTGGAGACGACGG
	11551	ACAGCAGCAGCTGGAGGTGC	ACAGCAGCAGCTGGAGGTGCGTGCCCG	ACCACGTCTCACACCgACAGCAGCAGCTGGAGGTGCGTTTTAGAGCTAGAAATAGCAAGTTAAAATAAGGCTAGTCCGTTATCAACTTGAAAAAGTGGCACCGAGTCGGTGCTTTTTTTGTTGCGTACACAGCAGCAGCTGGAGGTGCGTGCCCGGTTTGGAGACGACGG
	11552	ACAGCAGCAGCTGGAGGTGC	ACAGCAGCAGCTGGAGGTGCGTGTCCG	ACCACGTCTCACACCgACAGCAGCAGCTGGAGGTGCGTTTTAGAGCTAGAAATAGCAAGTTAAAATAAGGCTAGTCCGTTATCAACTTGAAAAAGTGGCACCGAGTCGGTGCTTTTTTTTGAAGGAACACAGCAGCAGCTGGAGGTGCGTGTCCGGTTTGGAGACGACGG
	11553	ACAGCAGCAGCTGGAGGTGC	ACAGCAGCAGCTGGAGGTGCGTCACCG	ACCACGTCTCACACCgACAGCAGCAGCTGGAGGTGCGTTTTAGAGCTAGAAATAGCAAGTTAAAATAAGGCTAGTCCGTTATCAACTTGAAAAAGTGGCACCGAGTCGGTGCTTTTTTCCACACTAACACAGCAGCAGCTGGAGGTGCGTCACCGGTTTGGAGACGACGG
	11554	ACAGCAGCAGCTGGAGGTGC	ACAGCAGCAGCTGGAGGTGCGTCGCCG	ACCACGTCTCACACCgACAGCAGCAGCTGGAGGTGCGTTTTAGAGCTAGAAATAGCAAGTTAAAATAAGGCTAGTCCGTTATCAACTTGAAAAAGTGGCACCGAGTCGGTGCTTTTTTCGCTATCAACACAGCAGCAGCTGGAGGTGCGTCGCCGGTTTGGAGACGACGG
	11555	ACAGCAGCAGCTGGAGGTGC	ACAGCAGCAGCTGGAGGTGCGTCCCCG	ACCACGTCTCACACCgACAGCAGCAGCTGGAGGTGCGTTTTAGAGCTAGAAATAGCAAGTTAAAATAAGGCTAGTCCGTTATCAACTTGAAAAAGTGGCACCGAGTCGGTGCTTTTTTGCTTCACTACACAGCAGCAGCTGGAGGTGCGTCCCCGGTTTGGAGACGACGG
	11556	ACAGCAGCAGCTGGAGGTGC	ACAGCAGCAGCTGGAGGTGCGTTACCG	ACCACGTCTCACACCgACAGCAGCAGCTGGAGGTGCGTTTTAGAGCTAGAAATAGCAAGTTAAAATAAGGCTAGTCCGTTATCAACTTGAAAAAGTGGCACCGAGTCGGTGCTTTTTTGGCTAGTAACACAGCAGCAGCTGGAGGTGCGTTACCGGTTTGGAGACGACGG
	11557	ACAGCAGCAGCTGGAGGTGC	ACAGCAGCAGCTGGAGGTGCGTTGCCG	ACCACGTCTCACACCgACAGCAGCAGCTGGAGGTGCGTTTTAGAGCTAGAAATAGCAAGTTAAAATAAGGCTAGTCCGTTATCAACTTGAAAAAGTGGCACCGAGTCGGTGCTTTTTTCTGACCATACACAGCAGCAGCTGGAGGTGCGTTGCCGGTTTGGAGACGACGG
	11558	ACAGCAGCAGCTGGAGGTGC	ACAGCAGCAGCTGGAGGTGCGTTCCCG	ACCACGTCTCACACCgACAGCAGCAGCTGGAGGTGCGTTTTAGAGCTAGAAATAGCAAGTTAAAATAAGGCTAGTCCGTTATCAACTTGAAAAAGTGGCACCGAGTCGGTGCTTTTTTTGCGTGACACACAGCAGCAGCTGGAGGTGCGTTCCCGGTTTGGAGACGACGG
	11559	ACAGCAGCAGCTGGAGGTGC	ACAGCAGCAGCTGGAGGTGCGTTTCCG	ACCACGTCTCACACCgACAGCAGCAGCTGGAGGTGCGTTTTAGAGCTAGAAATAGCAAGTTAAAATAAGGCTAGTCCGTTATCAACTTGAAAAAGTGGCACCGAGTCGGTGCTTTTTTAACCACGCACACAGCAGCAGCTGGAGGTGCGTTTCCGGTTTGGAGACGACGG
	11560	ACAGCAGCAGCTGGAGGTGC	ACAGCAGCAGCTGGAGGTGCCAAACCG	ACCACGTCTCACACCgACAGCAGCAGCTGGAGGTGCGTTTTAGAGCTAGAAATAGCAAGTTAAAATAAGGCTAGTCCGTTATCAACTTGAAAAAGTGGCACCGAGTCGGTGCTTTTTTTGCGGACGACACAGCAGCAGCTGGAGGTGCCAAACCGGTTTGGAGACGACGG
	11561	ACAGCAGCAGCTGGAGGTGC	ACAGCAGCAGCTGGAGGTGCCAAGCCG	ACCACGTCTCACACCgACAGCAGCAGCTGGAGGTGCGTTTTAGAGCTAGAAATAGCAAGTTAAAATAAGGCTAGTCCGTTATCAACTTGAAAAAGTGGCACCGAGTCGGTGCTTTTTTTTACTCTCACACAGCAGCAGCTGGAGGTGCCAAGCCGGTTTGGAGACGACGG
	11562	ACAGCAGCAGCTGGAGGTGC	ACAGCAGCAGCTGGAGGTGCCAACCCG	ACCACGTCTCACACCgACAGCAGCAGCTGGAGGTGCGTTTTAGAGCTAGAAATAGCAAGTTAAAATAAGGCTAGTCCGTTATCAACTTGAAAAAGTGGCACCGAGTCGGTGCTTTTTTATTCTCTGACACAGCAGCAGCTGGAGGTGCCAACCCGGTTTGGAGACGACGG
	11563	ACAGCAGCAGCTGGAGGTGC	ACAGCAGCAGCTGGAGGTGCCAATCCG	ACCACGTCTCACACCgACAGCAGCAGCTGGAGGTGCGTTTTAGAGCTAGAAATAGCAAGTTAAAATAAGGCTAGTCCGTTATCAACTTGAAAAAGTGGCACCGAGTCGGTGCTTTTTTCCGCTCTCACACAGCAGCAGCTGGAGGTGCCAATCCGGTTTGGAGACGACGG
	11564	ACAGCAGCAGCTGGAGGTGC	ACAGCAGCAGCTGGAGGTGCCAGACCG	ACCACGTCTCACACCgACAGCAGCAGCTGGAGGTGCGTTTTAGAGCTAGAAATAGCAAGTTAAAATAAGGCTAGTCCGTTATCAACTTGAAAAAGTGGCACCGAGTCGGTGCTTTTTTATCGCTCTACACAGCAGCAGCTGGAGGTGCCAGACCGGTTTGGAGACGACGG
	11565	ACAGCAGCAGCTGGAGGTGC	ACAGCAGCAGCTGGAGGTGCCAGGCCG	ACCACGTCTCACACCgACAGCAGCAGCTGGAGGTGCGTTTTAGAGCTAGAAATAGCAAGTTAAAATAAGGCTAGTCCGTTATCAACTTGAAAAAGTGGCACCGAGTCGGTGCTTTTTTCGCAGTCTACACAGCAGCAGCTGGAGGTGCCAGGCCGGTTTGGAGACGACGG
	11566	ACAGCAGCAGCTGGAGGTGC	ACAGCAGCAGCTGGAGGTGCCAGCCCG	ACCACGTCTCACACCgACAGCAGCAGCTGGAGGTGCGTTTTAGAGCTAGAAATAGCAAGTTAAAATAAGGCTAGTCCGTTATCAACTTGAAAAAGTGGCACCGAGTCGGTGCTTTTTTGGATGATTACACAGCAGCAGCTGGAGGTGCCAGCCCGGTTTGGAGACGACGG
	11567	ACAGCAGCAGCTGGAGGTGC	ACAGCAGCAGCTGGAGGTGCCAGTCCG	ACCACGTCTCACACCgACAGCAGCAGCTGGAGGTGCGTTTTAGAGCTAGAAATAGCAAGTTAAAATAAGGCTAGTCCGTTATCAACTTGAAAAAGTGGCACCGAGTCGGTGCTTTTTTTCGCAACCACACAGCAGCAGCTGGAGGTGCCAGTCCGGTTTGGAGACGACGG
	11568	ACAGCAGCAGCTGGAGGTGC	ACAGCAGCAGCTGGAGGTGCCACACCG	ACCACGTCTCACACCgACAGCAGCAGCTGGAGGTGCGTTTTAGAGCTAGAAATAGCAAGTTAAAATAAGGCTAGTCCGTTATCAACTTGAAAAAGTGGCACCGAGTCGGTGCTTTTTTTTACACAGACACAGCAGCAGCTGGAGGTGCCACACCGGTTTGGAGACGACGG
	11569	ACAGCAGCAGCTGGAGGTGC	ACAGCAGCAGCTGGAGGTGCCACGCCG	ACCACGTCTCACACCgACAGCAGCAGCTGGAGGTGCGTTTTAGAGCTAGAAATAGCAAGTTAAAATAAGGCTAGTCCGTTATCAACTTGAAAAAGTGGCACCGAGTCGGTGCTTTTTTTACTTAACACACAGCAGCAGCTGGAGGTGCCACGCCGGTTTGGAGACGACGG
	11570	ACAGCAGCAGCTGGAGGTGC	ACAGCAGCAGCTGGAGGTGCCACCCCG	ACCACGTCTCACACCgACAGCAGCAGCTGGAGGTGCGTTTTAGAGCTAGAAATAGCAAGTTAAAATAAGGCTAGTCCGTTATCAACTTGAAAAAGTGGCACCGAGTCGGTGCTTTTTTGGCGTTGTACACAGCAGCAGCTGGAGGTGCCACCCCGGTTTGGAGACGACGG
	11571	ACAGCAGCAGCTGGAGGTGC	ACAGCAGCAGCTGGAGGTGCCACTCCG	ACCACGTCTCACACCgACAGCAGCAGCTGGAGGTGCGTTTTAGAGCTAGAAATAGCAAGTTAAAATAAGGCTAGTCCGTTATCAACTTGAAAAAGTGGCACCGAGTCGGTGCTTTTTTGACTGTTCACACAGCAGCAGCTGGAGGTGCCACTCCGGTTTGGAGACGACGG
	11572	ACAGCAGCAGCTGGAGGTGC	ACAGCAGCAGCTGGAGGTGCCATACCG	ACCACGTCTCACACCgACAGCAGCAGCTGGAGGTGCGTTTTAGAGCTAGAAATAGCAAGTTAAAATAAGGCTAGTCCGTTATCAACTTGAAAAAGTGGCACCGAGTCGGTGCTTTTTTCCAGTCGTACACAGCAGCAGCTGGAGGTGCCATACCGGTTTGGAGACGACGG
	11573	ACAGCAGCAGCTGGAGGTGC	ACAGCAGCAGCTGGAGGTGCCATGCCG	ACCACGTCTCACACCgACAGCAGCAGCTGGAGGTGCGTTTTAGAGCTAGAAATAGCAAGTTAAAATAAGGCTAGTCCGTTATCAACTTGAAAAAGTGGCACCGAGTCGGTGCTTTTTTAGAACCGAACACAGCAGCAGCTGGAGGTGCCATGCCGGTTTGGAGACGACGG
	11574	ACAGCAGCAGCTGGAGGTGC	ACAGCAGCAGCTGGAGGTGCCATCCCG	ACCACGTCTCACACCgACAGCAGCAGCTGGAGGTGCGTTTTAGAGCTAGAAATAGCAAGTTAAAATAAGGCTAGTCCGTTATCAACTTGAAAAAGTGGCACCGAGTCGGTGCTTTTTTAATGGAACACACAGCAGCAGCTGGAGGTGCCATCCCGGTTTGGAGACGACGG
	11575	ACAGCAGCAGCTGGAGGTGC	ACAGCAGCAGCTGGAGGTGCCATTCCG	ACCACGTCTCACACCgACAGCAGCAGCTGGAGGTGCGTTTTAGAGCTAGAAATAGCAAGTTAAAATAAGGCTAGTCCGTTATCAACTTGAAAAAGTGGCACCGAGTCGGTGCTTTTTTTGGCGGCCACACAGCAGCAGCTGGAGGTGCCATTCCGGTTTGGAGACGACGG
	11576	ACAGCAGCAGCTGGAGGTGC	ACAGCAGCAGCTGGAGGTGCCGAACCG	ACCACGTCTCACACCgACAGCAGCAGCTGGAGGTGCGTTTTAGAGCTAGAAATAGCAAGTTAAAATAAGGCTAGTCCGTTATCAACTTGAAAAAGTGGCACCGAGTCGGTGCTTTTTTACACTGTAACACAGCAGCAGCTGGAGGTGCCGAACCGGTTTGGAGACGACGG
	11577	ACAGCAGCAGCTGGAGGTGC	ACAGCAGCAGCTGGAGGTGCCGAGCCG	ACCACGTCTCACACCgACAGCAGCAGCTGGAGGTGCGTTTTAGAGCTAGAAATAGCAAGTTAAAATAAGGCTAGTCCGTTATCAACTTGAAAAAGTGGCACCGAGTCGGTGCTTTTTTAGACTCACACACAGCAGCAGCTGGAGGTGCCGAGCCGGTTTGGAGACGACGG
	11578	ACAGCAGCAGCTGGAGGTGC	ACAGCAGCAGCTGGAGGTGCCGACCCG	ACCACGTCTCACACCgACAGCAGCAGCTGGAGGTGCGTTTTAGAGCTAGAAATAGCAAGTTAAAATAAGGCTAGTCCGTTATCAACTTGAAAAAGTGGCACCGAGTCGGTGCTTTTTTTGACTGTAACACAGCAGCAGCTGGAGGTGCCGACCCGGTTTGGAGACGACGG
	11579	ACAGCAGCAGCTGGAGGTGC	ACAGCAGCAGCTGGAGGTGCCGATCCG	ACCACGTCTCACACCgACAGCAGCAGCTGGAGGTGCGTTTTAGAGCTAGAAATAGCAAGTTAAAATAAGGCTAGTCCGTTATCAACTTGAAAAAGTGGCACCGAGTCGGTGCTTTTTTTTCCTTACACACAGCAGCAGCTGGAGGTGCCGATCCGGTTTGGAGACGACGG
	11580	ACAGCAGCAGCTGGAGGTGC	ACAGCAGCAGCTGGAGGTGCCGGACCG	ACCACGTCTCACACCgACAGCAGCAGCTGGAGGTGCGTTTTAGAGCTAGAAATAGCAAGTTAAAATAAGGCTAGTCCGTTATCAACTTGAAAAAGTGGCACCGAGTCGGTGCTTTTTTTACGCTGCACACAGCAGCAGCTGGAGGTGCCGGACCGGTTTGGAGACGACGG
	11581	ACAGCAGCAGCTGGAGGTGC	ACAGCAGCAGCTGGAGGTGCCGGGCCG	ACCACGTCTCACACCgACAGCAGCAGCTGGAGGTGCGTTTTAGAGCTAGAAATAGCAAGTTAAAATAAGGCTAGTCCGTTATCAACTTGAAAAAGTGGCACCGAGTCGGTGCTTTTTTTTAGAGTCACACAGCAGCAGCTGGAGGTGCCGGGCCGGTTTGGAGACGACGG
	11582	ACAGCAGCAGCTGGAGGTGC	ACAGCAGCAGCTGGAGGTGCCGGCCCG	ACCACGTCTCACACCgACAGCAGCAGCTGGAGGTGCGTTTTAGAGCTAGAAATAGCAAGTTAAAATAAGGCTAGTCCGTTATCAACTTGAAAAAGTGGCACCGAGTCGGTGCTTTTTTGCTGTCATACACAGCAGCAGCTGGAGGTGCCGGCCCGGTTTGGAGACGACGG
	11583	ACAGCAGCAGCTGGAGGTGC	ACAGCAGCAGCTGGAGGTGCCGGTCCG	ACCACGTCTCACACCgACAGCAGCAGCTGGAGGTGCGTTTTAGAGCTAGAAATAGCAAGTTAAAATAAGGCTAGTCCGTTATCAACTTGAAAAAGTGGCACCGAGTCGGTGCTTTTTTCACTAGGTACACAGCAGCAGCTGGAGGTGCCGGTCCGGTTTGGAGACGACGG
	11584	ACAGCAGCAGCTGGAGGTGC	ACAGCAGCAGCTGGAGGTGCCGCACCG	ACCACGTCTCACACCgACAGCAGCAGCTGGAGGTGCGTTTTAGAGCTAGAAATAGCAAGTTAAAATAAGGCTAGTCCGTTATCAACTTGAAAAAGTGGCACCGAGTCGGTGCTTTTTTTGCAGTGGACACAGCAGCAGCTGGAGGTGCCGCACCGGTTTGGAGACGACGG
	11585	ACAGCAGCAGCTGGAGGTGC	ACAGCAGCAGCTGGAGGTGCCGCGCCG	ACCACGTCTCACACCgACAGCAGCAGCTGGAGGTGCGTTTTAGAGCTAGAAATAGCAAGTTAAAATAAGGCTAGTCCGTTATCAACTTGAAAAAGTGGCACCGAGTCGGTGCTTTTTTGGTGGTAAACACAGCAGCAGCTGGAGGTGCCGCGCCGGTTTGGAGACGACGG
	11586	ACAGCAGCAGCTGGAGGTGC	ACAGCAGCAGCTGGAGGTGCCGCCCCG	ACCACGTCTCACACCgACAGCAGCAGCTGGAGGTGCGTTTTAGAGCTAGAAATAGCAAGTTAAAATAAGGCTAGTCCGTTATCAACTTGAAAAAGTGGCACCGAGTCGGTGCTTTTTTATTGCGTTACACAGCAGCAGCTGGAGGTGCCGCCCCGGTTTGGAGACGACGG
	11587	ACAGCAGCAGCTGGAGGTGC	ACAGCAGCAGCTGGAGGTGCCGCTCCG	ACCACGTCTCACACCgACAGCAGCAGCTGGAGGTGCGTTTTAGAGCTAGAAATAGCAAGTTAAAATAAGGCTAGTCCGTTATCAACTTGAAAAAGTGGCACCGAGTCGGTGCTTTTTTACCACAGGACACAGCAGCAGCTGGAGGTGCCGCTCCGGTTTGGAGACGACGG
	11588	ACAGCAGCAGCTGGAGGTGC	ACAGCAGCAGCTGGAGGTGCCGTACCG	ACCACGTCTCACACCgACAGCAGCAGCTGGAGGTGCGTTTTAGAGCTAGAAATAGCAAGTTAAAATAAGGCTAGTCCGTTATCAACTTGAAAAAGTGGCACCGAGTCGGTGCTTTTTTAACGGATAACACAGCAGCAGCTGGAGGTGCCGTACCGGTTTGGAGACGACGG
	11589	ACAGCAGCAGCTGGAGGTGC	ACAGCAGCAGCTGGAGGTGCCGTGCCG	ACCACGTCTCACACCgACAGCAGCAGCTGGAGGTGCGTTTTAGAGCTAGAAATAGCAAGTTAAAATAAGGCTAGTCCGTTATCAACTTGAAAAAGTGGCACCGAGTCGGTGCTTTTTTTGTCTAGCACACAGCAGCAGCTGGAGGTGCCGTGCCGGTTTGGAGACGACGG
	11590	ACAGCAGCAGCTGGAGGTGC	ACAGCAGCAGCTGGAGGTGCCGTCCCG	ACCACGTCTCACACCgACAGCAGCAGCTGGAGGTGCGTTTTAGAGCTAGAAATAGCAAGTTAAAATAAGGCTAGTCCGTTATCAACTTGAAAAAGTGGCACCGAGTCGGTGCTTTTTTTTCAACGTACACAGCAGCAGCTGGAGGTGCCGTCCCGGTTTGGAGACGACGG
	11591	ACAGCAGCAGCTGGAGGTGC	ACAGCAGCAGCTGGAGGTGCCGTTCCG	ACCACGTCTCACACCgACAGCAGCAGCTGGAGGTGCGTTTTAGAGCTAGAAATAGCAAGTTAAAATAAGGCTAGTCCGTTATCAACTTGAAAAAGTGGCACCGAGTCGGTGCTTTTTTGGCGAGAAACACAGCAGCAGCTGGAGGTGCCGTTCCGGTTTGGAGACGACGG
	11592	ACAGCAGCAGCTGGAGGTGC	ACAGCAGCAGCTGGAGGTGCCCAACCG	ACCACGTCTCACACCgACAGCAGCAGCTGGAGGTGCGTTTTAGAGCTAGAAATAGCAAGTTAAAATAAGGCTAGTCCGTTATCAACTTGAAAAAGTGGCACCGAGTCGGTGCTTTTTTCAGATGGTACACAGCAGCAGCTGGAGGTGCCCAACCGGTTTGGAGACGACGG
	11593	ACAGCAGCAGCTGGAGGTGC	ACAGCAGCAGCTGGAGGTGCCCAGCCG	ACCACGTCTCACACCgACAGCAGCAGCTGGAGGTGCGTTTTAGAGCTAGAAATAGCAAGTTAAAATAAGGCTAGTCCGTTATCAACTTGAAAAAGTGGCACCGAGTCGGTGCTTTTTTCTTGAAGAACACAGCAGCAGCTGGAGGTGCCCAGCCGGTTTGGAGACGACGG
	11594	ACAGCAGCAGCTGGAGGTGC	ACAGCAGCAGCTGGAGGTGCCCACCCG	ACCACGTCTCACACCgACAGCAGCAGCTGGAGGTGCGTTTTAGAGCTAGAAATAGCAAGTTAAAATAAGGCTAGTCCGTTATCAACTTGAAAAAGTGGCACCGAGTCGGTGCTTTTTTCGGCGATTACACAGCAGCAGCTGGAGGTGCCCACCCGGTTTGGAGACGACGG
	11595	ACAGCAGCAGCTGGAGGTGC	ACAGCAGCAGCTGGAGGTGCCCATCCG	ACCACGTCTCACACCgACAGCAGCAGCTGGAGGTGCGTTTTAGAGCTAGAAATAGCAAGTTAAAATAAGGCTAGTCCGTTATCAACTTGAAAAAGTGGCACCGAGTCGGTGCTTTTTTCGACGAGCACACAGCAGCAGCTGGAGGTGCCCATCCGGTTTGGAGACGACGG
	11596	ACAGCAGCAGCTGGAGGTGC	ACAGCAGCAGCTGGAGGTGCCCGACCG	ACCACGTCTCACACCgACAGCAGCAGCTGGAGGTGCGTTTTAGAGCTAGAAATAGCAAGTTAAAATAAGGCTAGTCCGTTATCAACTTGAAAAAGTGGCACCGAGTCGGTGCTTTTTTACGTGACTACACAGCAGCAGCTGGAGGTGCCCGACCGGTTTGGAGACGACGG
	11597	ACAGCAGCAGCTGGAGGTGC	ACAGCAGCAGCTGGAGGTGCCCGGCCG	ACCACGTCTCACACCgACAGCAGCAGCTGGAGGTGCGTTTTAGAGCTAGAAATAGCAAGTTAAAATAAGGCTAGTCCGTTATCAACTTGAAAAAGTGGCACCGAGTCGGTGCTTTTTTGTGAGGAAACACAGCAGCAGCTGGAGGTGCCCGGCCGGTTTGGAGACGACGG
	11598	ACAGCAGCAGCTGGAGGTGC	ACAGCAGCAGCTGGAGGTGCCCGCCCG	ACCACGTCTCACACCgACAGCAGCAGCTGGAGGTGCGTTTTAGAGCTAGAAATAGCAAGTTAAAATAAGGCTAGTCCGTTATCAACTTGAAAAAGTGGCACCGAGTCGGTGCTTTTTTCGAGACTGACACAGCAGCAGCTGGAGGTGCCCGCCCGGTTTGGAGACGACGG
	11599	ACAGCAGCAGCTGGAGGTGC	ACAGCAGCAGCTGGAGGTGCCCGTCCG	ACCACGTCTCACACCgACAGCAGCAGCTGGAGGTGCGTTTTAGAGCTAGAAATAGCAAGTTAAAATAAGGCTAGTCCGTTATCAACTTGAAAAAGTGGCACCGAGTCGGTGCTTTTTTCGACTCGGACACAGCAGCAGCTGGAGGTGCCCGTCCGGTTTGGAGACGACGG
	11600	ACAGCAGCAGCTGGAGGTGC	ACAGCAGCAGCTGGAGGTGCCCCACCG	ACCACGTCTCACACCgACAGCAGCAGCTGGAGGTGCGTTTTAGAGCTAGAAATAGCAAGTTAAAATAAGGCTAGTCCGTTATCAACTTGAAAAAGTGGCACCGAGTCGGTGCTTTTTTTAACTATGACACAGCAGCAGCTGGAGGTGCCCCACCGGTTTGGAGACGACGG
	11601	ACAGCAGCAGCTGGAGGTGC	ACAGCAGCAGCTGGAGGTGCCCCGCCG	ACCACGTCTCACACCgACAGCAGCAGCTGGAGGTGCGTTTTAGAGCTAGAAATAGCAAGTTAAAATAAGGCTAGTCCGTTATCAACTTGAAAAAGTGGCACCGAGTCGGTGCTTTTTTACTAGGTAACACAGCAGCAGCTGGAGGTGCCCCGCCGGTTTGGAGACGACGG
	11602	ACAGCAGCAGCTGGAGGTGC	ACAGCAGCAGCTGGAGGTGCCCCCCCG	ACCACGTCTCACACCgACAGCAGCAGCTGGAGGTGCGTTTTAGAGCTAGAAATAGCAAGTTAAAATAAGGCTAGTCCGTTATCAACTTGAAAAAGTGGCACCGAGTCGGTGCTTTTTTGCCGAATTACACAGCAGCAGCTGGAGGTGCCCCCCCGGTTTGGAGACGACGG
	11603	ACAGCAGCAGCTGGAGGTGC	ACAGCAGCAGCTGGAGGTGCCCCTCCG	ACCACGTCTCACACCgACAGCAGCAGCTGGAGGTGCGTTTTAGAGCTAGAAATAGCAAGTTAAAATAAGGCTAGTCCGTTATCAACTTGAAAAAGTGGCACCGAGTCGGTGCTTTTTTTACATTAAACACAGCAGCAGCTGGAGGTGCCCCTCCGGTTTGGAGACGACGG
	11604	ACAGCAGCAGCTGGAGGTGC	ACAGCAGCAGCTGGAGGTGCCCTACCG	ACCACGTCTCACACCgACAGCAGCAGCTGGAGGTGCGTTTTAGAGCTAGAAATAGCAAGTTAAAATAAGGCTAGTCCGTTATCAACTTGAAAAAGTGGCACCGAGTCGGTGCTTTTTTACTCCGCGACACAGCAGCAGCTGGAGGTGCCCTACCGGTTTGGAGACGACGG
	11605	ACAGCAGCAGCTGGAGGTGC	ACAGCAGCAGCTGGAGGTGCCCTGCCG	ACCACGTCTCACACCgACAGCAGCAGCTGGAGGTGCGTTTTAGAGCTAGAAATAGCAAGTTAAAATAAGGCTAGTCCGTTATCAACTTGAAAAAGTGGCACCGAGTCGGTGCTTTTTTCGGCATCTACACAGCAGCAGCTGGAGGTGCCCTGCCGGTTTGGAGACGACGG
	11606	ACAGCAGCAGCTGGAGGTGC	ACAGCAGCAGCTGGAGGTGCCCTCCCG	ACCACGTCTCACACCgACAGCAGCAGCTGGAGGTGCGTTTTAGAGCTAGAAATAGCAAGTTAAAATAAGGCTAGTCCGTTATCAACTTGAAAAAGTGGCACCGAGTCGGTGCTTTTTTTACGAACAACACAGCAGCAGCTGGAGGTGCCCTCCCGGTTTGGAGACGACGG
	11607	ACAGCAGCAGCTGGAGGTGC	ACAGCAGCAGCTGGAGGTGCCCTTCCG	ACCACGTCTCACACCgACAGCAGCAGCTGGAGGTGCGTTTTAGAGCTAGAAATAGCAAGTTAAAATAAGGCTAGTCCGTTATCAACTTGAAAAAGTGGCACCGAGTCGGTGCTTTTTTCAACAGAGACACAGCAGCAGCTGGAGGTGCCCTTCCGGTTTGGAGACGACGG
	11608	ACAGCAGCAGCTGGAGGTGC	ACAGCAGCAGCTGGAGGTGCCTAACCG	ACCACGTCTCACACCgACAGCAGCAGCTGGAGGTGCGTTTTAGAGCTAGAAATAGCAAGTTAAAATAAGGCTAGTCCGTTATCAACTTGAAAAAGTGGCACCGAGTCGGTGCTTTTTTCGGAAGCGACACAGCAGCAGCTGGAGGTGCCTAACCGGTTTGGAGACGACGG
	11609	ACAGCAGCAGCTGGAGGTGC	ACAGCAGCAGCTGGAGGTGCCTAGCCG	ACCACGTCTCACACCgACAGCAGCAGCTGGAGGTGCGTTTTAGAGCTAGAAATAGCAAGTTAAAATAAGGCTAGTCCGTTATCAACTTGAAAAAGTGGCACCGAGTCGGTGCTTTTTTGTCGGCCGACACAGCAGCAGCTGGAGGTGCCTAGCCGGTTTGGAGACGACGG
	11610	ACAGCAGCAGCTGGAGGTGC	ACAGCAGCAGCTGGAGGTGCCTACCCG	ACCACGTCTCACACCgACAGCAGCAGCTGGAGGTGCGTTTTAGAGCTAGAAATAGCAAGTTAAAATAAGGCTAGTCCGTTATCAACTTGAAAAAGTGGCACCGAGTCGGTGCTTTTTTTGTATTACACACAGCAGCAGCTGGAGGTGCCTACCCGGTTTGGAGACGACGG
	11611	ACAGCAGCAGCTGGAGGTGC	ACAGCAGCAGCTGGAGGTGCCTATCCG	ACCACGTCTCACACCgACAGCAGCAGCTGGAGGTGCGTTTTAGAGCTAGAAATAGCAAGTTAAAATAAGGCTAGTCCGTTATCAACTTGAAAAAGTGGCACCGAGTCGGTGCTTTTTTTAGATAAGACACAGCAGCAGCTGGAGGTGCCTATCCGGTTTGGAGACGACGG
	11612	ACAGCAGCAGCTGGAGGTGC	ACAGCAGCAGCTGGAGGTGCCTGACCG	ACCACGTCTCACACCgACAGCAGCAGCTGGAGGTGCGTTTTAGAGCTAGAAATAGCAAGTTAAAATAAGGCTAGTCCGTTATCAACTTGAAAAAGTGGCACCGAGTCGGTGCTTTTTTCTTGTCACACACAGCAGCAGCTGGAGGTGCCTGACCGGTTTGGAGACGACGG
	11613	ACAGCAGCAGCTGGAGGTGC	ACAGCAGCAGCTGGAGGTGCCTGGCCG	ACCACGTCTCACACCgACAGCAGCAGCTGGAGGTGCGTTTTAGAGCTAGAAATAGCAAGTTAAAATAAGGCTAGTCCGTTATCAACTTGAAAAAGTGGCACCGAGTCGGTGCTTTTTTTCTGACAAACACAGCAGCAGCTGGAGGTGCCTGGCCGGTTTGGAGACGACGG
	11614	ACAGCAGCAGCTGGAGGTGC	ACAGCAGCAGCTGGAGGTGCCTGCCCG	ACCACGTCTCACACCgACAGCAGCAGCTGGAGGTGCGTTTTAGAGCTAGAAATAGCAAGTTAAAATAAGGCTAGTCCGTTATCAACTTGAAAAAGTGGCACCGAGTCGGTGCTTTTTTTGCCTACGACACAGCAGCAGCTGGAGGTGCCTGCCCGGTTTGGAGACGACGG
	11615	ACAGCAGCAGCTGGAGGTGC	ACAGCAGCAGCTGGAGGTGCCTGTCCG	ACCACGTCTCACACCgACAGCAGCAGCTGGAGGTGCGTTTTAGAGCTAGAAATAGCAAGTTAAAATAAGGCTAGTCCGTTATCAACTTGAAAAAGTGGCACCGAGTCGGTGCTTTTTTCCTACTGTACACAGCAGCAGCTGGAGGTGCCTGTCCGGTTTGGAGACGACGG
	11616	ACAGCAGCAGCTGGAGGTGC	ACAGCAGCAGCTGGAGGTGCCTCACCG	ACCACGTCTCACACCgACAGCAGCAGCTGGAGGTGCGTTTTAGAGCTAGAAATAGCAAGTTAAAATAAGGCTAGTCCGTTATCAACTTGAAAAAGTGGCACCGAGTCGGTGCTTTTTTTTGGACGTACACAGCAGCAGCTGGAGGTGCCTCACCGGTTTGGAGACGACGG
	11617	ACAGCAGCAGCTGGAGGTGC	ACAGCAGCAGCTGGAGGTGCCTCGCCG	ACCACGTCTCACACCgACAGCAGCAGCTGGAGGTGCGTTTTAGAGCTAGAAATAGCAAGTTAAAATAAGGCTAGTCCGTTATCAACTTGAAAAAGTGGCACCGAGTCGGTGCTTTTTTATACCTTAACACAGCAGCAGCTGGAGGTGCCTCGCCGGTTTGGAGACGACGG
	11618	ACAGCAGCAGCTGGAGGTGC	ACAGCAGCAGCTGGAGGTGCCTCCCCG	ACCACGTCTCACACCgACAGCAGCAGCTGGAGGTGCGTTTTAGAGCTAGAAATAGCAAGTTAAAATAAGGCTAGTCCGTTATCAACTTGAAAAAGTGGCACCGAGTCGGTGCTTTTTTTGTAGTATACACAGCAGCAGCTGGAGGTGCCTCCCCGGTTTGGAGACGACGG
	11619	ACAGCAGCAGCTGGAGGTGC	ACAGCAGCAGCTGGAGGTGCCTCTCCG	ACCACGTCTCACACCgACAGCAGCAGCTGGAGGTGCGTTTTAGAGCTAGAAATAGCAAGTTAAAATAAGGCTAGTCCGTTATCAACTTGAAAAAGTGGCACCGAGTCGGTGCTTTTTTGACAGACAACACAGCAGCAGCTGGAGGTGCCTCTCCGGTTTGGAGACGACGG
	11620	ACAGCAGCAGCTGGAGGTGC	ACAGCAGCAGCTGGAGGTGCCTTACCG	ACCACGTCTCACACCgACAGCAGCAGCTGGAGGTGCGTTTTAGAGCTAGAAATAGCAAGTTAAAATAAGGCTAGTCCGTTATCAACTTGAAAAAGTGGCACCGAGTCGGTGCTTTTTTGGCTGTGTACACAGCAGCAGCTGGAGGTGCCTTACCGGTTTGGAGACGACGG
	11621	ACAGCAGCAGCTGGAGGTGC	ACAGCAGCAGCTGGAGGTGCCTTGCCG	ACCACGTCTCACACCgACAGCAGCAGCTGGAGGTGCGTTTTAGAGCTAGAAATAGCAAGTTAAAATAAGGCTAGTCCGTTATCAACTTGAAAAAGTGGCACCGAGTCGGTGCTTTTTTTTACAGAGACACAGCAGCAGCTGGAGGTGCCTTGCCGGTTTGGAGACGACGG
	11622	ACAGCAGCAGCTGGAGGTGC	ACAGCAGCAGCTGGAGGTGCCTTCCCG	ACCACGTCTCACACCgACAGCAGCAGCTGGAGGTGCGTTTTAGAGCTAGAAATAGCAAGTTAAAATAAGGCTAGTCCGTTATCAACTTGAAAAAGTGGCACCGAGTCGGTGCTTTTTTATAGAAGCACACAGCAGCAGCTGGAGGTGCCTTCCCGGTTTGGAGACGACGG
	11623	ACAGCAGCAGCTGGAGGTGC	ACAGCAGCAGCTGGAGGTGCCTTTCCG	ACCACGTCTCACACCgACAGCAGCAGCTGGAGGTGCGTTTTAGAGCTAGAAATAGCAAGTTAAAATAAGGCTAGTCCGTTATCAACTTGAAAAAGTGGCACCGAGTCGGTGCTTTTTTTTGTACCAACACAGCAGCAGCTGGAGGTGCCTTTCCGGTTTGGAGACGACGG
	11624	ACAGCAGCAGCTGGAGGTGC	ACAGCAGCAGCTGGAGGTGCTAAACCG	ACCACGTCTCACACCgACAGCAGCAGCTGGAGGTGCGTTTTAGAGCTAGAAATAGCAAGTTAAAATAAGGCTAGTCCGTTATCAACTTGAAAAAGTGGCACCGAGTCGGTGCTTTTTTGCAAGGTTACACAGCAGCAGCTGGAGGTGCTAAACCGGTTTGGAGACGACGG
	11625	ACAGCAGCAGCTGGAGGTGC	ACAGCAGCAGCTGGAGGTGCTAAGCCG	ACCACGTCTCACACCgACAGCAGCAGCTGGAGGTGCGTTTTAGAGCTAGAAATAGCAAGTTAAAATAAGGCTAGTCCGTTATCAACTTGAAAAAGTGGCACCGAGTCGGTGCTTTTTTTGACGAGGACACAGCAGCAGCTGGAGGTGCTAAGCCGGTTTGGAGACGACGG
	11626	ACAGCAGCAGCTGGAGGTGC	ACAGCAGCAGCTGGAGGTGCTAACCCG	ACCACGTCTCACACCgACAGCAGCAGCTGGAGGTGCGTTTTAGAGCTAGAAATAGCAAGTTAAAATAAGGCTAGTCCGTTATCAACTTGAAAAAGTGGCACCGAGTCGGTGCTTTTTTACCGGTTGACACAGCAGCAGCTGGAGGTGCTAACCCGGTTTGGAGACGACGG
	11627	ACAGCAGCAGCTGGAGGTGC	ACAGCAGCAGCTGGAGGTGCTAATCCG	ACCACGTCTCACACCgACAGCAGCAGCTGGAGGTGCGTTTTAGAGCTAGAAATAGCAAGTTAAAATAAGGCTAGTCCGTTATCAACTTGAAAAAGTGGCACCGAGTCGGTGCTTTTTTTGCGGTTCACACAGCAGCAGCTGGAGGTGCTAATCCGGTTTGGAGACGACGG
	11628	ACAGCAGCAGCTGGAGGTGC	ACAGCAGCAGCTGGAGGTGCTAGACCG	ACCACGTCTCACACCgACAGCAGCAGCTGGAGGTGCGTTTTAGAGCTAGAAATAGCAAGTTAAAATAAGGCTAGTCCGTTATCAACTTGAAAAAGTGGCACCGAGTCGGTGCTTTTTTGCATTAGTACACAGCAGCAGCTGGAGGTGCTAGACCGGTTTGGAGACGACGG
	11629	ACAGCAGCAGCTGGAGGTGC	ACAGCAGCAGCTGGAGGTGCTAGGCCG	ACCACGTCTCACACCgACAGCAGCAGCTGGAGGTGCGTTTTAGAGCTAGAAATAGCAAGTTAAAATAAGGCTAGTCCGTTATCAACTTGAAAAAGTGGCACCGAGTCGGTGCTTTTTTTGTCTGGCACACAGCAGCAGCTGGAGGTGCTAGGCCGGTTTGGAGACGACGG
	11630	ACAGCAGCAGCTGGAGGTGC	ACAGCAGCAGCTGGAGGTGCTAGCCCG	ACCACGTCTCACACCgACAGCAGCAGCTGGAGGTGCGTTTTAGAGCTAGAAATAGCAAGTTAAAATAAGGCTAGTCCGTTATCAACTTGAAAAAGTGGCACCGAGTCGGTGCTTTTTTTCCTGCTTACACAGCAGCAGCTGGAGGTGCTAGCCCGGTTTGGAGACGACGG
	11631	ACAGCAGCAGCTGGAGGTGC	ACAGCAGCAGCTGGAGGTGCTAGTCCG	ACCACGTCTCACACCgACAGCAGCAGCTGGAGGTGCGTTTTAGAGCTAGAAATAGCAAGTTAAAATAAGGCTAGTCCGTTATCAACTTGAAAAAGTGGCACCGAGTCGGTGCTTTTTTTAGTCTACACACAGCAGCAGCTGGAGGTGCTAGTCCGGTTTGGAGACGACGG
	11632	ACAGCAGCAGCTGGAGGTGC	ACAGCAGCAGCTGGAGGTGCTACACCG	ACCACGTCTCACACCgACAGCAGCAGCTGGAGGTGCGTTTTAGAGCTAGAAATAGCAAGTTAAAATAAGGCTAGTCCGTTATCAACTTGAAAAAGTGGCACCGAGTCGGTGCTTTTTTAGATGCCGACACAGCAGCAGCTGGAGGTGCTACACCGGTTTGGAGACGACGG
	11633	ACAGCAGCAGCTGGAGGTGC	ACAGCAGCAGCTGGAGGTGCTACGCCG	ACCACGTCTCACACCgACAGCAGCAGCTGGAGGTGCGTTTTAGAGCTAGAAATAGCAAGTTAAAATAAGGCTAGTCCGTTATCAACTTGAAAAAGTGGCACCGAGTCGGTGCTTTTTTTCATCGGTACACAGCAGCAGCTGGAGGTGCTACGCCGGTTTGGAGACGACGG
	11634	ACAGCAGCAGCTGGAGGTGC	ACAGCAGCAGCTGGAGGTGCTACCCCG	ACCACGTCTCACACCgACAGCAGCAGCTGGAGGTGCGTTTTAGAGCTAGAAATAGCAAGTTAAAATAAGGCTAGTCCGTTATCAACTTGAAAAAGTGGCACCGAGTCGGTGCTTTTTTCTTGCGAAACACAGCAGCAGCTGGAGGTGCTACCCCGGTTTGGAGACGACGG
	11635	ACAGCAGCAGCTGGAGGTGC	ACAGCAGCAGCTGGAGGTGCTACTCCG	ACCACGTCTCACACCgACAGCAGCAGCTGGAGGTGCGTTTTAGAGCTAGAAATAGCAAGTTAAAATAAGGCTAGTCCGTTATCAACTTGAAAAAGTGGCACCGAGTCGGTGCTTTTTTACCTCAGAACACAGCAGCAGCTGGAGGTGCTACTCCGGTTTGGAGACGACGG
	11636	ACAGCAGCAGCTGGAGGTGC	ACAGCAGCAGCTGGAGGTGCTATACCG	ACCACGTCTCACACCgACAGCAGCAGCTGGAGGTGCGTTTTAGAGCTAGAAATAGCAAGTTAAAATAAGGCTAGTCCGTTATCAACTTGAAAAAGTGGCACCGAGTCGGTGCTTTTTTCGGCCAATACACAGCAGCAGCTGGAGGTGCTATACCGGTTTGGAGACGACGG
	11637	ACAGCAGCAGCTGGAGGTGC	ACAGCAGCAGCTGGAGGTGCTATGCCG	ACCACGTCTCACACCgACAGCAGCAGCTGGAGGTGCGTTTTAGAGCTAGAAATAGCAAGTTAAAATAAGGCTAGTCCGTTATCAACTTGAAAAAGTGGCACCGAGTCGGTGCTTTTTTGACGCTCCACACAGCAGCAGCTGGAGGTGCTATGCCGGTTTGGAGACGACGG
	11638	ACAGCAGCAGCTGGAGGTGC	ACAGCAGCAGCTGGAGGTGCTATCCCG	ACCACGTCTCACACCgACAGCAGCAGCTGGAGGTGCGTTTTAGAGCTAGAAATAGCAAGTTAAAATAAGGCTAGTCCGTTATCAACTTGAAAAAGTGGCACCGAGTCGGTGCTTTTTTGTGATTACACACAGCAGCAGCTGGAGGTGCTATCCCGGTTTGGAGACGACGG
	11639	ACAGCAGCAGCTGGAGGTGC	ACAGCAGCAGCTGGAGGTGCTATTCCG	ACCACGTCTCACACCgACAGCAGCAGCTGGAGGTGCGTTTTAGAGCTAGAAATAGCAAGTTAAAATAAGGCTAGTCCGTTATCAACTTGAAAAAGTGGCACCGAGTCGGTGCTTTTTTATAGTTAGACACAGCAGCAGCTGGAGGTGCTATTCCGGTTTGGAGACGACGG
	11640	ACAGCAGCAGCTGGAGGTGC	ACAGCAGCAGCTGGAGGTGCTGAACCG	ACCACGTCTCACACCgACAGCAGCAGCTGGAGGTGCGTTTTAGAGCTAGAAATAGCAAGTTAAAATAAGGCTAGTCCGTTATCAACTTGAAAAAGTGGCACCGAGTCGGTGCTTTTTTGCATATACACACAGCAGCAGCTGGAGGTGCTGAACCGGTTTGGAGACGACGG
	11641	ACAGCAGCAGCTGGAGGTGC	ACAGCAGCAGCTGGAGGTGCTGAGCCG	ACCACGTCTCACACCgACAGCAGCAGCTGGAGGTGCGTTTTAGAGCTAGAAATAGCAAGTTAAAATAAGGCTAGTCCGTTATCAACTTGAAAAAGTGGCACCGAGTCGGTGCTTTTTTAGCAGGTCACACAGCAGCAGCTGGAGGTGCTGAGCCGGTTTGGAGACGACGG
	11642	ACAGCAGCAGCTGGAGGTGC	ACAGCAGCAGCTGGAGGTGCTGACCCG	ACCACGTCTCACACCgACAGCAGCAGCTGGAGGTGCGTTTTAGAGCTAGAAATAGCAAGTTAAAATAAGGCTAGTCCGTTATCAACTTGAAAAAGTGGCACCGAGTCGGTGCTTTTTTGGCAGTTCACACAGCAGCAGCTGGAGGTGCTGACCCGGTTTGGAGACGACGG
	11643	ACAGCAGCAGCTGGAGGTGC	ACAGCAGCAGCTGGAGGTGCTGATCCG	ACCACGTCTCACACCgACAGCAGCAGCTGGAGGTGCGTTTTAGAGCTAGAAATAGCAAGTTAAAATAAGGCTAGTCCGTTATCAACTTGAAAAAGTGGCACCGAGTCGGTGCTTTTTTGTTGGACAACACAGCAGCAGCTGGAGGTGCTGATCCGGTTTGGAGACGACGG
	11644	ACAGCAGCAGCTGGAGGTGC	ACAGCAGCAGCTGGAGGTGCTGGACCG	ACCACGTCTCACACCgACAGCAGCAGCTGGAGGTGCGTTTTAGAGCTAGAAATAGCAAGTTAAAATAAGGCTAGTCCGTTATCAACTTGAAAAAGTGGCACCGAGTCGGTGCTTTTTTTGTAATCTACACAGCAGCAGCTGGAGGTGCTGGACCGGTTTGGAGACGACGG
	11645	ACAGCAGCAGCTGGAGGTGC	ACAGCAGCAGCTGGAGGTGCTGGGCCG	ACCACGTCTCACACCgACAGCAGCAGCTGGAGGTGCGTTTTAGAGCTAGAAATAGCAAGTTAAAATAAGGCTAGTCCGTTATCAACTTGAAAAAGTGGCACCGAGTCGGTGCTTTTTTCACGAGGTACACAGCAGCAGCTGGAGGTGCTGGGCCGGTTTGGAGACGACGG
	11646	ACAGCAGCAGCTGGAGGTGC	ACAGCAGCAGCTGGAGGTGCTGGCCCG	ACCACGTCTCACACCgACAGCAGCAGCTGGAGGTGCGTTTTAGAGCTAGAAATAGCAAGTTAAAATAAGGCTAGTCCGTTATCAACTTGAAAAAGTGGCACCGAGTCGGTGCTTTTTTCAAGTTCTACACAGCAGCAGCTGGAGGTGCTGGCCCGGTTTGGAGACGACGG
	11647	ACAGCAGCAGCTGGAGGTGC	ACAGCAGCAGCTGGAGGTGCTGGTCCG	ACCACGTCTCACACCgACAGCAGCAGCTGGAGGTGCGTTTTAGAGCTAGAAATAGCAAGTTAAAATAAGGCTAGTCCGTTATCAACTTGAAAAAGTGGCACCGAGTCGGTGCTTTTTTGTGCAAGAACACAGCAGCAGCTGGAGGTGCTGGTCCGGTTTGGAGACGACGG
	11648	ACAGCAGCAGCTGGAGGTGC	ACAGCAGCAGCTGGAGGTGCTGCACCG	ACCACGTCTCACACCgACAGCAGCAGCTGGAGGTGCGTTTTAGAGCTAGAAATAGCAAGTTAAAATAAGGCTAGTCCGTTATCAACTTGAAAAAGTGGCACCGAGTCGGTGCTTTTTTGACAACTCACACAGCAGCAGCTGGAGGTGCTGCACCGGTTTGGAGACGACGG
	11649	ACAGCAGCAGCTGGAGGTGC	ACAGCAGCAGCTGGAGGTGCTGCGCCG	ACCACGTCTCACACCgACAGCAGCAGCTGGAGGTGCGTTTTAGAGCTAGAAATAGCAAGTTAAAATAAGGCTAGTCCGTTATCAACTTGAAAAAGTGGCACCGAGTCGGTGCTTTTTTAACATACCACACAGCAGCAGCTGGAGGTGCTGCGCCGGTTTGGAGACGACGG
	11650	ACAGCAGCAGCTGGAGGTGC	ACAGCAGCAGCTGGAGGTGCTGCCCCG	ACCACGTCTCACACCgACAGCAGCAGCTGGAGGTGCGTTTTAGAGCTAGAAATAGCAAGTTAAAATAAGGCTAGTCCGTTATCAACTTGAAAAAGTGGCACCGAGTCGGTGCTTTTTTACGTTCCGACACAGCAGCAGCTGGAGGTGCTGCCCCGGTTTGGAGACGACGG
	11651	ACAGCAGCAGCTGGAGGTGC	ACAGCAGCAGCTGGAGGTGCTGCTCCG	ACCACGTCTCACACCgACAGCAGCAGCTGGAGGTGCGTTTTAGAGCTAGAAATAGCAAGTTAAAATAAGGCTAGTCCGTTATCAACTTGAAAAAGTGGCACCGAGTCGGTGCTTTTTTGCATATAAACACAGCAGCAGCTGGAGGTGCTGCTCCGGTTTGGAGACGACGG
	11652	ACAGCAGCAGCTGGAGGTGC	ACAGCAGCAGCTGGAGGTGCTGTACCG	ACCACGTCTCACACCgACAGCAGCAGCTGGAGGTGCGTTTTAGAGCTAGAAATAGCAAGTTAAAATAAGGCTAGTCCGTTATCAACTTGAAAAAGTGGCACCGAGTCGGTGCTTTTTTACGCCTCTACACAGCAGCAGCTGGAGGTGCTGTACCGGTTTGGAGACGACGG
	11653	ACAGCAGCAGCTGGAGGTGC	ACAGCAGCAGCTGGAGGTGCTGTGCCG	ACCACGTCTCACACCgACAGCAGCAGCTGGAGGTGCGTTTTAGAGCTAGAAATAGCAAGTTAAAATAAGGCTAGTCCGTTATCAACTTGAAAAAGTGGCACCGAGTCGGTGCTTTTTTTCCACTAGACACAGCAGCAGCTGGAGGTGCTGTGCCGGTTTGGAGACGACGG
	11654	ACAGCAGCAGCTGGAGGTGC	ACAGCAGCAGCTGGAGGTGCTGTCCCG	ACCACGTCTCACACCgACAGCAGCAGCTGGAGGTGCGTTTTAGAGCTAGAAATAGCAAGTTAAAATAAGGCTAGTCCGTTATCAACTTGAAAAAGTGGCACCGAGTCGGTGCTTTTTTCTCGGCCTACACAGCAGCAGCTGGAGGTGCTGTCCCGGTTTGGAGACGACGG
	11655	ACAGCAGCAGCTGGAGGTGC	ACAGCAGCAGCTGGAGGTGCTGTTCCG	ACCACGTCTCACACCgACAGCAGCAGCTGGAGGTGCGTTTTAGAGCTAGAAATAGCAAGTTAAAATAAGGCTAGTCCGTTATCAACTTGAAAAAGTGGCACCGAGTCGGTGCTTTTTTAAGACGGCACACAGCAGCAGCTGGAGGTGCTGTTCCGGTTTGGAGACGACGG
	11656	ACAGCAGCAGCTGGAGGTGC	ACAGCAGCAGCTGGAGGTGCTCAACCG	ACCACGTCTCACACCgACAGCAGCAGCTGGAGGTGCGTTTTAGAGCTAGAAATAGCAAGTTAAAATAAGGCTAGTCCGTTATCAACTTGAAAAAGTGGCACCGAGTCGGTGCTTTTTTGTCGCACAACACAGCAGCAGCTGGAGGTGCTCAACCGGTTTGGAGACGACGG
	11657	ACAGCAGCAGCTGGAGGTGC	ACAGCAGCAGCTGGAGGTGCTCAGCCG	ACCACGTCTCACACCgACAGCAGCAGCTGGAGGTGCGTTTTAGAGCTAGAAATAGCAAGTTAAAATAAGGCTAGTCCGTTATCAACTTGAAAAAGTGGCACCGAGTCGGTGCTTTTTTGTAAGCAAACACAGCAGCAGCTGGAGGTGCTCAGCCGGTTTGGAGACGACGG
	11658	ACAGCAGCAGCTGGAGGTGC	ACAGCAGCAGCTGGAGGTGCTCACCCG	ACCACGTCTCACACCgACAGCAGCAGCTGGAGGTGCGTTTTAGAGCTAGAAATAGCAAGTTAAAATAAGGCTAGTCCGTTATCAACTTGAAAAAGTGGCACCGAGTCGGTGCTTTTTTGGCATACCACACAGCAGCAGCTGGAGGTGCTCACCCGGTTTGGAGACGACGG
	11659	ACAGCAGCAGCTGGAGGTGC	ACAGCAGCAGCTGGAGGTGCTCATCCG	ACCACGTCTCACACCgACAGCAGCAGCTGGAGGTGCGTTTTAGAGCTAGAAATAGCAAGTTAAAATAAGGCTAGTCCGTTATCAACTTGAAAAAGTGGCACCGAGTCGGTGCTTTTTTTCCATAAGACACAGCAGCAGCTGGAGGTGCTCATCCGGTTTGGAGACGACGG
	11660	ACAGCAGCAGCTGGAGGTGC	ACAGCAGCAGCTGGAGGTGCTCGACCG	ACCACGTCTCACACCgACAGCAGCAGCTGGAGGTGCGTTTTAGAGCTAGAAATAGCAAGTTAAAATAAGGCTAGTCCGTTATCAACTTGAAAAAGTGGCACCGAGTCGGTGCTTTTTTGTAGATCAACACAGCAGCAGCTGGAGGTGCTCGACCGGTTTGGAGACGACGG
	11661	ACAGCAGCAGCTGGAGGTGC	ACAGCAGCAGCTGGAGGTGCTCGGCCG	ACCACGTCTCACACCgACAGCAGCAGCTGGAGGTGCGTTTTAGAGCTAGAAATAGCAAGTTAAAATAAGGCTAGTCCGTTATCAACTTGAAAAAGTGGCACCGAGTCGGTGCTTTTTTTACGTCGCACACAGCAGCAGCTGGAGGTGCTCGGCCGGTTTGGAGACGACGG
	11662	ACAGCAGCAGCTGGAGGTGC	ACAGCAGCAGCTGGAGGTGCTCGCCCG	ACCACGTCTCACACCgACAGCAGCAGCTGGAGGTGCGTTTTAGAGCTAGAAATAGCAAGTTAAAATAAGGCTAGTCCGTTATCAACTTGAAAAAGTGGCACCGAGTCGGTGCTTTTTTCGTTAGTCACACAGCAGCAGCTGGAGGTGCTCGCCCGGTTTGGAGACGACGG
	11663	ACAGCAGCAGCTGGAGGTGC	ACAGCAGCAGCTGGAGGTGCTCGTCCG	ACCACGTCTCACACCgACAGCAGCAGCTGGAGGTGCGTTTTAGAGCTAGAAATAGCAAGTTAAAATAAGGCTAGTCCGTTATCAACTTGAAAAAGTGGCACCGAGTCGGTGCTTTTTTCGGCAACGACACAGCAGCAGCTGGAGGTGCTCGTCCGGTTTGGAGACGACGG
	11664	ACAGCAGCAGCTGGAGGTGC	ACAGCAGCAGCTGGAGGTGCTCCACCG	ACCACGTCTCACACCgACAGCAGCAGCTGGAGGTGCGTTTTAGAGCTAGAAATAGCAAGTTAAAATAAGGCTAGTCCGTTATCAACTTGAAAAAGTGGCACCGAGTCGGTGCTTTTTTAGTGGAATACACAGCAGCAGCTGGAGGTGCTCCACCGGTTTGGAGACGACGG
	11665	ACAGCAGCAGCTGGAGGTGC	ACAGCAGCAGCTGGAGGTGCTCCGCCG	ACCACGTCTCACACCgACAGCAGCAGCTGGAGGTGCGTTTTAGAGCTAGAAATAGCAAGTTAAAATAAGGCTAGTCCGTTATCAACTTGAAAAAGTGGCACCGAGTCGGTGCTTTTTTATCACGAAACACAGCAGCAGCTGGAGGTGCTCCGCCGGTTTGGAGACGACGG
	11666	ACAGCAGCAGCTGGAGGTGC	ACAGCAGCAGCTGGAGGTGCTCCCCCG	ACCACGTCTCACACCgACAGCAGCAGCTGGAGGTGCGTTTTAGAGCTAGAAATAGCAAGTTAAAATAAGGCTAGTCCGTTATCAACTTGAAAAAGTGGCACCGAGTCGGTGCTTTTTTTTCTGACCACACAGCAGCAGCTGGAGGTGCTCCCCCGGTTTGGAGACGACGG
	11667	ACAGCAGCAGCTGGAGGTGC	ACAGCAGCAGCTGGAGGTGCTCCTCCG	ACCACGTCTCACACCgACAGCAGCAGCTGGAGGTGCGTTTTAGAGCTAGAAATAGCAAGTTAAAATAAGGCTAGTCCGTTATCAACTTGAAAAAGTGGCACCGAGTCGGTGCTTTTTTCTAATCCTACACAGCAGCAGCTGGAGGTGCTCCTCCGGTTTGGAGACGACGG
	11668	ACAGCAGCAGCTGGAGGTGC	ACAGCAGCAGCTGGAGGTGCTCTACCG	ACCACGTCTCACACCgACAGCAGCAGCTGGAGGTGCGTTTTAGAGCTAGAAATAGCAAGTTAAAATAAGGCTAGTCCGTTATCAACTTGAAAAAGTGGCACCGAGTCGGTGCTTTTTTACATCGGAACACAGCAGCAGCTGGAGGTGCTCTACCGGTTTGGAGACGACGG
	11669	ACAGCAGCAGCTGGAGGTGC	ACAGCAGCAGCTGGAGGTGCTCTGCCG	ACCACGTCTCACACCgACAGCAGCAGCTGGAGGTGCGTTTTAGAGCTAGAAATAGCAAGTTAAAATAAGGCTAGTCCGTTATCAACTTGAAAAAGTGGCACCGAGTCGGTGCTTTTTTCCTCGGACACACAGCAGCAGCTGGAGGTGCTCTGCCGGTTTGGAGACGACGG
	11670	ACAGCAGCAGCTGGAGGTGC	ACAGCAGCAGCTGGAGGTGCTCTCCCG	ACCACGTCTCACACCgACAGCAGCAGCTGGAGGTGCGTTTTAGAGCTAGAAATAGCAAGTTAAAATAAGGCTAGTCCGTTATCAACTTGAAAAAGTGGCACCGAGTCGGTGCTTTTTTAAGATGCGACACAGCAGCAGCTGGAGGTGCTCTCCCGGTTTGGAGACGACGG
	11671	ACAGCAGCAGCTGGAGGTGC	ACAGCAGCAGCTGGAGGTGCTCTTCCG	ACCACGTCTCACACCgACAGCAGCAGCTGGAGGTGCGTTTTAGAGCTAGAAATAGCAAGTTAAAATAAGGCTAGTCCGTTATCAACTTGAAAAAGTGGCACCGAGTCGGTGCTTTTTTGTACGACAACACAGCAGCAGCTGGAGGTGCTCTTCCGGTTTGGAGACGACGG
	11672	ACAGCAGCAGCTGGAGGTGC	ACAGCAGCAGCTGGAGGTGCTTAACCG	ACCACGTCTCACACCgACAGCAGCAGCTGGAGGTGCGTTTTAGAGCTAGAAATAGCAAGTTAAAATAAGGCTAGTCCGTTATCAACTTGAAAAAGTGGCACCGAGTCGGTGCTTTTTTGTTACAGCACACAGCAGCAGCTGGAGGTGCTTAACCGGTTTGGAGACGACGG
	11673	ACAGCAGCAGCTGGAGGTGC	ACAGCAGCAGCTGGAGGTGCTTAGCCG	ACCACGTCTCACACCgACAGCAGCAGCTGGAGGTGCGTTTTAGAGCTAGAAATAGCAAGTTAAAATAAGGCTAGTCCGTTATCAACTTGAAAAAGTGGCACCGAGTCGGTGCTTTTTTTGGATGTTACACAGCAGCAGCTGGAGGTGCTTAGCCGGTTTGGAGACGACGG
	11674	ACAGCAGCAGCTGGAGGTGC	ACAGCAGCAGCTGGAGGTGCTTACCCG	ACCACGTCTCACACCgACAGCAGCAGCTGGAGGTGCGTTTTAGAGCTAGAAATAGCAAGTTAAAATAAGGCTAGTCCGTTATCAACTTGAAAAAGTGGCACCGAGTCGGTGCTTTTTTGCCATACAACACAGCAGCAGCTGGAGGTGCTTACCCGGTTTGGAGACGACGG
	11675	ACAGCAGCAGCTGGAGGTGC	ACAGCAGCAGCTGGAGGTGCTTATCCG	ACCACGTCTCACACCgACAGCAGCAGCTGGAGGTGCGTTTTAGAGCTAGAAATAGCAAGTTAAAATAAGGCTAGTCCGTTATCAACTTGAAAAAGTGGCACCGAGTCGGTGCTTTTTTTCTCACCAACACAGCAGCAGCTGGAGGTGCTTATCCGGTTTGGAGACGACGG
	11676	ACAGCAGCAGCTGGAGGTGC	ACAGCAGCAGCTGGAGGTGCTTGACCG	ACCACGTCTCACACCgACAGCAGCAGCTGGAGGTGCGTTTTAGAGCTAGAAATAGCAAGTTAAAATAAGGCTAGTCCGTTATCAACTTGAAAAAGTGGCACCGAGTCGGTGCTTTTTTGTGCTGGTACACAGCAGCAGCTGGAGGTGCTTGACCGGTTTGGAGACGACGG
	11677	ACAGCAGCAGCTGGAGGTGC	ACAGCAGCAGCTGGAGGTGCTTGGCCG	ACCACGTCTCACACCgACAGCAGCAGCTGGAGGTGCGTTTTAGAGCTAGAAATAGCAAGTTAAAATAAGGCTAGTCCGTTATCAACTTGAAAAAGTGGCACCGAGTCGGTGCTTTTTTACTAAGTCACACAGCAGCAGCTGGAGGTGCTTGGCCGGTTTGGAGACGACGG
	11678	ACAGCAGCAGCTGGAGGTGC	ACAGCAGCAGCTGGAGGTGCTTGCCCG	ACCACGTCTCACACCgACAGCAGCAGCTGGAGGTGCGTTTTAGAGCTAGAAATAGCAAGTTAAAATAAGGCTAGTCCGTTATCAACTTGAAAAAGTGGCACCGAGTCGGTGCTTTTTTCACTAAGGACACAGCAGCAGCTGGAGGTGCTTGCCCGGTTTGGAGACGACGG
	11679	ACAGCAGCAGCTGGAGGTGC	ACAGCAGCAGCTGGAGGTGCTTGTCCG	ACCACGTCTCACACCgACAGCAGCAGCTGGAGGTGCGTTTTAGAGCTAGAAATAGCAAGTTAAAATAAGGCTAGTCCGTTATCAACTTGAAAAAGTGGCACCGAGTCGGTGCTTTTTTGCCAAGAAACACAGCAGCAGCTGGAGGTGCTTGTCCGGTTTGGAGACGACGG
	11680	ACAGCAGCAGCTGGAGGTGC	ACAGCAGCAGCTGGAGGTGCTTCACCG	ACCACGTCTCACACCgACAGCAGCAGCTGGAGGTGCGTTTTAGAGCTAGAAATAGCAAGTTAAAATAAGGCTAGTCCGTTATCAACTTGAAAAAGTGGCACCGAGTCGGTGCTTTTTTCGCATCCGACACAGCAGCAGCTGGAGGTGCTTCACCGGTTTGGAGACGACGG
	11681	ACAGCAGCAGCTGGAGGTGC	ACAGCAGCAGCTGGAGGTGCTTCGCCG	ACCACGTCTCACACCgACAGCAGCAGCTGGAGGTGCGTTTTAGAGCTAGAAATAGCAAGTTAAAATAAGGCTAGTCCGTTATCAACTTGAAAAAGTGGCACCGAGTCGGTGCTTTTTTTCACGTTCACACAGCAGCAGCTGGAGGTGCTTCGCCGGTTTGGAGACGACGG
	11682	ACAGCAGCAGCTGGAGGTGC	ACAGCAGCAGCTGGAGGTGCTTCCCCG	ACCACGTCTCACACCgACAGCAGCAGCTGGAGGTGCGTTTTAGAGCTAGAAATAGCAAGTTAAAATAAGGCTAGTCCGTTATCAACTTGAAAAAGTGGCACCGAGTCGGTGCTTTTTTTGAGTTAAACACAGCAGCAGCTGGAGGTGCTTCCCCGGTTTGGAGACGACGG
	11683	ACAGCAGCAGCTGGAGGTGC	ACAGCAGCAGCTGGAGGTGCTTCTCCG	ACCACGTCTCACACCgACAGCAGCAGCTGGAGGTGCGTTTTAGAGCTAGAAATAGCAAGTTAAAATAAGGCTAGTCCGTTATCAACTTGAAAAAGTGGCACCGAGTCGGTGCTTTTTTTGATATTGACACAGCAGCAGCTGGAGGTGCTTCTCCGGTTTGGAGACGACGG
	11684	ACAGCAGCAGCTGGAGGTGC	ACAGCAGCAGCTGGAGGTGCTTTACCG	ACCACGTCTCACACCgACAGCAGCAGCTGGAGGTGCGTTTTAGAGCTAGAAATAGCAAGTTAAAATAAGGCTAGTCCGTTATCAACTTGAAAAAGTGGCACCGAGTCGGTGCTTTTTTACAACGATACACAGCAGCAGCTGGAGGTGCTTTACCGGTTTGGAGACGACGG
	11685	ACAGCAGCAGCTGGAGGTGC	ACAGCAGCAGCTGGAGGTGCTTTGCCG	ACCACGTCTCACACCgACAGCAGCAGCTGGAGGTGCGTTTTAGAGCTAGAAATAGCAAGTTAAAATAAGGCTAGTCCGTTATCAACTTGAAAAAGTGGCACCGAGTCGGTGCTTTTTTACTGGTGTACACAGCAGCAGCTGGAGGTGCTTTGCCGGTTTGGAGACGACGG
	11686	ACAGCAGCAGCTGGAGGTGC	ACAGCAGCAGCTGGAGGTGCTTTCCCG	ACCACGTCTCACACCgACAGCAGCAGCTGGAGGTGCGTTTTAGAGCTAGAAATAGCAAGTTAAAATAAGGCTAGTCCGTTATCAACTTGAAAAAGTGGCACCGAGTCGGTGCTTTTTTAGAGGTGAACACAGCAGCAGCTGGAGGTGCTTTCCCGGTTTGGAGACGACGG
	11687	ACAGCAGCAGCTGGAGGTGC	ACAGCAGCAGCTGGAGGTGCTTTTCCG	ACCACGTCTCACACCgACAGCAGCAGCTGGAGGTGCGTTTTAGAGCTAGAAATAGCAAGTTAAAATAAGGCTAGTCCGTTATCAACTTGAAAAAGTGGCACCGAGTCGGTGCTTTTTTGATCAACTACACAGCAGCAGCTGGAGGTGCTTTTCCGGTTTGGAGACGACGG
ADRA2C(266 random PAM sequence)	11688	TCACCGACCAGTAGCGGTCC	TCACCGACCAGTAGCGGTCCAGGCTGA	ACCACGTCTCACACCgTCACCGACCAGTAGCGGTCCGTTTTAGAGCTAGAAATAGCAAGTTAAAATAAGGCTAGTCCGTTATCAACTTGAAAAAGTGGCACCGAGTCGGTGCTTTTTTGGCGACTGACTCACCGACCAGTAGCGGTCCAGGCTGAGTTTGGAGACGACGG
	11689	TCACCGACCAGTAGCGGTCC	TCACCGACCAGTAGCGGTCCAGGCTGA	ACCACGTCTCACACCgTCACCGACCAGTAGCGGTCCGTTTTAGAGCTAGAAATAGCAAGTTAAAATAAGGCTAGTCCGTTATCAACTTGAAAAAGTGGCACCGAGTCGGTGCTTTTTTTCTGATCTACTCACCGACCAGTAGCGGTCCAGGCTGAGTTTGGAGACGACGG
	11690	TCACCGACCAGTAGCGGTCC	TCACCGACCAGTAGCGGTCCAGGCTGA	ACCACGTCTCACACCgTCACCGACCAGTAGCGGTCCGTTTTAGAGCTAGAAATAGCAAGTTAAAATAAGGCTAGTCCGTTATCAACTTGAAAAAGTGGCACCGAGTCGGTGCTTTTTTCCACAGCGACTCACCGACCAGTAGCGGTCCAGGCTGAGTTTGGAGACGACGG
	11691	TCACCGACCAGTAGCGGTCC	TCACCGACCAGTAGCGGTCCAGGCTGA	ACCACGTCTCACACCgTCACCGACCAGTAGCGGTCCGTTTTAGAGCTAGAAATAGCAAGTTAAAATAAGGCTAGTCCGTTATCAACTTGAAAAAGTGGCACCGAGTCGGTGCTTTTTTATTCATAAACTCACCGACCAGTAGCGGTCCAGGCTGAGTTTGGAGACGACGG
	11692	TCACCGACCAGTAGCGGTCC	TCACCGACCAGTAGCGGTCCAGGCTGA	ACCACGTCTCACACCgTCACCGACCAGTAGCGGTCCGTTTTAGAGCTAGAAATAGCAAGTTAAAATAAGGCTAGTCCGTTATCAACTTGAAAAAGTGGCACCGAGTCGGTGCTTTTTTGGTATCCGACTCACCGACCAGTAGCGGTCCAGGCTGAGTTTGGAGACGACGG
	11693	TCACCGACCAGTAGCGGTCC	TCACCGACCAGTAGCGGTCCAGGCTGA	ACCACGTCTCACACCgTCACCGACCAGTAGCGGTCCGTTTTAGAGCTAGAAATAGCAAGTTAAAATAAGGCTAGTCCGTTATCAACTTGAAAAAGTGGCACCGAGTCGGTGCTTTTTTAAGCGTAAACTCACCGACCAGTAGCGGTCCAGGCTGAGTTTGGAGACGACGG
	11694	TCACCGACCAGTAGCGGTCC	TCACCGACCAGTAGCGGTCCAGGCTGA	ACCACGTCTCACACCgTCACCGACCAGTAGCGGTCCGTTTTAGAGCTAGAAATAGCAAGTTAAAATAAGGCTAGTCCGTTATCAACTTGAAAAAGTGGCACCGAGTCGGTGCTTTTTTTAATGTGCACTCACCGACCAGTAGCGGTCCAGGCTGAGTTTGGAGACGACGG
	11695	TCACCGACCAGTAGCGGTCC	TCACCGACCAGTAGCGGTCCAGGCTGA	ACCACGTCTCACACCgTCACCGACCAGTAGCGGTCCGTTTTAGAGCTAGAAATAGCAAGTTAAAATAAGGCTAGTCCGTTATCAACTTGAAAAAGTGGCACCGAGTCGGTGCTTTTTTTACTTGATACTCACCGACCAGTAGCGGTCCAGGCTGAGTTTGGAGACGACGG
	11696	TCACCGACCAGTAGCGGTCC	TCACCGACCAGTAGCGGTCCAGGCTGA	ACCACGTCTCACACCgTCACCGACCAGTAGCGGTCCGTTTTAGAGCTAGAAATAGCAAGTTAAAATAAGGCTAGTCCGTTATCAACTTGAAAAAGTGGCACCGAGTCGGTGCTTTTTTCCGTACGTACTCACCGACCAGTAGCGGTCCAGGCTGAGTTTGGAGACGACGG
	11697	TCACCGACCAGTAGCGGTCC	TCACCGACCAGTAGCGGTCCAGGCTGA	ACCACGTCTCACACCgTCACCGACCAGTAGCGGTCCGTTTTAGAGCTAGAAATAGCAAGTTAAAATAAGGCTAGTCCGTTATCAACTTGAAAAAGTGGCACCGAGTCGGTGCTTTTTTGAGGACAAACTCACCGACCAGTAGCGGTCCAGGCTGAGTTTGGAGACGACGG
	11698	TCACCGACCAGTAGCGGTCC	TCACCGACCAGTAGCGGTCCAAAATGA	ACCACGTCTCACACCgTCACCGACCAGTAGCGGTCCGTTTTAGAGCTAGAAATAGCAAGTTAAAATAAGGCTAGTCCGTTATCAACTTGAAAAAGTGGCACCGAGTCGGTGCTTTTTTCGTAGCGGACTCACCGACCAGTAGCGGTCCAAAATGAGTTTGGAGACGACGG
	11699	TCACCGACCAGTAGCGGTCC	TCACCGACCAGTAGCGGTCCAAAGTGA	ACCACGTCTCACACCgTCACCGACCAGTAGCGGTCCGTTTTAGAGCTAGAAATAGCAAGTTAAAATAAGGCTAGTCCGTTATCAACTTGAAAAAGTGGCACCGAGTCGGTGCTTTTTTTGTGAGGTACTCACCGACCAGTAGCGGTCCAAAGTGAGTTTGGAGACGACGG
	11700	TCACCGACCAGTAGCGGTCC	TCACCGACCAGTAGCGGTCCAAACTGA	ACCACGTCTCACACCgTCACCGACCAGTAGCGGTCCGTTTTAGAGCTAGAAATAGCAAGTTAAAATAAGGCTAGTCCGTTATCAACTTGAAAAAGTGGCACCGAGTCGGTGCTTTTTTAGTCGCATACTCACCGACCAGTAGCGGTCCAAACTGAGTTTGGAGACGACGG
	11701	TCACCGACCAGTAGCGGTCC	TCACCGACCAGTAGCGGTCCAAATTGA	ACCACGTCTCACACCgTCACCGACCAGTAGCGGTCCGTTTTAGAGCTAGAAATAGCAAGTTAAAATAAGGCTAGTCCGTTATCAACTTGAAAAAGTGGCACCGAGTCGGTGCTTTTTTGTAACTCCACTCACCGACCAGTAGCGGTCCAAATTGAGTTTGGAGACGACGG
	11702	TCACCGACCAGTAGCGGTCC	TCACCGACCAGTAGCGGTCCAAGATGA	ACCACGTCTCACACCgTCACCGACCAGTAGCGGTCCGTTTTAGAGCTAGAAATAGCAAGTTAAAATAAGGCTAGTCCGTTATCAACTTGAAAAAGTGGCACCGAGTCGGTGCTTTTTTTCACATGAACTCACCGACCAGTAGCGGTCCAAGATGAGTTTGGAGACGACGG
	11703	TCACCGACCAGTAGCGGTCC	TCACCGACCAGTAGCGGTCCAAGGTGA	ACCACGTCTCACACCgTCACCGACCAGTAGCGGTCCGTTTTAGAGCTAGAAATAGCAAGTTAAAATAAGGCTAGTCCGTTATCAACTTGAAAAAGTGGCACCGAGTCGGTGCTTTTTTCTGCGCCTACTCACCGACCAGTAGCGGTCCAAGGTGAGTTTGGAGACGACGG
	11704	TCACCGACCAGTAGCGGTCC	TCACCGACCAGTAGCGGTCCAAGCTGA	ACCACGTCTCACACCgTCACCGACCAGTAGCGGTCCGTTTTAGAGCTAGAAATAGCAAGTTAAAATAAGGCTAGTCCGTTATCAACTTGAAAAAGTGGCACCGAGTCGGTGCTTTTTTACTCCATGACTCACCGACCAGTAGCGGTCCAAGCTGAGTTTGGAGACGACGG
	11705	TCACCGACCAGTAGCGGTCC	TCACCGACCAGTAGCGGTCCAAGTTGA	ACCACGTCTCACACCgTCACCGACCAGTAGCGGTCCGTTTTAGAGCTAGAAATAGCAAGTTAAAATAAGGCTAGTCCGTTATCAACTTGAAAAAGTGGCACCGAGTCGGTGCTTTTTTAACTGACCACTCACCGACCAGTAGCGGTCCAAGTTGAGTTTGGAGACGACGG
	11706	TCACCGACCAGTAGCGGTCC	TCACCGACCAGTAGCGGTCCAACATGA	ACCACGTCTCACACCgTCACCGACCAGTAGCGGTCCGTTTTAGAGCTAGAAATAGCAAGTTAAAATAAGGCTAGTCCGTTATCAACTTGAAAAAGTGGCACCGAGTCGGTGCTTTTTTCATAGGCGACTCACCGACCAGTAGCGGTCCAACATGAGTTTGGAGACGACGG
	11707	TCACCGACCAGTAGCGGTCC	TCACCGACCAGTAGCGGTCCAACGTGA	ACCACGTCTCACACCgTCACCGACCAGTAGCGGTCCGTTTTAGAGCTAGAAATAGCAAGTTAAAATAAGGCTAGTCCGTTATCAACTTGAAAAAGTGGCACCGAGTCGGTGCTTTTTTTCAATTCAACTCACCGACCAGTAGCGGTCCAACGTGAGTTTGGAGACGACGG
	11708	TCACCGACCAGTAGCGGTCC	TCACCGACCAGTAGCGGTCCAACCTGA	ACCACGTCTCACACCgTCACCGACCAGTAGCGGTCCGTTTTAGAGCTAGAAATAGCAAGTTAAAATAAGGCTAGTCCGTTATCAACTTGAAAAAGTGGCACCGAGTCGGTGCTTTTTTAGGCGTACACTCACCGACCAGTAGCGGTCCAACCTGAGTTTGGAGACGACGG
	11709	TCACCGACCAGTAGCGGTCC	TCACCGACCAGTAGCGGTCCAACTTGA	ACCACGTCTCACACCgTCACCGACCAGTAGCGGTCCGTTTTAGAGCTAGAAATAGCAAGTTAAAATAAGGCTAGTCCGTTATCAACTTGAAAAAGTGGCACCGAGTCGGTGCTTTTTTCAGGCCATACTCACCGACCAGTAGCGGTCCAACTTGAGTTTGGAGACGACGG
	11710	TCACCGACCAGTAGCGGTCC	TCACCGACCAGTAGCGGTCCAATATGA	ACCACGTCTCACACCgTCACCGACCAGTAGCGGTCCGTTTTAGAGCTAGAAATAGCAAGTTAAAATAAGGCTAGTCCGTTATCAACTTGAAAAAGTGGCACCGAGTCGGTGCTTTTTTATTGCAACACTCACCGACCAGTAGCGGTCCAATATGAGTTTGGAGACGACGG
	11711	TCACCGACCAGTAGCGGTCC	TCACCGACCAGTAGCGGTCCAATGTGA	ACCACGTCTCACACCgTCACCGACCAGTAGCGGTCCGTTTTAGAGCTAGAAATAGCAAGTTAAAATAAGGCTAGTCCGTTATCAACTTGAAAAAGTGGCACCGAGTCGGTGCTTTTTTACACACAAACTCACCGACCAGTAGCGGTCCAATGTGAGTTTGGAGACGACGG
	11712	TCACCGACCAGTAGCGGTCC	TCACCGACCAGTAGCGGTCCAATCTGA	ACCACGTCTCACACCgTCACCGACCAGTAGCGGTCCGTTTTAGAGCTAGAAATAGCAAGTTAAAATAAGGCTAGTCCGTTATCAACTTGAAAAAGTGGCACCGAGTCGGTGCTTTTTTTGCCATTGACTCACCGACCAGTAGCGGTCCAATCTGAGTTTGGAGACGACGG
	11713	TCACCGACCAGTAGCGGTCC	TCACCGACCAGTAGCGGTCCAATTTGA	ACCACGTCTCACACCgTCACCGACCAGTAGCGGTCCGTTTTAGAGCTAGAAATAGCAAGTTAAAATAAGGCTAGTCCGTTATCAACTTGAAAAAGTGGCACCGAGTCGGTGCTTTTTTCCGCATGAACTCACCGACCAGTAGCGGTCCAATTTGAGTTTGGAGACGACGG
	11714	TCACCGACCAGTAGCGGTCC	TCACCGACCAGTAGCGGTCCAGAATGA	ACCACGTCTCACACCgTCACCGACCAGTAGCGGTCCGTTTTAGAGCTAGAAATAGCAAGTTAAAATAAGGCTAGTCCGTTATCAACTTGAAAAAGTGGCACCGAGTCGGTGCTTTTTTTGACATAGACTCACCGACCAGTAGCGGTCCAGAATGAGTTTGGAGACGACGG
	11715	TCACCGACCAGTAGCGGTCC	TCACCGACCAGTAGCGGTCCAGAGTGA	ACCACGTCTCACACCgTCACCGACCAGTAGCGGTCCGTTTTAGAGCTAGAAATAGCAAGTTAAAATAAGGCTAGTCCGTTATCAACTTGAAAAAGTGGCACCGAGTCGGTGCTTTTTTGTCGCAGAACTCACCGACCAGTAGCGGTCCAGAGTGAGTTTGGAGACGACGG
	11716	TCACCGACCAGTAGCGGTCC	TCACCGACCAGTAGCGGTCCAGACTGA	ACCACGTCTCACACCgTCACCGACCAGTAGCGGTCCGTTTTAGAGCTAGAAATAGCAAGTTAAAATAAGGCTAGTCCGTTATCAACTTGAAAAAGTGGCACCGAGTCGGTGCTTTTTTGTGTACAAACTCACCGACCAGTAGCGGTCCAGACTGAGTTTGGAGACGACGG
	11717	TCACCGACCAGTAGCGGTCC	TCACCGACCAGTAGCGGTCCAGATTGA	ACCACGTCTCACACCgTCACCGACCAGTAGCGGTCCGTTTTAGAGCTAGAAATAGCAAGTTAAAATAAGGCTAGTCCGTTATCAACTTGAAAAAGTGGCACCGAGTCGGTGCTTTTTTTTAGACGTACTCACCGACCAGTAGCGGTCCAGATTGAGTTTGGAGACGACGG
	11718	TCACCGACCAGTAGCGGTCC	TCACCGACCAGTAGCGGTCCAGGATGA	ACCACGTCTCACACCgTCACCGACCAGTAGCGGTCCGTTTTAGAGCTAGAAATAGCAAGTTAAAATAAGGCTAGTCCGTTATCAACTTGAAAAAGTGGCACCGAGTCGGTGCTTTTTTTAGGTCTAACTCACCGACCAGTAGCGGTCCAGGATGAGTTTGGAGACGACGG
	11719	TCACCGACCAGTAGCGGTCC	TCACCGACCAGTAGCGGTCCAGGGTGA	ACCACGTCTCACACCgTCACCGACCAGTAGCGGTCCGTTTTAGAGCTAGAAATAGCAAGTTAAAATAAGGCTAGTCCGTTATCAACTTGAAAAAGTGGCACCGAGTCGGTGCTTTTTTCTTGGTCTACTCACCGACCAGTAGCGGTCCAGGGTGAGTTTGGAGACGACGG
	11720	TCACCGACCAGTAGCGGTCC	TCACCGACCAGTAGCGGTCCAGGCTGA	ACCACGTCTCACACCgTCACCGACCAGTAGCGGTCCGTTTTAGAGCTAGAAATAGCAAGTTAAAATAAGGCTAGTCCGTTATCAACTTGAAAAAGTGGCACCGAGTCGGTGCTTTTTTAGCAACCGACTCACCGACCAGTAGCGGTCCAGGCTGAGTTTGGAGACGACGG
	11721	TCACCGACCAGTAGCGGTCC	TCACCGACCAGTAGCGGTCCAGGTTGA	ACCACGTCTCACACCgTCACCGACCAGTAGCGGTCCGTTTTAGAGCTAGAAATAGCAAGTTAAAATAAGGCTAGTCCGTTATCAACTTGAAAAAGTGGCACCGAGTCGGTGCTTTTTTTGTGTCGGACTCACCGACCAGTAGCGGTCCAGGTTGAGTTTGGAGACGACGG
	11722	TCACCGACCAGTAGCGGTCC	TCACCGACCAGTAGCGGTCCAGCATGA	ACCACGTCTCACACCgTCACCGACCAGTAGCGGTCCGTTTTAGAGCTAGAAATAGCAAGTTAAAATAAGGCTAGTCCGTTATCAACTTGAAAAAGTGGCACCGAGTCGGTGCTTTTTTATGCTATGACTCACCGACCAGTAGCGGTCCAGCATGAGTTTGGAGACGACGG
	11723	TCACCGACCAGTAGCGGTCC	TCACCGACCAGTAGCGGTCCAGCGTGA	ACCACGTCTCACACCgTCACCGACCAGTAGCGGTCCGTTTTAGAGCTAGAAATAGCAAGTTAAAATAAGGCTAGTCCGTTATCAACTTGAAAAAGTGGCACCGAGTCGGTGCTTTTTTTGGCTGAAACTCACCGACCAGTAGCGGTCCAGCGTGAGTTTGGAGACGACGG
	11724	TCACCGACCAGTAGCGGTCC	TCACCGACCAGTAGCGGTCCAGCCTGA	ACCACGTCTCACACCgTCACCGACCAGTAGCGGTCCGTTTTAGAGCTAGAAATAGCAAGTTAAAATAAGGCTAGTCCGTTATCAACTTGAAAAAGTGGCACCGAGTCGGTGCTTTTTTTGGAGTTGACTCACCGACCAGTAGCGGTCCAGCCTGAGTTTGGAGACGACGG
	11725	TCACCGACCAGTAGCGGTCC	TCACCGACCAGTAGCGGTCCAGCTTGA	ACCACGTCTCACACCgTCACCGACCAGTAGCGGTCCGTTTTAGAGCTAGAAATAGCAAGTTAAAATAAGGCTAGTCCGTTATCAACTTGAAAAAGTGGCACCGAGTCGGTGCTTTTTTCGGAAGGCACTCACCGACCAGTAGCGGTCCAGCTTGAGTTTGGAGACGACGG
	11726	TCACCGACCAGTAGCGGTCC	TCACCGACCAGTAGCGGTCCAGTATGA	ACCACGTCTCACACCgTCACCGACCAGTAGCGGTCCGTTTTAGAGCTAGAAATAGCAAGTTAAAATAAGGCTAGTCCGTTATCAACTTGAAAAAGTGGCACCGAGTCGGTGCTTTTTTTTGGTGGCACTCACCGACCAGTAGCGGTCCAGTATGAGTTTGGAGACGACGG
	11727	TCACCGACCAGTAGCGGTCC	TCACCGACCAGTAGCGGTCCAGTGTGA	ACCACGTCTCACACCgTCACCGACCAGTAGCGGTCCGTTTTAGAGCTAGAAATAGCAAGTTAAAATAAGGCTAGTCCGTTATCAACTTGAAAAAGTGGCACCGAGTCGGTGCTTTTTTTGGTCTGCACTCACCGACCAGTAGCGGTCCAGTGTGAGTTTGGAGACGACGG
	11728	TCACCGACCAGTAGCGGTCC	TCACCGACCAGTAGCGGTCCAGTCTGA	ACCACGTCTCACACCgTCACCGACCAGTAGCGGTCCGTTTTAGAGCTAGAAATAGCAAGTTAAAATAAGGCTAGTCCGTTATCAACTTGAAAAAGTGGCACCGAGTCGGTGCTTTTTTCTAACTAAACTCACCGACCAGTAGCGGTCCAGTCTGAGTTTGGAGACGACGG
	11729	TCACCGACCAGTAGCGGTCC	TCACCGACCAGTAGCGGTCCAGTTTGA	ACCACGTCTCACACCgTCACCGACCAGTAGCGGTCCGTTTTAGAGCTAGAAATAGCAAGTTAAAATAAGGCTAGTCCGTTATCAACTTGAAAAAGTGGCACCGAGTCGGTGCTTTTTTAGCATAACACTCACCGACCAGTAGCGGTCCAGTTTGAGTTTGGAGACGACGG
	11730	TCACCGACCAGTAGCGGTCC	TCACCGACCAGTAGCGGTCCACAATGA	ACCACGTCTCACACCgTCACCGACCAGTAGCGGTCCGTTTTAGAGCTAGAAATAGCAAGTTAAAATAAGGCTAGTCCGTTATCAACTTGAAAAAGTGGCACCGAGTCGGTGCTTTTTTAGACAACAACTCACCGACCAGTAGCGGTCCACAATGAGTTTGGAGACGACGG
	11731	TCACCGACCAGTAGCGGTCC	TCACCGACCAGTAGCGGTCCACAGTGA	ACCACGTCTCACACCgTCACCGACCAGTAGCGGTCCGTTTTAGAGCTAGAAATAGCAAGTTAAAATAAGGCTAGTCCGTTATCAACTTGAAAAAGTGGCACCGAGTCGGTGCTTTTTTGAGATCATACTCACCGACCAGTAGCGGTCCACAGTGAGTTTGGAGACGACGG
	11732	TCACCGACCAGTAGCGGTCC	TCACCGACCAGTAGCGGTCCACACTGA	ACCACGTCTCACACCgTCACCGACCAGTAGCGGTCCGTTTTAGAGCTAGAAATAGCAAGTTAAAATAAGGCTAGTCCGTTATCAACTTGAAAAAGTGGCACCGAGTCGGTGCTTTTTTAGCACGGTACTCACCGACCAGTAGCGGTCCACACTGAGTTTGGAGACGACGG
	11733	TCACCGACCAGTAGCGGTCC	TCACCGACCAGTAGCGGTCCACATTGA	ACCACGTCTCACACCgTCACCGACCAGTAGCGGTCCGTTTTAGAGCTAGAAATAGCAAGTTAAAATAAGGCTAGTCCGTTATCAACTTGAAAAAGTGGCACCGAGTCGGTGCTTTTTTTCAGCGCGACTCACCGACCAGTAGCGGTCCACATTGAGTTTGGAGACGACGG
	11734	TCACCGACCAGTAGCGGTCC	TCACCGACCAGTAGCGGTCCACGATGA	ACCACGTCTCACACCgTCACCGACCAGTAGCGGTCCGTTTTAGAGCTAGAAATAGCAAGTTAAAATAAGGCTAGTCCGTTATCAACTTGAAAAAGTGGCACCGAGTCGGTGCTTTTTTCAGCACCGACTCACCGACCAGTAGCGGTCCACGATGAGTTTGGAGACGACGG
	11735	TCACCGACCAGTAGCGGTCC	TCACCGACCAGTAGCGGTCCACGGTGA	ACCACGTCTCACACCgTCACCGACCAGTAGCGGTCCGTTTTAGAGCTAGAAATAGCAAGTTAAAATAAGGCTAGTCCGTTATCAACTTGAAAAAGTGGCACCGAGTCGGTGCTTTTTTTCCGAGGCACTCACCGACCAGTAGCGGTCCACGGTGAGTTTGGAGACGACGG
	11736	TCACCGACCAGTAGCGGTCC	TCACCGACCAGTAGCGGTCCACGCTGA	ACCACGTCTCACACCgTCACCGACCAGTAGCGGTCCGTTTTAGAGCTAGAAATAGCAAGTTAAAATAAGGCTAGTCCGTTATCAACTTGAAAAAGTGGCACCGAGTCGGTGCTTTTTTCAATAGAAACTCACCGACCAGTAGCGGTCCACGCTGAGTTTGGAGACGACGG
	11737	TCACCGACCAGTAGCGGTCC	TCACCGACCAGTAGCGGTCCACGTTGA	ACCACGTCTCACACCgTCACCGACCAGTAGCGGTCCGTTTTAGAGCTAGAAATAGCAAGTTAAAATAAGGCTAGTCCGTTATCAACTTGAAAAAGTGGCACCGAGTCGGTGCTTTTTTCGCGGAAGACTCACCGACCAGTAGCGGTCCACGTTGAGTTTGGAGACGACGG
	11738	TCACCGACCAGTAGCGGTCC	TCACCGACCAGTAGCGGTCCACCATGA	ACCACGTCTCACACCgTCACCGACCAGTAGCGGTCCGTTTTAGAGCTAGAAATAGCAAGTTAAAATAAGGCTAGTCCGTTATCAACTTGAAAAAGTGGCACCGAGTCGGTGCTTTTTTCTTCGTAGACTCACCGACCAGTAGCGGTCCACCATGAGTTTGGAGACGACGG
	11739	TCACCGACCAGTAGCGGTCC	TCACCGACCAGTAGCGGTCCACCGTGA	ACCACGTCTCACACCgTCACCGACCAGTAGCGGTCCGTTTTAGAGCTAGAAATAGCAAGTTAAAATAAGGCTAGTCCGTTATCAACTTGAAAAAGTGGCACCGAGTCGGTGCTTTTTTAGCACCAAACTCACCGACCAGTAGCGGTCCACCGTGAGTTTGGAGACGACGG
	11740	TCACCGACCAGTAGCGGTCC	TCACCGACCAGTAGCGGTCCACCCTGA	ACCACGTCTCACACCgTCACCGACCAGTAGCGGTCCGTTTTAGAGCTAGAAATAGCAAGTTAAAATAAGGCTAGTCCGTTATCAACTTGAAAAAGTGGCACCGAGTCGGTGCTTTTTTAGAGTTACACTCACCGACCAGTAGCGGTCCACCCTGAGTTTGGAGACGACGG
	11741	TCACCGACCAGTAGCGGTCC	TCACCGACCAGTAGCGGTCCACCTTGA	ACCACGTCTCACACCgTCACCGACCAGTAGCGGTCCGTTTTAGAGCTAGAAATAGCAAGTTAAAATAAGGCTAGTCCGTTATCAACTTGAAAAAGTGGCACCGAGTCGGTGCTTTTTTGTACTTCAACTCACCGACCAGTAGCGGTCCACCTTGAGTTTGGAGACGACGG
	11742	TCACCGACCAGTAGCGGTCC	TCACCGACCAGTAGCGGTCCACTATGA	ACCACGTCTCACACCgTCACCGACCAGTAGCGGTCCGTTTTAGAGCTAGAAATAGCAAGTTAAAATAAGGCTAGTCCGTTATCAACTTGAAAAAGTGGCACCGAGTCGGTGCTTTTTTGTCTGGTCACTCACCGACCAGTAGCGGTCCACTATGAGTTTGGAGACGACGG
	11743	TCACCGACCAGTAGCGGTCC	TCACCGACCAGTAGCGGTCCACTGTGA	ACCACGTCTCACACCgTCACCGACCAGTAGCGGTCCGTTTTAGAGCTAGAAATAGCAAGTTAAAATAAGGCTAGTCCGTTATCAACTTGAAAAAGTGGCACCGAGTCGGTGCTTTTTTTAAGCGTGACTCACCGACCAGTAGCGGTCCACTGTGAGTTTGGAGACGACGG
	11744	TCACCGACCAGTAGCGGTCC	TCACCGACCAGTAGCGGTCCACTCTGA	ACCACGTCTCACACCgTCACCGACCAGTAGCGGTCCGTTTTAGAGCTAGAAATAGCAAGTTAAAATAAGGCTAGTCCGTTATCAACTTGAAAAAGTGGCACCGAGTCGGTGCTTTTTTACATGGATACTCACCGACCAGTAGCGGTCCACTCTGAGTTTGGAGACGACGG
	11745	TCACCGACCAGTAGCGGTCC	TCACCGACCAGTAGCGGTCCACTTTGA	ACCACGTCTCACACCgTCACCGACCAGTAGCGGTCCGTTTTAGAGCTAGAAATAGCAAGTTAAAATAAGGCTAGTCCGTTATCAACTTGAAAAAGTGGCACCGAGTCGGTGCTTTTTTGTGCCAGCACTCACCGACCAGTAGCGGTCCACTTTGAGTTTGGAGACGACGG
	11746	TCACCGACCAGTAGCGGTCC	TCACCGACCAGTAGCGGTCCATAATGA	ACCACGTCTCACACCgTCACCGACCAGTAGCGGTCCGTTTTAGAGCTAGAAATAGCAAGTTAAAATAAGGCTAGTCCGTTATCAACTTGAAAAAGTGGCACCGAGTCGGTGCTTTTTTTTATAATAACTCACCGACCAGTAGCGGTCCATAATGAGTTTGGAGACGACGG
	11747	TCACCGACCAGTAGCGGTCC	TCACCGACCAGTAGCGGTCCATAGTGA	ACCACGTCTCACACCgTCACCGACCAGTAGCGGTCCGTTTTAGAGCTAGAAATAGCAAGTTAAAATAAGGCTAGTCCGTTATCAACTTGAAAAAGTGGCACCGAGTCGGTGCTTTTTTGCTATAACACTCACCGACCAGTAGCGGTCCATAGTGAGTTTGGAGACGACGG
	11748	TCACCGACCAGTAGCGGTCC	TCACCGACCAGTAGCGGTCCATACTGA	ACCACGTCTCACACCgTCACCGACCAGTAGCGGTCCGTTTTAGAGCTAGAAATAGCAAGTTAAAATAAGGCTAGTCCGTTATCAACTTGAAAAAGTGGCACCGAGTCGGTGCTTTTTTGGACTACAACTCACCGACCAGTAGCGGTCCATACTGAGTTTGGAGACGACGG
	11749	TCACCGACCAGTAGCGGTCC	TCACCGACCAGTAGCGGTCCATATTGA	ACCACGTCTCACACCgTCACCGACCAGTAGCGGTCCGTTTTAGAGCTAGAAATAGCAAGTTAAAATAAGGCTAGTCCGTTATCAACTTGAAAAAGTGGCACCGAGTCGGTGCTTTTTTTACGCTCGACTCACCGACCAGTAGCGGTCCATATTGAGTTTGGAGACGACGG
	11750	TCACCGACCAGTAGCGGTCC	TCACCGACCAGTAGCGGTCCATGATGA	ACCACGTCTCACACCgTCACCGACCAGTAGCGGTCCGTTTTAGAGCTAGAAATAGCAAGTTAAAATAAGGCTAGTCCGTTATCAACTTGAAAAAGTGGCACCGAGTCGGTGCTTTTTTACTGACGGACTCACCGACCAGTAGCGGTCCATGATGAGTTTGGAGACGACGG
	11751	TCACCGACCAGTAGCGGTCC	TCACCGACCAGTAGCGGTCCATGGTGA	ACCACGTCTCACACCgTCACCGACCAGTAGCGGTCCGTTTTAGAGCTAGAAATAGCAAGTTAAAATAAGGCTAGTCCGTTATCAACTTGAAAAAGTGGCACCGAGTCGGTGCTTTTTTGTCTAAGTACTCACCGACCAGTAGCGGTCCATGGTGAGTTTGGAGACGACGG
	11752	TCACCGACCAGTAGCGGTCC	TCACCGACCAGTAGCGGTCCATGCTGA	ACCACGTCTCACACCgTCACCGACCAGTAGCGGTCCGTTTTAGAGCTAGAAATAGCAAGTTAAAATAAGGCTAGTCCGTTATCAACTTGAAAAAGTGGCACCGAGTCGGTGCTTTTTTTGACACAAACTCACCGACCAGTAGCGGTCCATGCTGAGTTTGGAGACGACGG
	11753	TCACCGACCAGTAGCGGTCC	TCACCGACCAGTAGCGGTCCATGTTGA	ACCACGTCTCACACCgTCACCGACCAGTAGCGGTCCGTTTTAGAGCTAGAAATAGCAAGTTAAAATAAGGCTAGTCCGTTATCAACTTGAAAAAGTGGCACCGAGTCGGTGCTTTTTTAGTCAACTACTCACCGACCAGTAGCGGTCCATGTTGAGTTTGGAGACGACGG
	11754	TCACCGACCAGTAGCGGTCC	TCACCGACCAGTAGCGGTCCATCATGA	ACCACGTCTCACACCgTCACCGACCAGTAGCGGTCCGTTTTAGAGCTAGAAATAGCAAGTTAAAATAAGGCTAGTCCGTTATCAACTTGAAAAAGTGGCACCGAGTCGGTGCTTTTTTATGCTGTGACTCACCGACCAGTAGCGGTCCATCATGAGTTTGGAGACGACGG
	11755	TCACCGACCAGTAGCGGTCC	TCACCGACCAGTAGCGGTCCATCGTGA	ACCACGTCTCACACCgTCACCGACCAGTAGCGGTCCGTTTTAGAGCTAGAAATAGCAAGTTAAAATAAGGCTAGTCCGTTATCAACTTGAAAAAGTGGCACCGAGTCGGTGCTTTTTTAGCTTCTTACTCACCGACCAGTAGCGGTCCATCGTGAGTTTGGAGACGACGG
	11756	TCACCGACCAGTAGCGGTCC	TCACCGACCAGTAGCGGTCCATCCTGA	ACCACGTCTCACACCgTCACCGACCAGTAGCGGTCCGTTTTAGAGCTAGAAATAGCAAGTTAAAATAAGGCTAGTCCGTTATCAACTTGAAAAAGTGGCACCGAGTCGGTGCTTTTTTGCGATATTACTCACCGACCAGTAGCGGTCCATCCTGAGTTTGGAGACGACGG
	11757	TCACCGACCAGTAGCGGTCC	TCACCGACCAGTAGCGGTCCATCTTGA	ACCACGTCTCACACCgTCACCGACCAGTAGCGGTCCGTTTTAGAGCTAGAAATAGCAAGTTAAAATAAGGCTAGTCCGTTATCAACTTGAAAAAGTGGCACCGAGTCGGTGCTTTTTTTCTGGCCAACTCACCGACCAGTAGCGGTCCATCTTGAGTTTGGAGACGACGG
	11758	TCACCGACCAGTAGCGGTCC	TCACCGACCAGTAGCGGTCCATTATGA	ACCACGTCTCACACCgTCACCGACCAGTAGCGGTCCGTTTTAGAGCTAGAAATAGCAAGTTAAAATAAGGCTAGTCCGTTATCAACTTGAAAAAGTGGCACCGAGTCGGTGCTTTTTTACCAGATCACTCACCGACCAGTAGCGGTCCATTATGAGTTTGGAGACGACGG
	11759	TCACCGACCAGTAGCGGTCC	TCACCGACCAGTAGCGGTCCATTGTGA	ACCACGTCTCACACCgTCACCGACCAGTAGCGGTCCGTTTTAGAGCTAGAAATAGCAAGTTAAAATAAGGCTAGTCCGTTATCAACTTGAAAAAGTGGCACCGAGTCGGTGCTTTTTTTTGCTCCAACTCACCGACCAGTAGCGGTCCATTGTGAGTTTGGAGACGACGG
	11760	TCACCGACCAGTAGCGGTCC	TCACCGACCAGTAGCGGTCCATTCTGA	ACCACGTCTCACACCgTCACCGACCAGTAGCGGTCCGTTTTAGAGCTAGAAATAGCAAGTTAAAATAAGGCTAGTCCGTTATCAACTTGAAAAAGTGGCACCGAGTCGGTGCTTTTTTGGACATAAACTCACCGACCAGTAGCGGTCCATTCTGAGTTTGGAGACGACGG
	11761	TCACCGACCAGTAGCGGTCC	TCACCGACCAGTAGCGGTCCATTTTGA	ACCACGTCTCACACCgTCACCGACCAGTAGCGGTCCGTTTTAGAGCTAGAAATAGCAAGTTAAAATAAGGCTAGTCCGTTATCAACTTGAAAAAGTGGCACCGAGTCGGTGCTTTTTTAACCTGCAACTCACCGACCAGTAGCGGTCCATTTTGAGTTTGGAGACGACGG
	11762	TCACCGACCAGTAGCGGTCC	TCACCGACCAGTAGCGGTCCGAAATGA	ACCACGTCTCACACCgTCACCGACCAGTAGCGGTCCGTTTTAGAGCTAGAAATAGCAAGTTAAAATAAGGCTAGTCCGTTATCAACTTGAAAAAGTGGCACCGAGTCGGTGCTTTTTTATAGCACAACTCACCGACCAGTAGCGGTCCGAAATGAGTTTGGAGACGACGG
	11763	TCACCGACCAGTAGCGGTCC	TCACCGACCAGTAGCGGTCCGAAGTGA	ACCACGTCTCACACCgTCACCGACCAGTAGCGGTCCGTTTTAGAGCTAGAAATAGCAAGTTAAAATAAGGCTAGTCCGTTATCAACTTGAAAAAGTGGCACCGAGTCGGTGCTTTTTTTAACGCACACTCACCGACCAGTAGCGGTCCGAAGTGAGTTTGGAGACGACGG
	11764	TCACCGACCAGTAGCGGTCC	TCACCGACCAGTAGCGGTCCGAACTGA	ACCACGTCTCACACCgTCACCGACCAGTAGCGGTCCGTTTTAGAGCTAGAAATAGCAAGTTAAAATAAGGCTAGTCCGTTATCAACTTGAAAAAGTGGCACCGAGTCGGTGCTTTTTTGGTGCTGCACTCACCGACCAGTAGCGGTCCGAACTGAGTTTGGAGACGACGG
	11765	TCACCGACCAGTAGCGGTCC	TCACCGACCAGTAGCGGTCCGAATTGA	ACCACGTCTCACACCgTCACCGACCAGTAGCGGTCCGTTTTAGAGCTAGAAATAGCAAGTTAAAATAAGGCTAGTCCGTTATCAACTTGAAAAAGTGGCACCGAGTCGGTGCTTTTTTCATCGTCTACTCACCGACCAGTAGCGGTCCGAATTGAGTTTGGAGACGACGG
	11766	TCACCGACCAGTAGCGGTCC	TCACCGACCAGTAGCGGTCCGAGATGA	ACCACGTCTCACACCgTCACCGACCAGTAGCGGTCCGTTTTAGAGCTAGAAATAGCAAGTTAAAATAAGGCTAGTCCGTTATCAACTTGAAAAAGTGGCACCGAGTCGGTGCTTTTTTATTCCTCCACTCACCGACCAGTAGCGGTCCGAGATGAGTTTGGAGACGACGG
	11767	TCACCGACCAGTAGCGGTCC	TCACCGACCAGTAGCGGTCCGAGGTGA	ACCACGTCTCACACCgTCACCGACCAGTAGCGGTCCGTTTTAGAGCTAGAAATAGCAAGTTAAAATAAGGCTAGTCCGTTATCAACTTGAAAAAGTGGCACCGAGTCGGTGCTTTTTTCTTCTTGCACTCACCGACCAGTAGCGGTCCGAGGTGAGTTTGGAGACGACGG
	11768	TCACCGACCAGTAGCGGTCC	TCACCGACCAGTAGCGGTCCGAGCTGA	ACCACGTCTCACACCgTCACCGACCAGTAGCGGTCCGTTTTAGAGCTAGAAATAGCAAGTTAAAATAAGGCTAGTCCGTTATCAACTTGAAAAAGTGGCACCGAGTCGGTGCTTTTTTGCATCCGAACTCACCGACCAGTAGCGGTCCGAGCTGAGTTTGGAGACGACGG
	11769	TCACCGACCAGTAGCGGTCC	TCACCGACCAGTAGCGGTCCGAGTTGA	ACCACGTCTCACACCgTCACCGACCAGTAGCGGTCCGTTTTAGAGCTAGAAATAGCAAGTTAAAATAAGGCTAGTCCGTTATCAACTTGAAAAAGTGGCACCGAGTCGGTGCTTTTTTATACGCTTACTCACCGACCAGTAGCGGTCCGAGTTGAGTTTGGAGACGACGG
	11770	TCACCGACCAGTAGCGGTCC	TCACCGACCAGTAGCGGTCCGACATGA	ACCACGTCTCACACCgTCACCGACCAGTAGCGGTCCGTTTTAGAGCTAGAAATAGCAAGTTAAAATAAGGCTAGTCCGTTATCAACTTGAAAAAGTGGCACCGAGTCGGTGCTTTTTTTGAATGAGACTCACCGACCAGTAGCGGTCCGACATGAGTTTGGAGACGACGG
	11771	TCACCGACCAGTAGCGGTCC	TCACCGACCAGTAGCGGTCCGACGTGA	ACCACGTCTCACACCgTCACCGACCAGTAGCGGTCCGTTTTAGAGCTAGAAATAGCAAGTTAAAATAAGGCTAGTCCGTTATCAACTTGAAAAAGTGGCACCGAGTCGGTGCTTTTTTTCAACTGGACTCACCGACCAGTAGCGGTCCGACGTGAGTTTGGAGACGACGG
	11772	TCACCGACCAGTAGCGGTCC	TCACCGACCAGTAGCGGTCCGACCTGA	ACCACGTCTCACACCgTCACCGACCAGTAGCGGTCCGTTTTAGAGCTAGAAATAGCAAGTTAAAATAAGGCTAGTCCGTTATCAACTTGAAAAAGTGGCACCGAGTCGGTGCTTTTTTACTACTGCACTCACCGACCAGTAGCGGTCCGACCTGAGTTTGGAGACGACGG
	11773	TCACCGACCAGTAGCGGTCC	TCACCGACCAGTAGCGGTCCGACTTGA	ACCACGTCTCACACCgTCACCGACCAGTAGCGGTCCGTTTTAGAGCTAGAAATAGCAAGTTAAAATAAGGCTAGTCCGTTATCAACTTGAAAAAGTGGCACCGAGTCGGTGCTTTTTTTAGTTCGTACTCACCGACCAGTAGCGGTCCGACTTGAGTTTGGAGACGACGG
	11774	TCACCGACCAGTAGCGGTCC	TCACCGACCAGTAGCGGTCCGATATGA	ACCACGTCTCACACCgTCACCGACCAGTAGCGGTCCGTTTTAGAGCTAGAAATAGCAAGTTAAAATAAGGCTAGTCCGTTATCAACTTGAAAAAGTGGCACCGAGTCGGTGCTTTTTTGAGTGCGCACTCACCGACCAGTAGCGGTCCGATATGAGTTTGGAGACGACGG
	11775	TCACCGACCAGTAGCGGTCC	TCACCGACCAGTAGCGGTCCGATGTGA	ACCACGTCTCACACCgTCACCGACCAGTAGCGGTCCGTTTTAGAGCTAGAAATAGCAAGTTAAAATAAGGCTAGTCCGTTATCAACTTGAAAAAGTGGCACCGAGTCGGTGCTTTTTTATGTCACTACTCACCGACCAGTAGCGGTCCGATGTGAGTTTGGAGACGACGG
	11776	TCACCGACCAGTAGCGGTCC	TCACCGACCAGTAGCGGTCCGATCTGA	ACCACGTCTCACACCgTCACCGACCAGTAGCGGTCCGTTTTAGAGCTAGAAATAGCAAGTTAAAATAAGGCTAGTCCGTTATCAACTTGAAAAAGTGGCACCGAGTCGGTGCTTTTTTTGTATCGTACTCACCGACCAGTAGCGGTCCGATCTGAGTTTGGAGACGACGG
	11777	TCACCGACCAGTAGCGGTCC	TCACCGACCAGTAGCGGTCCGATTTGA	ACCACGTCTCACACCgTCACCGACCAGTAGCGGTCCGTTTTAGAGCTAGAAATAGCAAGTTAAAATAAGGCTAGTCCGTTATCAACTTGAAAAAGTGGCACCGAGTCGGTGCTTTTTTCACCAACAACTCACCGACCAGTAGCGGTCCGATTTGAGTTTGGAGACGACGG
	11778	TCACCGACCAGTAGCGGTCC	TCACCGACCAGTAGCGGTCCGGAATGA	ACCACGTCTCACACCgTCACCGACCAGTAGCGGTCCGTTTTAGAGCTAGAAATAGCAAGTTAAAATAAGGCTAGTCCGTTATCAACTTGAAAAAGTGGCACCGAGTCGGTGCTTTTTTACAAGCTGACTCACCGACCAGTAGCGGTCCGGAATGAGTTTGGAGACGACGG
	11779	TCACCGACCAGTAGCGGTCC	TCACCGACCAGTAGCGGTCCGGAGTGA	ACCACGTCTCACACCgTCACCGACCAGTAGCGGTCCGTTTTAGAGCTAGAAATAGCAAGTTAAAATAAGGCTAGTCCGTTATCAACTTGAAAAAGTGGCACCGAGTCGGTGCTTTTTTCGTGGATTACTCACCGACCAGTAGCGGTCCGGAGTGAGTTTGGAGACGACGG
	11780	TCACCGACCAGTAGCGGTCC	TCACCGACCAGTAGCGGTCCGGACTGA	ACCACGTCTCACACCgTCACCGACCAGTAGCGGTCCGTTTTAGAGCTAGAAATAGCAAGTTAAAATAAGGCTAGTCCGTTATCAACTTGAAAAAGTGGCACCGAGTCGGTGCTTTTTTTCCGTTATACTCACCGACCAGTAGCGGTCCGGACTGAGTTTGGAGACGACGG
	11781	TCACCGACCAGTAGCGGTCC	TCACCGACCAGTAGCGGTCCGGATTGA	ACCACGTCTCACACCgTCACCGACCAGTAGCGGTCCGTTTTAGAGCTAGAAATAGCAAGTTAAAATAAGGCTAGTCCGTTATCAACTTGAAAAAGTGGCACCGAGTCGGTGCTTTTTTCTCGAGGAACTCACCGACCAGTAGCGGTCCGGATTGAGTTTGGAGACGACGG
	11782	TCACCGACCAGTAGCGGTCC	TCACCGACCAGTAGCGGTCCGGGATGA	ACCACGTCTCACACCgTCACCGACCAGTAGCGGTCCGTTTTAGAGCTAGAAATAGCAAGTTAAAATAAGGCTAGTCCGTTATCAACTTGAAAAAGTGGCACCGAGTCGGTGCTTTTTTAATCATTCACTCACCGACCAGTAGCGGTCCGGGATGAGTTTGGAGACGACGG
	11783	TCACCGACCAGTAGCGGTCC	TCACCGACCAGTAGCGGTCCGGGGTGA	ACCACGTCTCACACCgTCACCGACCAGTAGCGGTCCGTTTTAGAGCTAGAAATAGCAAGTTAAAATAAGGCTAGTCCGTTATCAACTTGAAAAAGTGGCACCGAGTCGGTGCTTTTTTGAACGGTAACTCACCGACCAGTAGCGGTCCGGGGTGAGTTTGGAGACGACGG
	11784	TCACCGACCAGTAGCGGTCC	TCACCGACCAGTAGCGGTCCGGGCTGA	ACCACGTCTCACACCgTCACCGACCAGTAGCGGTCCGTTTTAGAGCTAGAAATAGCAAGTTAAAATAAGGCTAGTCCGTTATCAACTTGAAAAAGTGGCACCGAGTCGGTGCTTTTTTCGAGCCACACTCACCGACCAGTAGCGGTCCGGGCTGAGTTTGGAGACGACGG
	11785	TCACCGACCAGTAGCGGTCC	TCACCGACCAGTAGCGGTCCGGGTTGA	ACCACGTCTCACACCgTCACCGACCAGTAGCGGTCCGTTTTAGAGCTAGAAATAGCAAGTTAAAATAAGGCTAGTCCGTTATCAACTTGAAAAAGTGGCACCGAGTCGGTGCTTTTTTTCGAATGCACTCACCGACCAGTAGCGGTCCGGGTTGAGTTTGGAGACGACGG
	11786	TCACCGACCAGTAGCGGTCC	TCACCGACCAGTAGCGGTCCGGCATGA	ACCACGTCTCACACCgTCACCGACCAGTAGCGGTCCGTTTTAGAGCTAGAAATAGCAAGTTAAAATAAGGCTAGTCCGTTATCAACTTGAAAAAGTGGCACCGAGTCGGTGCTTTTTTAGCACAAGACTCACCGACCAGTAGCGGTCCGGCATGAGTTTGGAGACGACGG
	11787	TCACCGACCAGTAGCGGTCC	TCACCGACCAGTAGCGGTCCGGCGTGA	ACCACGTCTCACACCgTCACCGACCAGTAGCGGTCCGTTTTAGAGCTAGAAATAGCAAGTTAAAATAAGGCTAGTCCGTTATCAACTTGAAAAAGTGGCACCGAGTCGGTGCTTTTTTTGGCCGAAACTCACCGACCAGTAGCGGTCCGGCGTGAGTTTGGAGACGACGG
	11788	TCACCGACCAGTAGCGGTCC	TCACCGACCAGTAGCGGTCCGGCCTGA	ACCACGTCTCACACCgTCACCGACCAGTAGCGGTCCGTTTTAGAGCTAGAAATAGCAAGTTAAAATAAGGCTAGTCCGTTATCAACTTGAAAAAGTGGCACCGAGTCGGTGCTTTTTTTGCGTGAAACTCACCGACCAGTAGCGGTCCGGCCTGAGTTTGGAGACGACGG
	11789	TCACCGACCAGTAGCGGTCC	TCACCGACCAGTAGCGGTCCGGCTTGA	ACCACGTCTCACACCgTCACCGACCAGTAGCGGTCCGTTTTAGAGCTAGAAATAGCAAGTTAAAATAAGGCTAGTCCGTTATCAACTTGAAAAAGTGGCACCGAGTCGGTGCTTTTTTCCGTGATGACTCACCGACCAGTAGCGGTCCGGCTTGAGTTTGGAGACGACGG
	11790	TCACCGACCAGTAGCGGTCC	TCACCGACCAGTAGCGGTCCGGTATGA	ACCACGTCTCACACCgTCACCGACCAGTAGCGGTCCGTTTTAGAGCTAGAAATAGCAAGTTAAAATAAGGCTAGTCCGTTATCAACTTGAAAAAGTGGCACCGAGTCGGTGCTTTTTTTAGTCAGTACTCACCGACCAGTAGCGGTCCGGTATGAGTTTGGAGACGACGG
	11791	TCACCGACCAGTAGCGGTCC	TCACCGACCAGTAGCGGTCCGGTGTGA	ACCACGTCTCACACCgTCACCGACCAGTAGCGGTCCGTTTTAGAGCTAGAAATAGCAAGTTAAAATAAGGCTAGTCCGTTATCAACTTGAAAAAGTGGCACCGAGTCGGTGCTTTTTTAACGTCACACTCACCGACCAGTAGCGGTCCGGTGTGAGTTTGGAGACGACGG
	11792	TCACCGACCAGTAGCGGTCC	TCACCGACCAGTAGCGGTCCGGTCTGA	ACCACGTCTCACACCgTCACCGACCAGTAGCGGTCCGTTTTAGAGCTAGAAATAGCAAGTTAAAATAAGGCTAGTCCGTTATCAACTTGAAAAAGTGGCACCGAGTCGGTGCTTTTTTGTCTGGATACTCACCGACCAGTAGCGGTCCGGTCTGAGTTTGGAGACGACGG
	11793	TCACCGACCAGTAGCGGTCC	TCACCGACCAGTAGCGGTCCGGTTTGA	ACCACGTCTCACACCgTCACCGACCAGTAGCGGTCCGTTTTAGAGCTAGAAATAGCAAGTTAAAATAAGGCTAGTCCGTTATCAACTTGAAAAAGTGGCACCGAGTCGGTGCTTTTTTAGTTGTGCACTCACCGACCAGTAGCGGTCCGGTTTGAGTTTGGAGACGACGG
	11794	TCACCGACCAGTAGCGGTCC	TCACCGACCAGTAGCGGTCCGCAATGA	ACCACGTCTCACACCgTCACCGACCAGTAGCGGTCCGTTTTAGAGCTAGAAATAGCAAGTTAAAATAAGGCTAGTCCGTTATCAACTTGAAAAAGTGGCACCGAGTCGGTGCTTTTTTTCTCTCGAACTCACCGACCAGTAGCGGTCCGCAATGAGTTTGGAGACGACGG
	11795	TCACCGACCAGTAGCGGTCC	TCACCGACCAGTAGCGGTCCGCAGTGA	ACCACGTCTCACACCgTCACCGACCAGTAGCGGTCCGTTTTAGAGCTAGAAATAGCAAGTTAAAATAAGGCTAGTCCGTTATCAACTTGAAAAAGTGGCACCGAGTCGGTGCTTTTTTGGTCGCGGACTCACCGACCAGTAGCGGTCCGCAGTGAGTTTGGAGACGACGG
	11796	TCACCGACCAGTAGCGGTCC	TCACCGACCAGTAGCGGTCCGCACTGA	ACCACGTCTCACACCgTCACCGACCAGTAGCGGTCCGTTTTAGAGCTAGAAATAGCAAGTTAAAATAAGGCTAGTCCGTTATCAACTTGAAAAAGTGGCACCGAGTCGGTGCTTTTTTCAACAACAACTCACCGACCAGTAGCGGTCCGCACTGAGTTTGGAGACGACGG
	11797	TCACCGACCAGTAGCGGTCC	TCACCGACCAGTAGCGGTCCGCATTGA	ACCACGTCTCACACCgTCACCGACCAGTAGCGGTCCGTTTTAGAGCTAGAAATAGCAAGTTAAAATAAGGCTAGTCCGTTATCAACTTGAAAAAGTGGCACCGAGTCGGTGCTTTTTTAGCACTATACTCACCGACCAGTAGCGGTCCGCATTGAGTTTGGAGACGACGG
	11798	TCACCGACCAGTAGCGGTCC	TCACCGACCAGTAGCGGTCCGCGATGA	ACCACGTCTCACACCgTCACCGACCAGTAGCGGTCCGTTTTAGAGCTAGAAATAGCAAGTTAAAATAAGGCTAGTCCGTTATCAACTTGAAAAAGTGGCACCGAGTCGGTGCTTTTTTAGATCACAACTCACCGACCAGTAGCGGTCCGCGATGAGTTTGGAGACGACGG
	11799	TCACCGACCAGTAGCGGTCC	TCACCGACCAGTAGCGGTCCGCGGTGA	ACCACGTCTCACACCgTCACCGACCAGTAGCGGTCCGTTTTAGAGCTAGAAATAGCAAGTTAAAATAAGGCTAGTCCGTTATCAACTTGAAAAAGTGGCACCGAGTCGGTGCTTTTTTTTACTTCGACTCACCGACCAGTAGCGGTCCGCGGTGAGTTTGGAGACGACGG
	11800	TCACCGACCAGTAGCGGTCC	TCACCGACCAGTAGCGGTCCGCGCTGA	ACCACGTCTCACACCgTCACCGACCAGTAGCGGTCCGTTTTAGAGCTAGAAATAGCAAGTTAAAATAAGGCTAGTCCGTTATCAACTTGAAAAAGTGGCACCGAGTCGGTGCTTTTTTTTCCATTAACTCACCGACCAGTAGCGGTCCGCGCTGAGTTTGGAGACGACGG
	11801	TCACCGACCAGTAGCGGTCC	TCACCGACCAGTAGCGGTCCGCGTTGA	ACCACGTCTCACACCgTCACCGACCAGTAGCGGTCCGTTTTAGAGCTAGAAATAGCAAGTTAAAATAAGGCTAGTCCGTTATCAACTTGAAAAAGTGGCACCGAGTCGGTGCTTTTTTGCGTTAGAACTCACCGACCAGTAGCGGTCCGCGTTGAGTTTGGAGACGACGG
	11802	TCACCGACCAGTAGCGGTCC	TCACCGACCAGTAGCGGTCCGCCATGA	ACCACGTCTCACACCgTCACCGACCAGTAGCGGTCCGTTTTAGAGCTAGAAATAGCAAGTTAAAATAAGGCTAGTCCGTTATCAACTTGAAAAAGTGGCACCGAGTCGGTGCTTTTTTAATACATAACTCACCGACCAGTAGCGGTCCGCCATGAGTTTGGAGACGACGG
	11803	TCACCGACCAGTAGCGGTCC	TCACCGACCAGTAGCGGTCCGCCGTGA	ACCACGTCTCACACCgTCACCGACCAGTAGCGGTCCGTTTTAGAGCTAGAAATAGCAAGTTAAAATAAGGCTAGTCCGTTATCAACTTGAAAAAGTGGCACCGAGTCGGTGCTTTTTTTCTGACTAACTCACCGACCAGTAGCGGTCCGCCGTGAGTTTGGAGACGACGG
	11804	TCACCGACCAGTAGCGGTCC	TCACCGACCAGTAGCGGTCCGCCCTGA	ACCACGTCTCACACCgTCACCGACCAGTAGCGGTCCGTTTTAGAGCTAGAAATAGCAAGTTAAAATAAGGCTAGTCCGTTATCAACTTGAAAAAGTGGCACCGAGTCGGTGCTTTTTTATCACTAAACTCACCGACCAGTAGCGGTCCGCCCTGAGTTTGGAGACGACGG
	11805	TCACCGACCAGTAGCGGTCC	TCACCGACCAGTAGCGGTCCGCCTTGA	ACCACGTCTCACACCgTCACCGACCAGTAGCGGTCCGTTTTAGAGCTAGAAATAGCAAGTTAAAATAAGGCTAGTCCGTTATCAACTTGAAAAAGTGGCACCGAGTCGGTGCTTTTTTACTGCATCACTCACCGACCAGTAGCGGTCCGCCTTGAGTTTGGAGACGACGG
	11806	TCACCGACCAGTAGCGGTCC	TCACCGACCAGTAGCGGTCCGCTATGA	ACCACGTCTCACACCgTCACCGACCAGTAGCGGTCCGTTTTAGAGCTAGAAATAGCAAGTTAAAATAAGGCTAGTCCGTTATCAACTTGAAAAAGTGGCACCGAGTCGGTGCTTTTTTGAGGCGCGACTCACCGACCAGTAGCGGTCCGCTATGAGTTTGGAGACGACGG
	11807	TCACCGACCAGTAGCGGTCC	TCACCGACCAGTAGCGGTCCGCTGTGA	ACCACGTCTCACACCgTCACCGACCAGTAGCGGTCCGTTTTAGAGCTAGAAATAGCAAGTTAAAATAAGGCTAGTCCGTTATCAACTTGAAAAAGTGGCACCGAGTCGGTGCTTTTTTTATGTATTACTCACCGACCAGTAGCGGTCCGCTGTGAGTTTGGAGACGACGG
	11808	TCACCGACCAGTAGCGGTCC	TCACCGACCAGTAGCGGTCCGCTCTGA	ACCACGTCTCACACCgTCACCGACCAGTAGCGGTCCGTTTTAGAGCTAGAAATAGCAAGTTAAAATAAGGCTAGTCCGTTATCAACTTGAAAAAGTGGCACCGAGTCGGTGCTTTTTTGGAACTCTACTCACCGACCAGTAGCGGTCCGCTCTGAGTTTGGAGACGACGG
	11809	TCACCGACCAGTAGCGGTCC	TCACCGACCAGTAGCGGTCCGCTTTGA	ACCACGTCTCACACCgTCACCGACCAGTAGCGGTCCGTTTTAGAGCTAGAAATAGCAAGTTAAAATAAGGCTAGTCCGTTATCAACTTGAAAAAGTGGCACCGAGTCGGTGCTTTTTTGATCTATCACTCACCGACCAGTAGCGGTCCGCTTTGAGTTTGGAGACGACGG
	11810	TCACCGACCAGTAGCGGTCC	TCACCGACCAGTAGCGGTCCGTAATGA	ACCACGTCTCACACCgTCACCGACCAGTAGCGGTCCGTTTTAGAGCTAGAAATAGCAAGTTAAAATAAGGCTAGTCCGTTATCAACTTGAAAAAGTGGCACCGAGTCGGTGCTTTTTTCCACGTGGACTCACCGACCAGTAGCGGTCCGTAATGAGTTTGGAGACGACGG
	11811	TCACCGACCAGTAGCGGTCC	TCACCGACCAGTAGCGGTCCGTAGTGA	ACCACGTCTCACACCgTCACCGACCAGTAGCGGTCCGTTTTAGAGCTAGAAATAGCAAGTTAAAATAAGGCTAGTCCGTTATCAACTTGAAAAAGTGGCACCGAGTCGGTGCTTTTTTAGGATGGCACTCACCGACCAGTAGCGGTCCGTAGTGAGTTTGGAGACGACGG
	11812	TCACCGACCAGTAGCGGTCC	TCACCGACCAGTAGCGGTCCGTACTGA	ACCACGTCTCACACCgTCACCGACCAGTAGCGGTCCGTTTTAGAGCTAGAAATAGCAAGTTAAAATAAGGCTAGTCCGTTATCAACTTGAAAAAGTGGCACCGAGTCGGTGCTTTTTTTTGGAGTCACTCACCGACCAGTAGCGGTCCGTACTGAGTTTGGAGACGACGG
	11813	TCACCGACCAGTAGCGGTCC	TCACCGACCAGTAGCGGTCCGTATTGA	ACCACGTCTCACACCgTCACCGACCAGTAGCGGTCCGTTTTAGAGCTAGAAATAGCAAGTTAAAATAAGGCTAGTCCGTTATCAACTTGAAAAAGTGGCACCGAGTCGGTGCTTTTTTGACAAGATACTCACCGACCAGTAGCGGTCCGTATTGAGTTTGGAGACGACGG
	11814	TCACCGACCAGTAGCGGTCC	TCACCGACCAGTAGCGGTCCGTGATGA	ACCACGTCTCACACCgTCACCGACCAGTAGCGGTCCGTTTTAGAGCTAGAAATAGCAAGTTAAAATAAGGCTAGTCCGTTATCAACTTGAAAAAGTGGCACCGAGTCGGTGCTTTTTTTGGCAGATACTCACCGACCAGTAGCGGTCCGTGATGAGTTTGGAGACGACGG
	11815	TCACCGACCAGTAGCGGTCC	TCACCGACCAGTAGCGGTCCGTGGTGA	ACCACGTCTCACACCgTCACCGACCAGTAGCGGTCCGTTTTAGAGCTAGAAATAGCAAGTTAAAATAAGGCTAGTCCGTTATCAACTTGAAAAAGTGGCACCGAGTCGGTGCTTTTTTGCGACGGAACTCACCGACCAGTAGCGGTCCGTGGTGAGTTTGGAGACGACGG
	11816	TCACCGACCAGTAGCGGTCC	TCACCGACCAGTAGCGGTCCGTGCTGA	ACCACGTCTCACACCgTCACCGACCAGTAGCGGTCCGTTTTAGAGCTAGAAATAGCAAGTTAAAATAAGGCTAGTCCGTTATCAACTTGAAAAAGTGGCACCGAGTCGGTGCTTTTTTAAGTATTCACTCACCGACCAGTAGCGGTCCGTGCTGAGTTTGGAGACGACGG
	11817	TCACCGACCAGTAGCGGTCC	TCACCGACCAGTAGCGGTCCGTGTTGA	ACCACGTCTCACACCgTCACCGACCAGTAGCGGTCCGTTTTAGAGCTAGAAATAGCAAGTTAAAATAAGGCTAGTCCGTTATCAACTTGAAAAAGTGGCACCGAGTCGGTGCTTTTTTCACGCGTAACTCACCGACCAGTAGCGGTCCGTGTTGAGTTTGGAGACGACGG
	11818	TCACCGACCAGTAGCGGTCC	TCACCGACCAGTAGCGGTCCGTCATGA	ACCACGTCTCACACCgTCACCGACCAGTAGCGGTCCGTTTTAGAGCTAGAAATAGCAAGTTAAAATAAGGCTAGTCCGTTATCAACTTGAAAAAGTGGCACCGAGTCGGTGCTTTTTTGATGAATAACTCACCGACCAGTAGCGGTCCGTCATGAGTTTGGAGACGACGG
	11819	TCACCGACCAGTAGCGGTCC	TCACCGACCAGTAGCGGTCCGTCGTGA	ACCACGTCTCACACCgTCACCGACCAGTAGCGGTCCGTTTTAGAGCTAGAAATAGCAAGTTAAAATAAGGCTAGTCCGTTATCAACTTGAAAAAGTGGCACCGAGTCGGTGCTTTTTTTATTGGACACTCACCGACCAGTAGCGGTCCGTCGTGAGTTTGGAGACGACGG
	11820	TCACCGACCAGTAGCGGTCC	TCACCGACCAGTAGCGGTCCGTCCTGA	ACCACGTCTCACACCgTCACCGACCAGTAGCGGTCCGTTTTAGAGCTAGAAATAGCAAGTTAAAATAAGGCTAGTCCGTTATCAACTTGAAAAAGTGGCACCGAGTCGGTGCTTTTTTCGGATTCCACTCACCGACCAGTAGCGGTCCGTCCTGAGTTTGGAGACGACGG
	11821	TCACCGACCAGTAGCGGTCC	TCACCGACCAGTAGCGGTCCGTCTTGA	ACCACGTCTCACACCgTCACCGACCAGTAGCGGTCCGTTTTAGAGCTAGAAATAGCAAGTTAAAATAAGGCTAGTCCGTTATCAACTTGAAAAAGTGGCACCGAGTCGGTGCTTTTTTGCCATCCTACTCACCGACCAGTAGCGGTCCGTCTTGAGTTTGGAGACGACGG
	11822	TCACCGACCAGTAGCGGTCC	TCACCGACCAGTAGCGGTCCGTTATGA	ACCACGTCTCACACCgTCACCGACCAGTAGCGGTCCGTTTTAGAGCTAGAAATAGCAAGTTAAAATAAGGCTAGTCCGTTATCAACTTGAAAAAGTGGCACCGAGTCGGTGCTTTTTTACGCTCACACTCACCGACCAGTAGCGGTCCGTTATGAGTTTGGAGACGACGG
	11823	TCACCGACCAGTAGCGGTCC	TCACCGACCAGTAGCGGTCCGTTGTGA	ACCACGTCTCACACCgTCACCGACCAGTAGCGGTCCGTTTTAGAGCTAGAAATAGCAAGTTAAAATAAGGCTAGTCCGTTATCAACTTGAAAAAGTGGCACCGAGTCGGTGCTTTTTTTCCTTATTACTCACCGACCAGTAGCGGTCCGTTGTGAGTTTGGAGACGACGG
	11824	TCACCGACCAGTAGCGGTCC	TCACCGACCAGTAGCGGTCCGTTCTGA	ACCACGTCTCACACCgTCACCGACCAGTAGCGGTCCGTTTTAGAGCTAGAAATAGCAAGTTAAAATAAGGCTAGTCCGTTATCAACTTGAAAAAGTGGCACCGAGTCGGTGCTTTTTTCTCTGCCTACTCACCGACCAGTAGCGGTCCGTTCTGAGTTTGGAGACGACGG
	11825	TCACCGACCAGTAGCGGTCC	TCACCGACCAGTAGCGGTCCGTTTTGA	ACCACGTCTCACACCgTCACCGACCAGTAGCGGTCCGTTTTAGAGCTAGAAATAGCAAGTTAAAATAAGGCTAGTCCGTTATCAACTTGAAAAAGTGGCACCGAGTCGGTGCTTTTTTTGCAGGCGACTCACCGACCAGTAGCGGTCCGTTTTGAGTTTGGAGACGACGG
	11826	TCACCGACCAGTAGCGGTCC	TCACCGACCAGTAGCGGTCCCAAATGA	ACCACGTCTCACACCgTCACCGACCAGTAGCGGTCCGTTTTAGAGCTAGAAATAGCAAGTTAAAATAAGGCTAGTCCGTTATCAACTTGAAAAAGTGGCACCGAGTCGGTGCTTTTTTCTGCGACGACTCACCGACCAGTAGCGGTCCCAAATGAGTTTGGAGACGACGG
	11827	TCACCGACCAGTAGCGGTCC	TCACCGACCAGTAGCGGTCCCAAGTGA	ACCACGTCTCACACCgTCACCGACCAGTAGCGGTCCGTTTTAGAGCTAGAAATAGCAAGTTAAAATAAGGCTAGTCCGTTATCAACTTGAAAAAGTGGCACCGAGTCGGTGCTTTTTTGTTGCTAAACTCACCGACCAGTAGCGGTCCCAAGTGAGTTTGGAGACGACGG
	11828	TCACCGACCAGTAGCGGTCC	TCACCGACCAGTAGCGGTCCCAACTGA	ACCACGTCTCACACCgTCACCGACCAGTAGCGGTCCGTTTTAGAGCTAGAAATAGCAAGTTAAAATAAGGCTAGTCCGTTATCAACTTGAAAAAGTGGCACCGAGTCGGTGCTTTTTTGCTCAGGTACTCACCGACCAGTAGCGGTCCCAACTGAGTTTGGAGACGACGG
	11829	TCACCGACCAGTAGCGGTCC	TCACCGACCAGTAGCGGTCCCAATTGA	ACCACGTCTCACACCgTCACCGACCAGTAGCGGTCCGTTTTAGAGCTAGAAATAGCAAGTTAAAATAAGGCTAGTCCGTTATCAACTTGAAAAAGTGGCACCGAGTCGGTGCTTTTTTAATATGTCACTCACCGACCAGTAGCGGTCCCAATTGAGTTTGGAGACGACGG
	11830	TCACCGACCAGTAGCGGTCC	TCACCGACCAGTAGCGGTCCCAGATGA	ACCACGTCTCACACCgTCACCGACCAGTAGCGGTCCGTTTTAGAGCTAGAAATAGCAAGTTAAAATAAGGCTAGTCCGTTATCAACTTGAAAAAGTGGCACCGAGTCGGTGCTTTTTTGAATTACCACTCACCGACCAGTAGCGGTCCCAGATGAGTTTGGAGACGACGG
	11831	TCACCGACCAGTAGCGGTCC	TCACCGACCAGTAGCGGTCCCAGGTGA	ACCACGTCTCACACCgTCACCGACCAGTAGCGGTCCGTTTTAGAGCTAGAAATAGCAAGTTAAAATAAGGCTAGTCCGTTATCAACTTGAAAAAGTGGCACCGAGTCGGTGCTTTTTTAACCAAGTACTCACCGACCAGTAGCGGTCCCAGGTGAGTTTGGAGACGACGG
	11832	TCACCGACCAGTAGCGGTCC	TCACCGACCAGTAGCGGTCCCAGCTGA	ACCACGTCTCACACCgTCACCGACCAGTAGCGGTCCGTTTTAGAGCTAGAAATAGCAAGTTAAAATAAGGCTAGTCCGTTATCAACTTGAAAAAGTGGCACCGAGTCGGTGCTTTTTTAGGCAGCGACTCACCGACCAGTAGCGGTCCCAGCTGAGTTTGGAGACGACGG
	11833	TCACCGACCAGTAGCGGTCC	TCACCGACCAGTAGCGGTCCCAGTTGA	ACCACGTCTCACACCgTCACCGACCAGTAGCGGTCCGTTTTAGAGCTAGAAATAGCAAGTTAAAATAAGGCTAGTCCGTTATCAACTTGAAAAAGTGGCACCGAGTCGGTGCTTTTTTGACGACTGACTCACCGACCAGTAGCGGTCCCAGTTGAGTTTGGAGACGACGG
	11834	TCACCGACCAGTAGCGGTCC	TCACCGACCAGTAGCGGTCCCACATGA	ACCACGTCTCACACCgTCACCGACCAGTAGCGGTCCGTTTTAGAGCTAGAAATAGCAAGTTAAAATAAGGCTAGTCCGTTATCAACTTGAAAAAGTGGCACCGAGTCGGTGCTTTTTTCTTCACGGACTCACCGACCAGTAGCGGTCCCACATGAGTTTGGAGACGACGG
	11835	TCACCGACCAGTAGCGGTCC	TCACCGACCAGTAGCGGTCCCACGTGA	ACCACGTCTCACACCgTCACCGACCAGTAGCGGTCCGTTTTAGAGCTAGAAATAGCAAGTTAAAATAAGGCTAGTCCGTTATCAACTTGAAAAAGTGGCACCGAGTCGGTGCTTTTTTGTCGCTACACTCACCGACCAGTAGCGGTCCCACGTGAGTTTGGAGACGACGG
	11836	TCACCGACCAGTAGCGGTCC	TCACCGACCAGTAGCGGTCCCACCTGA	ACCACGTCTCACACCgTCACCGACCAGTAGCGGTCCGTTTTAGAGCTAGAAATAGCAAGTTAAAATAAGGCTAGTCCGTTATCAACTTGAAAAAGTGGCACCGAGTCGGTGCTTTTTTGTGTTCCAACTCACCGACCAGTAGCGGTCCCACCTGAGTTTGGAGACGACGG
	11837	TCACCGACCAGTAGCGGTCC	TCACCGACCAGTAGCGGTCCCACTTGA	ACCACGTCTCACACCgTCACCGACCAGTAGCGGTCCGTTTTAGAGCTAGAAATAGCAAGTTAAAATAAGGCTAGTCCGTTATCAACTTGAAAAAGTGGCACCGAGTCGGTGCTTTTTTCGCAGTGTACTCACCGACCAGTAGCGGTCCCACTTGAGTTTGGAGACGACGG
	11838	TCACCGACCAGTAGCGGTCC	TCACCGACCAGTAGCGGTCCCATATGA	ACCACGTCTCACACCgTCACCGACCAGTAGCGGTCCGTTTTAGAGCTAGAAATAGCAAGTTAAAATAAGGCTAGTCCGTTATCAACTTGAAAAAGTGGCACCGAGTCGGTGCTTTTTTTCGGCTCAACTCACCGACCAGTAGCGGTCCCATATGAGTTTGGAGACGACGG
	11839	TCACCGACCAGTAGCGGTCC	TCACCGACCAGTAGCGGTCCCATGTGA	ACCACGTCTCACACCgTCACCGACCAGTAGCGGTCCGTTTTAGAGCTAGAAATAGCAAGTTAAAATAAGGCTAGTCCGTTATCAACTTGAAAAAGTGGCACCGAGTCGGTGCTTTTTTCACCTACAACTCACCGACCAGTAGCGGTCCCATGTGAGTTTGGAGACGACGG
	11840	TCACCGACCAGTAGCGGTCC	TCACCGACCAGTAGCGGTCCCATCTGA	ACCACGTCTCACACCgTCACCGACCAGTAGCGGTCCGTTTTAGAGCTAGAAATAGCAAGTTAAAATAAGGCTAGTCCGTTATCAACTTGAAAAAGTGGCACCGAGTCGGTGCTTTTTTCCTGGCCGACTCACCGACCAGTAGCGGTCCCATCTGAGTTTGGAGACGACGG
	11841	TCACCGACCAGTAGCGGTCC	TCACCGACCAGTAGCGGTCCCATTTGA	ACCACGTCTCACACCgTCACCGACCAGTAGCGGTCCGTTTTAGAGCTAGAAATAGCAAGTTAAAATAAGGCTAGTCCGTTATCAACTTGAAAAAGTGGCACCGAGTCGGTGCTTTTTTGGTAGTAAACTCACCGACCAGTAGCGGTCCCATTTGAGTTTGGAGACGACGG
	11842	TCACCGACCAGTAGCGGTCC	TCACCGACCAGTAGCGGTCCCGAATGA	ACCACGTCTCACACCgTCACCGACCAGTAGCGGTCCGTTTTAGAGCTAGAAATAGCAAGTTAAAATAAGGCTAGTCCGTTATCAACTTGAAAAAGTGGCACCGAGTCGGTGCTTTTTTTGACACTGACTCACCGACCAGTAGCGGTCCCGAATGAGTTTGGAGACGACGG
	11843	TCACCGACCAGTAGCGGTCC	TCACCGACCAGTAGCGGTCCCGAGTGA	ACCACGTCTCACACCgTCACCGACCAGTAGCGGTCCGTTTTAGAGCTAGAAATAGCAAGTTAAAATAAGGCTAGTCCGTTATCAACTTGAAAAAGTGGCACCGAGTCGGTGCTTTTTTTGAATTCTACTCACCGACCAGTAGCGGTCCCGAGTGAGTTTGGAGACGACGG
	11844	TCACCGACCAGTAGCGGTCC	TCACCGACCAGTAGCGGTCCCGACTGA	ACCACGTCTCACACCgTCACCGACCAGTAGCGGTCCGTTTTAGAGCTAGAAATAGCAAGTTAAAATAAGGCTAGTCCGTTATCAACTTGAAAAAGTGGCACCGAGTCGGTGCTTTTTTACACTCGGACTCACCGACCAGTAGCGGTCCCGACTGAGTTTGGAGACGACGG
	11845	TCACCGACCAGTAGCGGTCC	TCACCGACCAGTAGCGGTCCCGATTGA	ACCACGTCTCACACCgTCACCGACCAGTAGCGGTCCGTTTTAGAGCTAGAAATAGCAAGTTAAAATAAGGCTAGTCCGTTATCAACTTGAAAAAGTGGCACCGAGTCGGTGCTTTTTTATCCTCATACTCACCGACCAGTAGCGGTCCCGATTGAGTTTGGAGACGACGG
	11846	TCACCGACCAGTAGCGGTCC	TCACCGACCAGTAGCGGTCCCGGATGA	ACCACGTCTCACACCgTCACCGACCAGTAGCGGTCCGTTTTAGAGCTAGAAATAGCAAGTTAAAATAAGGCTAGTCCGTTATCAACTTGAAAAAGTGGCACCGAGTCGGTGCTTTTTTGCCTAACTACTCACCGACCAGTAGCGGTCCCGGATGAGTTTGGAGACGACGG
	11847	TCACCGACCAGTAGCGGTCC	TCACCGACCAGTAGCGGTCCCGGGTGA	ACCACGTCTCACACCgTCACCGACCAGTAGCGGTCCGTTTTAGAGCTAGAAATAGCAAGTTAAAATAAGGCTAGTCCGTTATCAACTTGAAAAAGTGGCACCGAGTCGGTGCTTTTTTCACAGTTCACTCACCGACCAGTAGCGGTCCCGGGTGAGTTTGGAGACGACGG
	11848	TCACCGACCAGTAGCGGTCC	TCACCGACCAGTAGCGGTCCCGGCTGA	ACCACGTCTCACACCgTCACCGACCAGTAGCGGTCCGTTTTAGAGCTAGAAATAGCAAGTTAAAATAAGGCTAGTCCGTTATCAACTTGAAAAAGTGGCACCGAGTCGGTGCTTTTTTTGTCTTACACTCACCGACCAGTAGCGGTCCCGGCTGAGTTTGGAGACGACGG
	11849	TCACCGACCAGTAGCGGTCC	TCACCGACCAGTAGCGGTCCCGGTTGA	ACCACGTCTCACACCgTCACCGACCAGTAGCGGTCCGTTTTAGAGCTAGAAATAGCAAGTTAAAATAAGGCTAGTCCGTTATCAACTTGAAAAAGTGGCACCGAGTCGGTGCTTTTTTATAGCGCCACTCACCGACCAGTAGCGGTCCCGGTTGAGTTTGGAGACGACGG
	11850	TCACCGACCAGTAGCGGTCC	TCACCGACCAGTAGCGGTCCCGCATGA	ACCACGTCTCACACCgTCACCGACCAGTAGCGGTCCGTTTTAGAGCTAGAAATAGCAAGTTAAAATAAGGCTAGTCCGTTATCAACTTGAAAAAGTGGCACCGAGTCGGTGCTTTTTTTAAGTCAAACTCACCGACCAGTAGCGGTCCCGCATGAGTTTGGAGACGACGG
	11851	TCACCGACCAGTAGCGGTCC	TCACCGACCAGTAGCGGTCCCGCGTGA	ACCACGTCTCACACCgTCACCGACCAGTAGCGGTCCGTTTTAGAGCTAGAAATAGCAAGTTAAAATAAGGCTAGTCCGTTATCAACTTGAAAAAGTGGCACCGAGTCGGTGCTTTTTTCGGTAACTACTCACCGACCAGTAGCGGTCCCGCGTGAGTTTGGAGACGACGG
	11852	TCACCGACCAGTAGCGGTCC	TCACCGACCAGTAGCGGTCCCGCCTGA	ACCACGTCTCACACCgTCACCGACCAGTAGCGGTCCGTTTTAGAGCTAGAAATAGCAAGTTAAAATAAGGCTAGTCCGTTATCAACTTGAAAAAGTGGCACCGAGTCGGTGCTTTTTTACCGCATAACTCACCGACCAGTAGCGGTCCCGCCTGAGTTTGGAGACGACGG
	11853	TCACCGACCAGTAGCGGTCC	TCACCGACCAGTAGCGGTCCCGCTTGA	ACCACGTCTCACACCgTCACCGACCAGTAGCGGTCCGTTTTAGAGCTAGAAATAGCAAGTTAAAATAAGGCTAGTCCGTTATCAACTTGAAAAAGTGGCACCGAGTCGGTGCTTTTTTGTACACGGACTCACCGACCAGTAGCGGTCCCGCTTGAGTTTGGAGACGACGG
	11854	TCACCGACCAGTAGCGGTCC	TCACCGACCAGTAGCGGTCCCGTATGA	ACCACGTCTCACACCgTCACCGACCAGTAGCGGTCCGTTTTAGAGCTAGAAATAGCAAGTTAAAATAAGGCTAGTCCGTTATCAACTTGAAAAAGTGGCACCGAGTCGGTGCTTTTTTATGTTCTTACTCACCGACCAGTAGCGGTCCCGTATGAGTTTGGAGACGACGG
	11855	TCACCGACCAGTAGCGGTCC	TCACCGACCAGTAGCGGTCCCGTGTGA	ACCACGTCTCACACCgTCACCGACCAGTAGCGGTCCGTTTTAGAGCTAGAAATAGCAAGTTAAAATAAGGCTAGTCCGTTATCAACTTGAAAAAGTGGCACCGAGTCGGTGCTTTTTTTTGGCAGGACTCACCGACCAGTAGCGGTCCCGTGTGAGTTTGGAGACGACGG
	11856	TCACCGACCAGTAGCGGTCC	TCACCGACCAGTAGCGGTCCCGTCTGA	ACCACGTCTCACACCgTCACCGACCAGTAGCGGTCCGTTTTAGAGCTAGAAATAGCAAGTTAAAATAAGGCTAGTCCGTTATCAACTTGAAAAAGTGGCACCGAGTCGGTGCTTTTTTCTATAAGAACTCACCGACCAGTAGCGGTCCCGTCTGAGTTTGGAGACGACGG
	11857	TCACCGACCAGTAGCGGTCC	TCACCGACCAGTAGCGGTCCCGTTTGA	ACCACGTCTCACACCgTCACCGACCAGTAGCGGTCCGTTTTAGAGCTAGAAATAGCAAGTTAAAATAAGGCTAGTCCGTTATCAACTTGAAAAAGTGGCACCGAGTCGGTGCTTTTTTACTGCCTCACTCACCGACCAGTAGCGGTCCCGTTTGAGTTTGGAGACGACGG
	11858	TCACCGACCAGTAGCGGTCC	TCACCGACCAGTAGCGGTCCCCAATGA	ACCACGTCTCACACCgTCACCGACCAGTAGCGGTCCGTTTTAGAGCTAGAAATAGCAAGTTAAAATAAGGCTAGTCCGTTATCAACTTGAAAAAGTGGCACCGAGTCGGTGCTTTTTTAGTCTGCAACTCACCGACCAGTAGCGGTCCCCAATGAGTTTGGAGACGACGG
	11859	TCACCGACCAGTAGCGGTCC	TCACCGACCAGTAGCGGTCCCCAGTGA	ACCACGTCTCACACCgTCACCGACCAGTAGCGGTCCGTTTTAGAGCTAGAAATAGCAAGTTAAAATAAGGCTAGTCCGTTATCAACTTGAAAAAGTGGCACCGAGTCGGTGCTTTTTTAAGGATGAACTCACCGACCAGTAGCGGTCCCCAGTGAGTTTGGAGACGACGG
	11860	TCACCGACCAGTAGCGGTCC	TCACCGACCAGTAGCGGTCCCCACTGA	ACCACGTCTCACACCgTCACCGACCAGTAGCGGTCCGTTTTAGAGCTAGAAATAGCAAGTTAAAATAAGGCTAGTCCGTTATCAACTTGAAAAAGTGGCACCGAGTCGGTGCTTTTTTATACCTCCACTCACCGACCAGTAGCGGTCCCCACTGAGTTTGGAGACGACGG
	11861	TCACCGACCAGTAGCGGTCC	TCACCGACCAGTAGCGGTCCCCATTGA	ACCACGTCTCACACCgTCACCGACCAGTAGCGGTCCGTTTTAGAGCTAGAAATAGCAAGTTAAAATAAGGCTAGTCCGTTATCAACTTGAAAAAGTGGCACCGAGTCGGTGCTTTTTTAGGCTTACACTCACCGACCAGTAGCGGTCCCCATTGAGTTTGGAGACGACGG
	11862	TCACCGACCAGTAGCGGTCC	TCACCGACCAGTAGCGGTCCCCGATGA	ACCACGTCTCACACCgTCACCGACCAGTAGCGGTCCGTTTTAGAGCTAGAAATAGCAAGTTAAAATAAGGCTAGTCCGTTATCAACTTGAAAAAGTGGCACCGAGTCGGTGCTTTTTTATTCCATTACTCACCGACCAGTAGCGGTCCCCGATGAGTTTGGAGACGACGG
	11863	TCACCGACCAGTAGCGGTCC	TCACCGACCAGTAGCGGTCCCCGGTGA	ACCACGTCTCACACCgTCACCGACCAGTAGCGGTCCGTTTTAGAGCTAGAAATAGCAAGTTAAAATAAGGCTAGTCCGTTATCAACTTGAAAAAGTGGCACCGAGTCGGTGCTTTTTTATGCGGTAACTCACCGACCAGTAGCGGTCCCCGGTGAGTTTGGAGACGACGG
	11864	TCACCGACCAGTAGCGGTCC	TCACCGACCAGTAGCGGTCCCCGCTGA	ACCACGTCTCACACCgTCACCGACCAGTAGCGGTCCGTTTTAGAGCTAGAAATAGCAAGTTAAAATAAGGCTAGTCCGTTATCAACTTGAAAAAGTGGCACCGAGTCGGTGCTTTTTTCTAATTCCACTCACCGACCAGTAGCGGTCCCCGCTGAGTTTGGAGACGACGG
	11865	TCACCGACCAGTAGCGGTCC	TCACCGACCAGTAGCGGTCCCCGTTGA	ACCACGTCTCACACCgTCACCGACCAGTAGCGGTCCGTTTTAGAGCTAGAAATAGCAAGTTAAAATAAGGCTAGTCCGTTATCAACTTGAAAAAGTGGCACCGAGTCGGTGCTTTTTTATCAGTGAACTCACCGACCAGTAGCGGTCCCCGTTGAGTTTGGAGACGACGG
	11866	TCACCGACCAGTAGCGGTCC	TCACCGACCAGTAGCGGTCCCCCATGA	ACCACGTCTCACACCgTCACCGACCAGTAGCGGTCCGTTTTAGAGCTAGAAATAGCAAGTTAAAATAAGGCTAGTCCGTTATCAACTTGAAAAAGTGGCACCGAGTCGGTGCTTTTTTGTGGCCGAACTCACCGACCAGTAGCGGTCCCCCATGAGTTTGGAGACGACGG
	11867	TCACCGACCAGTAGCGGTCC	TCACCGACCAGTAGCGGTCCCCCGTGA	ACCACGTCTCACACCgTCACCGACCAGTAGCGGTCCGTTTTAGAGCTAGAAATAGCAAGTTAAAATAAGGCTAGTCCGTTATCAACTTGAAAAAGTGGCACCGAGTCGGTGCTTTTTTCAATTCGTACTCACCGACCAGTAGCGGTCCCCCGTGAGTTTGGAGACGACGG
	11868	TCACCGACCAGTAGCGGTCC	TCACCGACCAGTAGCGGTCCCCCCTGA	ACCACGTCTCACACCgTCACCGACCAGTAGCGGTCCGTTTTAGAGCTAGAAATAGCAAGTTAAAATAAGGCTAGTCCGTTATCAACTTGAAAAAGTGGCACCGAGTCGGTGCTTTTTTTAACAGCGACTCACCGACCAGTAGCGGTCCCCCCTGAGTTTGGAGACGACGG
	11869	TCACCGACCAGTAGCGGTCC	TCACCGACCAGTAGCGGTCCCCCTTGA	ACCACGTCTCACACCgTCACCGACCAGTAGCGGTCCGTTTTAGAGCTAGAAATAGCAAGTTAAAATAAGGCTAGTCCGTTATCAACTTGAAAAAGTGGCACCGAGTCGGTGCTTTTTTCGCCTACCACTCACCGACCAGTAGCGGTCCCCCTTGAGTTTGGAGACGACGG
	11870	TCACCGACCAGTAGCGGTCC	TCACCGACCAGTAGCGGTCCCCTATGA	ACCACGTCTCACACCgTCACCGACCAGTAGCGGTCCGTTTTAGAGCTAGAAATAGCAAGTTAAAATAAGGCTAGTCCGTTATCAACTTGAAAAAGTGGCACCGAGTCGGTGCTTTTTTTGCTTAGCACTCACCGACCAGTAGCGGTCCCCTATGAGTTTGGAGACGACGG
	11871	TCACCGACCAGTAGCGGTCC	TCACCGACCAGTAGCGGTCCCCTGTGA	ACCACGTCTCACACCgTCACCGACCAGTAGCGGTCCGTTTTAGAGCTAGAAATAGCAAGTTAAAATAAGGCTAGTCCGTTATCAACTTGAAAAAGTGGCACCGAGTCGGTGCTTTTTTCCGACTATACTCACCGACCAGTAGCGGTCCCCTGTGAGTTTGGAGACGACGG
	11872	TCACCGACCAGTAGCGGTCC	TCACCGACCAGTAGCGGTCCCCTCTGA	ACCACGTCTCACACCgTCACCGACCAGTAGCGGTCCGTTTTAGAGCTAGAAATAGCAAGTTAAAATAAGGCTAGTCCGTTATCAACTTGAAAAAGTGGCACCGAGTCGGTGCTTTTTTAGCGTCGCACTCACCGACCAGTAGCGGTCCCCTCTGAGTTTGGAGACGACGG
	11873	TCACCGACCAGTAGCGGTCC	TCACCGACCAGTAGCGGTCCCCTTTGA	ACCACGTCTCACACCgTCACCGACCAGTAGCGGTCCGTTTTAGAGCTAGAAATAGCAAGTTAAAATAAGGCTAGTCCGTTATCAACTTGAAAAAGTGGCACCGAGTCGGTGCTTTTTTGACGCTACACTCACCGACCAGTAGCGGTCCCCTTTGAGTTTGGAGACGACGG
	11874	TCACCGACCAGTAGCGGTCC	TCACCGACCAGTAGCGGTCCCTAATGA	ACCACGTCTCACACCgTCACCGACCAGTAGCGGTCCGTTTTAGAGCTAGAAATAGCAAGTTAAAATAAGGCTAGTCCGTTATCAACTTGAAAAAGTGGCACCGAGTCGGTGCTTTTTTAACTCCGTACTCACCGACCAGTAGCGGTCCCTAATGAGTTTGGAGACGACGG
	11875	TCACCGACCAGTAGCGGTCC	TCACCGACCAGTAGCGGTCCCTAGTGA	ACCACGTCTCACACCgTCACCGACCAGTAGCGGTCCGTTTTAGAGCTAGAAATAGCAAGTTAAAATAAGGCTAGTCCGTTATCAACTTGAAAAAGTGGCACCGAGTCGGTGCTTTTTTACCTCGAGACTCACCGACCAGTAGCGGTCCCTAGTGAGTTTGGAGACGACGG
	11876	TCACCGACCAGTAGCGGTCC	TCACCGACCAGTAGCGGTCCCTACTGA	ACCACGTCTCACACCgTCACCGACCAGTAGCGGTCCGTTTTAGAGCTAGAAATAGCAAGTTAAAATAAGGCTAGTCCGTTATCAACTTGAAAAAGTGGCACCGAGTCGGTGCTTTTTTACCACTTCACTCACCGACCAGTAGCGGTCCCTACTGAGTTTGGAGACGACGG
	11877	TCACCGACCAGTAGCGGTCC	TCACCGACCAGTAGCGGTCCCTATTGA	ACCACGTCTCACACCgTCACCGACCAGTAGCGGTCCGTTTTAGAGCTAGAAATAGCAAGTTAAAATAAGGCTAGTCCGTTATCAACTTGAAAAAGTGGCACCGAGTCGGTGCTTTTTTTCTGTGCCACTCACCGACCAGTAGCGGTCCCTATTGAGTTTGGAGACGACGG
	11878	TCACCGACCAGTAGCGGTCC	TCACCGACCAGTAGCGGTCCCTGATGA	ACCACGTCTCACACCgTCACCGACCAGTAGCGGTCCGTTTTAGAGCTAGAAATAGCAAGTTAAAATAAGGCTAGTCCGTTATCAACTTGAAAAAGTGGCACCGAGTCGGTGCTTTTTTCCTGGTTAACTCACCGACCAGTAGCGGTCCCTGATGAGTTTGGAGACGACGG
	11879	TCACCGACCAGTAGCGGTCC	TCACCGACCAGTAGCGGTCCCTGGTGA	ACCACGTCTCACACCgTCACCGACCAGTAGCGGTCCGTTTTAGAGCTAGAAATAGCAAGTTAAAATAAGGCTAGTCCGTTATCAACTTGAAAAAGTGGCACCGAGTCGGTGCTTTTTTGTCAGCCTACTCACCGACCAGTAGCGGTCCCTGGTGAGTTTGGAGACGACGG
	11880	TCACCGACCAGTAGCGGTCC	TCACCGACCAGTAGCGGTCCCTGCTGA	ACCACGTCTCACACCgTCACCGACCAGTAGCGGTCCGTTTTAGAGCTAGAAATAGCAAGTTAAAATAAGGCTAGTCCGTTATCAACTTGAAAAAGTGGCACCGAGTCGGTGCTTTTTTGCTGGTCTACTCACCGACCAGTAGCGGTCCCTGCTGAGTTTGGAGACGACGG
	11881	TCACCGACCAGTAGCGGTCC	TCACCGACCAGTAGCGGTCCCTGTTGA	ACCACGTCTCACACCgTCACCGACCAGTAGCGGTCCGTTTTAGAGCTAGAAATAGCAAGTTAAAATAAGGCTAGTCCGTTATCAACTTGAAAAAGTGGCACCGAGTCGGTGCTTTTTTGCGCAGAAACTCACCGACCAGTAGCGGTCCCTGTTGAGTTTGGAGACGACGG
	11882	TCACCGACCAGTAGCGGTCC	TCACCGACCAGTAGCGGTCCCTCATGA	ACCACGTCTCACACCgTCACCGACCAGTAGCGGTCCGTTTTAGAGCTAGAAATAGCAAGTTAAAATAAGGCTAGTCCGTTATCAACTTGAAAAAGTGGCACCGAGTCGGTGCTTTTTTATGTCCTTACTCACCGACCAGTAGCGGTCCCTCATGAGTTTGGAGACGACGG
	11883	TCACCGACCAGTAGCGGTCC	TCACCGACCAGTAGCGGTCCCTCGTGA	ACCACGTCTCACACCgTCACCGACCAGTAGCGGTCCGTTTTAGAGCTAGAAATAGCAAGTTAAAATAAGGCTAGTCCGTTATCAACTTGAAAAAGTGGCACCGAGTCGGTGCTTTTTTAGAAGGAAACTCACCGACCAGTAGCGGTCCCTCGTGAGTTTGGAGACGACGG
	11884	TCACCGACCAGTAGCGGTCC	TCACCGACCAGTAGCGGTCCCTCCTGA	ACCACGTCTCACACCgTCACCGACCAGTAGCGGTCCGTTTTAGAGCTAGAAATAGCAAGTTAAAATAAGGCTAGTCCGTTATCAACTTGAAAAAGTGGCACCGAGTCGGTGCTTTTTTAGATGCGGACTCACCGACCAGTAGCGGTCCCTCCTGAGTTTGGAGACGACGG
	11885	TCACCGACCAGTAGCGGTCC	TCACCGACCAGTAGCGGTCCCTCTTGA	ACCACGTCTCACACCgTCACCGACCAGTAGCGGTCCGTTTTAGAGCTAGAAATAGCAAGTTAAAATAAGGCTAGTCCGTTATCAACTTGAAAAAGTGGCACCGAGTCGGTGCTTTTTTGACACCGCACTCACCGACCAGTAGCGGTCCCTCTTGAGTTTGGAGACGACGG
	11886	TCACCGACCAGTAGCGGTCC	TCACCGACCAGTAGCGGTCCCTTATGA	ACCACGTCTCACACCgTCACCGACCAGTAGCGGTCCGTTTTAGAGCTAGAAATAGCAAGTTAAAATAAGGCTAGTCCGTTATCAACTTGAAAAAGTGGCACCGAGTCGGTGCTTTTTTGGTCGAAGACTCACCGACCAGTAGCGGTCCCTTATGAGTTTGGAGACGACGG
	11887	TCACCGACCAGTAGCGGTCC	TCACCGACCAGTAGCGGTCCCTTGTGA	ACCACGTCTCACACCgTCACCGACCAGTAGCGGTCCGTTTTAGAGCTAGAAATAGCAAGTTAAAATAAGGCTAGTCCGTTATCAACTTGAAAAAGTGGCACCGAGTCGGTGCTTTTTTCCTGGCTCACTCACCGACCAGTAGCGGTCCCTTGTGAGTTTGGAGACGACGG
	11888	TCACCGACCAGTAGCGGTCC	TCACCGACCAGTAGCGGTCCCTTCTGA	ACCACGTCTCACACCgTCACCGACCAGTAGCGGTCCGTTTTAGAGCTAGAAATAGCAAGTTAAAATAAGGCTAGTCCGTTATCAACTTGAAAAAGTGGCACCGAGTCGGTGCTTTTTTTACACTGCACTCACCGACCAGTAGCGGTCCCTTCTGAGTTTGGAGACGACGG
	11889	TCACCGACCAGTAGCGGTCC	TCACCGACCAGTAGCGGTCCCTTTTGA	ACCACGTCTCACACCgTCACCGACCAGTAGCGGTCCGTTTTAGAGCTAGAAATAGCAAGTTAAAATAAGGCTAGTCCGTTATCAACTTGAAAAAGTGGCACCGAGTCGGTGCTTTTTTCATGTAATACTCACCGACCAGTAGCGGTCCCTTTTGAGTTTGGAGACGACGG
	11890	TCACCGACCAGTAGCGGTCC	TCACCGACCAGTAGCGGTCCTAAATGA	ACCACGTCTCACACCgTCACCGACCAGTAGCGGTCCGTTTTAGAGCTAGAAATAGCAAGTTAAAATAAGGCTAGTCCGTTATCAACTTGAAAAAGTGGCACCGAGTCGGTGCTTTTTTTCGACCAGACTCACCGACCAGTAGCGGTCCTAAATGAGTTTGGAGACGACGG
	11891	TCACCGACCAGTAGCGGTCC	TCACCGACCAGTAGCGGTCCTAAGTGA	ACCACGTCTCACACCgTCACCGACCAGTAGCGGTCCGTTTTAGAGCTAGAAATAGCAAGTTAAAATAAGGCTAGTCCGTTATCAACTTGAAAAAGTGGCACCGAGTCGGTGCTTTTTTGCATGTAGACTCACCGACCAGTAGCGGTCCTAAGTGAGTTTGGAGACGACGG
	11892	TCACCGACCAGTAGCGGTCC	TCACCGACCAGTAGCGGTCCTAACTGA	ACCACGTCTCACACCgTCACCGACCAGTAGCGGTCCGTTTTAGAGCTAGAAATAGCAAGTTAAAATAAGGCTAGTCCGTTATCAACTTGAAAAAGTGGCACCGAGTCGGTGCTTTTTTGAACATTGACTCACCGACCAGTAGCGGTCCTAACTGAGTTTGGAGACGACGG
	11893	TCACCGACCAGTAGCGGTCC	TCACCGACCAGTAGCGGTCCTAATTGA	ACCACGTCTCACACCgTCACCGACCAGTAGCGGTCCGTTTTAGAGCTAGAAATAGCAAGTTAAAATAAGGCTAGTCCGTTATCAACTTGAAAAAGTGGCACCGAGTCGGTGCTTTTTTAGCTGACGACTCACCGACCAGTAGCGGTCCTAATTGAGTTTGGAGACGACGG
	11894	TCACCGACCAGTAGCGGTCC	TCACCGACCAGTAGCGGTCCTAGATGA	ACCACGTCTCACACCgTCACCGACCAGTAGCGGTCCGTTTTAGAGCTAGAAATAGCAAGTTAAAATAAGGCTAGTCCGTTATCAACTTGAAAAAGTGGCACCGAGTCGGTGCTTTTTTGTATGATCACTCACCGACCAGTAGCGGTCCTAGATGAGTTTGGAGACGACGG
	11895	TCACCGACCAGTAGCGGTCC	TCACCGACCAGTAGCGGTCCTAGGTGA	ACCACGTCTCACACCgTCACCGACCAGTAGCGGTCCGTTTTAGAGCTAGAAATAGCAAGTTAAAATAAGGCTAGTCCGTTATCAACTTGAAAAAGTGGCACCGAGTCGGTGCTTTTTTCTATGTACACTCACCGACCAGTAGCGGTCCTAGGTGAGTTTGGAGACGACGG
	11896	TCACCGACCAGTAGCGGTCC	TCACCGACCAGTAGCGGTCCTAGCTGA	ACCACGTCTCACACCgTCACCGACCAGTAGCGGTCCGTTTTAGAGCTAGAAATAGCAAGTTAAAATAAGGCTAGTCCGTTATCAACTTGAAAAAGTGGCACCGAGTCGGTGCTTTTTTTTGGCTGGACTCACCGACCAGTAGCGGTCCTAGCTGAGTTTGGAGACGACGG
	11897	TCACCGACCAGTAGCGGTCC	TCACCGACCAGTAGCGGTCCTAGTTGA	ACCACGTCTCACACCgTCACCGACCAGTAGCGGTCCGTTTTAGAGCTAGAAATAGCAAGTTAAAATAAGGCTAGTCCGTTATCAACTTGAAAAAGTGGCACCGAGTCGGTGCTTTTTTAAGATGTGACTCACCGACCAGTAGCGGTCCTAGTTGAGTTTGGAGACGACGG
	11898	TCACCGACCAGTAGCGGTCC	TCACCGACCAGTAGCGGTCCTACATGA	ACCACGTCTCACACCgTCACCGACCAGTAGCGGTCCGTTTTAGAGCTAGAAATAGCAAGTTAAAATAAGGCTAGTCCGTTATCAACTTGAAAAAGTGGCACCGAGTCGGTGCTTTTTTATACTTAGACTCACCGACCAGTAGCGGTCCTACATGAGTTTGGAGACGACGG
	11899	TCACCGACCAGTAGCGGTCC	TCACCGACCAGTAGCGGTCCTACGTGA	ACCACGTCTCACACCgTCACCGACCAGTAGCGGTCCGTTTTAGAGCTAGAAATAGCAAGTTAAAATAAGGCTAGTCCGTTATCAACTTGAAAAAGTGGCACCGAGTCGGTGCTTTTTTCCTCAAGCACTCACCGACCAGTAGCGGTCCTACGTGAGTTTGGAGACGACGG
	11900	TCACCGACCAGTAGCGGTCC	TCACCGACCAGTAGCGGTCCTACCTGA	ACCACGTCTCACACCgTCACCGACCAGTAGCGGTCCGTTTTAGAGCTAGAAATAGCAAGTTAAAATAAGGCTAGTCCGTTATCAACTTGAAAAAGTGGCACCGAGTCGGTGCTTTTTTTTCGGACTACTCACCGACCAGTAGCGGTCCTACCTGAGTTTGGAGACGACGG
	11901	TCACCGACCAGTAGCGGTCC	TCACCGACCAGTAGCGGTCCTACTTGA	ACCACGTCTCACACCgTCACCGACCAGTAGCGGTCCGTTTTAGAGCTAGAAATAGCAAGTTAAAATAAGGCTAGTCCGTTATCAACTTGAAAAAGTGGCACCGAGTCGGTGCTTTTTTAAGCAAGTACTCACCGACCAGTAGCGGTCCTACTTGAGTTTGGAGACGACGG
	11902	TCACCGACCAGTAGCGGTCC	TCACCGACCAGTAGCGGTCCTATATGA	ACCACGTCTCACACCgTCACCGACCAGTAGCGGTCCGTTTTAGAGCTAGAAATAGCAAGTTAAAATAAGGCTAGTCCGTTATCAACTTGAAAAAGTGGCACCGAGTCGGTGCTTTTTTTGAGCTTGACTCACCGACCAGTAGCGGTCCTATATGAGTTTGGAGACGACGG
	11903	TCACCGACCAGTAGCGGTCC	TCACCGACCAGTAGCGGTCCTATGTGA	ACCACGTCTCACACCgTCACCGACCAGTAGCGGTCCGTTTTAGAGCTAGAAATAGCAAGTTAAAATAAGGCTAGTCCGTTATCAACTTGAAAAAGTGGCACCGAGTCGGTGCTTTTTTATTCGTCAACTCACCGACCAGTAGCGGTCCTATGTGAGTTTGGAGACGACGG
	11904	TCACCGACCAGTAGCGGTCC	TCACCGACCAGTAGCGGTCCTATCTGA	ACCACGTCTCACACCgTCACCGACCAGTAGCGGTCCGTTTTAGAGCTAGAAATAGCAAGTTAAAATAAGGCTAGTCCGTTATCAACTTGAAAAAGTGGCACCGAGTCGGTGCTTTTTTATTGACGGACTCACCGACCAGTAGCGGTCCTATCTGAGTTTGGAGACGACGG
	11905	TCACCGACCAGTAGCGGTCC	TCACCGACCAGTAGCGGTCCTATTTGA	ACCACGTCTCACACCgTCACCGACCAGTAGCGGTCCGTTTTAGAGCTAGAAATAGCAAGTTAAAATAAGGCTAGTCCGTTATCAACTTGAAAAAGTGGCACCGAGTCGGTGCTTTTTTGCGTCCTGACTCACCGACCAGTAGCGGTCCTATTTGAGTTTGGAGACGACGG
	11906	TCACCGACCAGTAGCGGTCC	TCACCGACCAGTAGCGGTCCTGAATGA	ACCACGTCTCACACCgTCACCGACCAGTAGCGGTCCGTTTTAGAGCTAGAAATAGCAAGTTAAAATAAGGCTAGTCCGTTATCAACTTGAAAAAGTGGCACCGAGTCGGTGCTTTTTTTTAACAATACTCACCGACCAGTAGCGGTCCTGAATGAGTTTGGAGACGACGG
	11907	TCACCGACCAGTAGCGGTCC	TCACCGACCAGTAGCGGTCCTGAGTGA	ACCACGTCTCACACCgTCACCGACCAGTAGCGGTCCGTTTTAGAGCTAGAAATAGCAAGTTAAAATAAGGCTAGTCCGTTATCAACTTGAAAAAGTGGCACCGAGTCGGTGCTTTTTTGAGTCTTAACTCACCGACCAGTAGCGGTCCTGAGTGAGTTTGGAGACGACGG
	11908	TCACCGACCAGTAGCGGTCC	TCACCGACCAGTAGCGGTCCTGACTGA	ACCACGTCTCACACCgTCACCGACCAGTAGCGGTCCGTTTTAGAGCTAGAAATAGCAAGTTAAAATAAGGCTAGTCCGTTATCAACTTGAAAAAGTGGCACCGAGTCGGTGCTTTTTTACTCGAGAACTCACCGACCAGTAGCGGTCCTGACTGAGTTTGGAGACGACGG
	11909	TCACCGACCAGTAGCGGTCC	TCACCGACCAGTAGCGGTCCTGATTGA	ACCACGTCTCACACCgTCACCGACCAGTAGCGGTCCGTTTTAGAGCTAGAAATAGCAAGTTAAAATAAGGCTAGTCCGTTATCAACTTGAAAAAGTGGCACCGAGTCGGTGCTTTTTTAGGTTCAGACTCACCGACCAGTAGCGGTCCTGATTGAGTTTGGAGACGACGG
	11910	TCACCGACCAGTAGCGGTCC	TCACCGACCAGTAGCGGTCCTGGATGA	ACCACGTCTCACACCgTCACCGACCAGTAGCGGTCCGTTTTAGAGCTAGAAATAGCAAGTTAAAATAAGGCTAGTCCGTTATCAACTTGAAAAAGTGGCACCGAGTCGGTGCTTTTTTACATCACCACTCACCGACCAGTAGCGGTCCTGGATGAGTTTGGAGACGACGG
	11911	TCACCGACCAGTAGCGGTCC	TCACCGACCAGTAGCGGTCCTGGGTGA	ACCACGTCTCACACCgTCACCGACCAGTAGCGGTCCGTTTTAGAGCTAGAAATAGCAAGTTAAAATAAGGCTAGTCCGTTATCAACTTGAAAAAGTGGCACCGAGTCGGTGCTTTTTTGCTGTCTAACTCACCGACCAGTAGCGGTCCTGGGTGAGTTTGGAGACGACGG
	11912	TCACCGACCAGTAGCGGTCC	TCACCGACCAGTAGCGGTCCTGGCTGA	ACCACGTCTCACACCgTCACCGACCAGTAGCGGTCCGTTTTAGAGCTAGAAATAGCAAGTTAAAATAAGGCTAGTCCGTTATCAACTTGAAAAAGTGGCACCGAGTCGGTGCTTTTTTGCGGCGAGACTCACCGACCAGTAGCGGTCCTGGCTGAGTTTGGAGACGACGG
	11913	TCACCGACCAGTAGCGGTCC	TCACCGACCAGTAGCGGTCCTGGTTGA	ACCACGTCTCACACCgTCACCGACCAGTAGCGGTCCGTTTTAGAGCTAGAAATAGCAAGTTAAAATAAGGCTAGTCCGTTATCAACTTGAAAAAGTGGCACCGAGTCGGTGCTTTTTTAGGTACTGACTCACCGACCAGTAGCGGTCCTGGTTGAGTTTGGAGACGACGG
	11914	TCACCGACCAGTAGCGGTCC	TCACCGACCAGTAGCGGTCCTGCATGA	ACCACGTCTCACACCgTCACCGACCAGTAGCGGTCCGTTTTAGAGCTAGAAATAGCAAGTTAAAATAAGGCTAGTCCGTTATCAACTTGAAAAAGTGGCACCGAGTCGGTGCTTTTTTGGACGCGAACTCACCGACCAGTAGCGGTCCTGCATGAGTTTGGAGACGACGG
	11915	TCACCGACCAGTAGCGGTCC	TCACCGACCAGTAGCGGTCCTGCGTGA	ACCACGTCTCACACCgTCACCGACCAGTAGCGGTCCGTTTTAGAGCTAGAAATAGCAAGTTAAAATAAGGCTAGTCCGTTATCAACTTGAAAAAGTGGCACCGAGTCGGTGCTTTTTTGATTGACAACTCACCGACCAGTAGCGGTCCTGCGTGAGTTTGGAGACGACGG
	11916	TCACCGACCAGTAGCGGTCC	TCACCGACCAGTAGCGGTCCTGCCTGA	ACCACGTCTCACACCgTCACCGACCAGTAGCGGTCCGTTTTAGAGCTAGAAATAGCAAGTTAAAATAAGGCTAGTCCGTTATCAACTTGAAAAAGTGGCACCGAGTCGGTGCTTTTTTCTCTAAGCACTCACCGACCAGTAGCGGTCCTGCCTGAGTTTGGAGACGACGG
	11917	TCACCGACCAGTAGCGGTCC	TCACCGACCAGTAGCGGTCCTGCTTGA	ACCACGTCTCACACCgTCACCGACCAGTAGCGGTCCGTTTTAGAGCTAGAAATAGCAAGTTAAAATAAGGCTAGTCCGTTATCAACTTGAAAAAGTGGCACCGAGTCGGTGCTTTTTTAGTGGAGAACTCACCGACCAGTAGCGGTCCTGCTTGAGTTTGGAGACGACGG
	11918	TCACCGACCAGTAGCGGTCC	TCACCGACCAGTAGCGGTCCTGTATGA	ACCACGTCTCACACCgTCACCGACCAGTAGCGGTCCGTTTTAGAGCTAGAAATAGCAAGTTAAAATAAGGCTAGTCCGTTATCAACTTGAAAAAGTGGCACCGAGTCGGTGCTTTTTTGATTGACCACTCACCGACCAGTAGCGGTCCTGTATGAGTTTGGAGACGACGG
	11919	TCACCGACCAGTAGCGGTCC	TCACCGACCAGTAGCGGTCCTGTGTGA	ACCACGTCTCACACCgTCACCGACCAGTAGCGGTCCGTTTTAGAGCTAGAAATAGCAAGTTAAAATAAGGCTAGTCCGTTATCAACTTGAAAAAGTGGCACCGAGTCGGTGCTTTTTTCTGATCTTACTCACCGACCAGTAGCGGTCCTGTGTGAGTTTGGAGACGACGG
	11920	TCACCGACCAGTAGCGGTCC	TCACCGACCAGTAGCGGTCCTGTCTGA	ACCACGTCTCACACCgTCACCGACCAGTAGCGGTCCGTTTTAGAGCTAGAAATAGCAAGTTAAAATAAGGCTAGTCCGTTATCAACTTGAAAAAGTGGCACCGAGTCGGTGCTTTTTTGCTGAGCAACTCACCGACCAGTAGCGGTCCTGTCTGAGTTTGGAGACGACGG
	11921	TCACCGACCAGTAGCGGTCC	TCACCGACCAGTAGCGGTCCTGTTTGA	ACCACGTCTCACACCgTCACCGACCAGTAGCGGTCCGTTTTAGAGCTAGAAATAGCAAGTTAAAATAAGGCTAGTCCGTTATCAACTTGAAAAAGTGGCACCGAGTCGGTGCTTTTTTCGGTTAAGACTCACCGACCAGTAGCGGTCCTGTTTGAGTTTGGAGACGACGG
	11922	TCACCGACCAGTAGCGGTCC	TCACCGACCAGTAGCGGTCCTCAATGA	ACCACGTCTCACACCgTCACCGACCAGTAGCGGTCCGTTTTAGAGCTAGAAATAGCAAGTTAAAATAAGGCTAGTCCGTTATCAACTTGAAAAAGTGGCACCGAGTCGGTGCTTTTTTAAGCGTGGACTCACCGACCAGTAGCGGTCCTCAATGAGTTTGGAGACGACGG
	11923	TCACCGACCAGTAGCGGTCC	TCACCGACCAGTAGCGGTCCTCAGTGA	ACCACGTCTCACACCgTCACCGACCAGTAGCGGTCCGTTTTAGAGCTAGAAATAGCAAGTTAAAATAAGGCTAGTCCGTTATCAACTTGAAAAAGTGGCACCGAGTCGGTGCTTTTTTCGCTCTCGACTCACCGACCAGTAGCGGTCCTCAGTGAGTTTGGAGACGACGG
	11924	TCACCGACCAGTAGCGGTCC	TCACCGACCAGTAGCGGTCCTCACTGA	ACCACGTCTCACACCgTCACCGACCAGTAGCGGTCCGTTTTAGAGCTAGAAATAGCAAGTTAAAATAAGGCTAGTCCGTTATCAACTTGAAAAAGTGGCACCGAGTCGGTGCTTTTTTAGAACTGTACTCACCGACCAGTAGCGGTCCTCACTGAGTTTGGAGACGACGG
	11925	TCACCGACCAGTAGCGGTCC	TCACCGACCAGTAGCGGTCCTCATTGA	ACCACGTCTCACACCgTCACCGACCAGTAGCGGTCCGTTTTAGAGCTAGAAATAGCAAGTTAAAATAAGGCTAGTCCGTTATCAACTTGAAAAAGTGGCACCGAGTCGGTGCTTTTTTTAACTGAAACTCACCGACCAGTAGCGGTCCTCATTGAGTTTGGAGACGACGG
	11926	TCACCGACCAGTAGCGGTCC	TCACCGACCAGTAGCGGTCCTCGATGA	ACCACGTCTCACACCgTCACCGACCAGTAGCGGTCCGTTTTAGAGCTAGAAATAGCAAGTTAAAATAAGGCTAGTCCGTTATCAACTTGAAAAAGTGGCACCGAGTCGGTGCTTTTTTCTAGTGCGACTCACCGACCAGTAGCGGTCCTCGATGAGTTTGGAGACGACGG
	11927	TCACCGACCAGTAGCGGTCC	TCACCGACCAGTAGCGGTCCTCGGTGA	ACCACGTCTCACACCgTCACCGACCAGTAGCGGTCCGTTTTAGAGCTAGAAATAGCAAGTTAAAATAAGGCTAGTCCGTTATCAACTTGAAAAAGTGGCACCGAGTCGGTGCTTTTTTGCGATCGTACTCACCGACCAGTAGCGGTCCTCGGTGAGTTTGGAGACGACGG
	11928	TCACCGACCAGTAGCGGTCC	TCACCGACCAGTAGCGGTCCTCGCTGA	ACCACGTCTCACACCgTCACCGACCAGTAGCGGTCCGTTTTAGAGCTAGAAATAGCAAGTTAAAATAAGGCTAGTCCGTTATCAACTTGAAAAAGTGGCACCGAGTCGGTGCTTTTTTACAATGAAACTCACCGACCAGTAGCGGTCCTCGCTGAGTTTGGAGACGACGG
	11929	TCACCGACCAGTAGCGGTCC	TCACCGACCAGTAGCGGTCCTCGTTGA	ACCACGTCTCACACCgTCACCGACCAGTAGCGGTCCGTTTTAGAGCTAGAAATAGCAAGTTAAAATAAGGCTAGTCCGTTATCAACTTGAAAAAGTGGCACCGAGTCGGTGCTTTTTTTTGAAGCTACTCACCGACCAGTAGCGGTCCTCGTTGAGTTTGGAGACGACGG
	11930	TCACCGACCAGTAGCGGTCC	TCACCGACCAGTAGCGGTCCTCCATGA	ACCACGTCTCACACCgTCACCGACCAGTAGCGGTCCGTTTTAGAGCTAGAAATAGCAAGTTAAAATAAGGCTAGTCCGTTATCAACTTGAAAAAGTGGCACCGAGTCGGTGCTTTTTTTCCTCGCGACTCACCGACCAGTAGCGGTCCTCCATGAGTTTGGAGACGACGG
	11931	TCACCGACCAGTAGCGGTCC	TCACCGACCAGTAGCGGTCCTCCGTGA	ACCACGTCTCACACCgTCACCGACCAGTAGCGGTCCGTTTTAGAGCTAGAAATAGCAAGTTAAAATAAGGCTAGTCCGTTATCAACTTGAAAAAGTGGCACCGAGTCGGTGCTTTTTTAACAATGTACTCACCGACCAGTAGCGGTCCTCCGTGAGTTTGGAGACGACGG
	11932	TCACCGACCAGTAGCGGTCC	TCACCGACCAGTAGCGGTCCTCCCTGA	ACCACGTCTCACACCgTCACCGACCAGTAGCGGTCCGTTTTAGAGCTAGAAATAGCAAGTTAAAATAAGGCTAGTCCGTTATCAACTTGAAAAAGTGGCACCGAGTCGGTGCTTTTTTCCGCGTCGACTCACCGACCAGTAGCGGTCCTCCCTGAGTTTGGAGACGACGG
	11933	TCACCGACCAGTAGCGGTCC	TCACCGACCAGTAGCGGTCCTCCTTGA	ACCACGTCTCACACCgTCACCGACCAGTAGCGGTCCGTTTTAGAGCTAGAAATAGCAAGTTAAAATAAGGCTAGTCCGTTATCAACTTGAAAAAGTGGCACCGAGTCGGTGCTTTTTTCACTCCAGACTCACCGACCAGTAGCGGTCCTCCTTGAGTTTGGAGACGACGG
	11934	TCACCGACCAGTAGCGGTCC	TCACCGACCAGTAGCGGTCCTCTATGA	ACCACGTCTCACACCgTCACCGACCAGTAGCGGTCCGTTTTAGAGCTAGAAATAGCAAGTTAAAATAAGGCTAGTCCGTTATCAACTTGAAAAAGTGGCACCGAGTCGGTGCTTTTTTCCTGCGCAACTCACCGACCAGTAGCGGTCCTCTATGAGTTTGGAGACGACGG
	11935	TCACCGACCAGTAGCGGTCC	TCACCGACCAGTAGCGGTCCTCTGTGA	ACCACGTCTCACACCgTCACCGACCAGTAGCGGTCCGTTTTAGAGCTAGAAATAGCAAGTTAAAATAAGGCTAGTCCGTTATCAACTTGAAAAAGTGGCACCGAGTCGGTGCTTTTTTTAACTATTACTCACCGACCAGTAGCGGTCCTCTGTGAGTTTGGAGACGACGG
	11936	TCACCGACCAGTAGCGGTCC	TCACCGACCAGTAGCGGTCCTCTCTGA	ACCACGTCTCACACCgTCACCGACCAGTAGCGGTCCGTTTTAGAGCTAGAAATAGCAAGTTAAAATAAGGCTAGTCCGTTATCAACTTGAAAAAGTGGCACCGAGTCGGTGCTTTTTTGGAACCGTACTCACCGACCAGTAGCGGTCCTCTCTGAGTTTGGAGACGACGG
	11937	TCACCGACCAGTAGCGGTCC	TCACCGACCAGTAGCGGTCCTCTTTGA	ACCACGTCTCACACCgTCACCGACCAGTAGCGGTCCGTTTTAGAGCTAGAAATAGCAAGTTAAAATAAGGCTAGTCCGTTATCAACTTGAAAAAGTGGCACCGAGTCGGTGCTTTTTTTTGCCGCTACTCACCGACCAGTAGCGGTCCTCTTTGAGTTTGGAGACGACGG
	11938	TCACCGACCAGTAGCGGTCC	TCACCGACCAGTAGCGGTCCTTAATGA	ACCACGTCTCACACCgTCACCGACCAGTAGCGGTCCGTTTTAGAGCTAGAAATAGCAAGTTAAAATAAGGCTAGTCCGTTATCAACTTGAAAAAGTGGCACCGAGTCGGTGCTTTTTTCTGCACCTACTCACCGACCAGTAGCGGTCCTTAATGAGTTTGGAGACGACGG
	11939	TCACCGACCAGTAGCGGTCC	TCACCGACCAGTAGCGGTCCTTAGTGA	ACCACGTCTCACACCgTCACCGACCAGTAGCGGTCCGTTTTAGAGCTAGAAATAGCAAGTTAAAATAAGGCTAGTCCGTTATCAACTTGAAAAAGTGGCACCGAGTCGGTGCTTTTTTTGACTACTACTCACCGACCAGTAGCGGTCCTTAGTGAGTTTGGAGACGACGG
	11940	TCACCGACCAGTAGCGGTCC	TCACCGACCAGTAGCGGTCCTTACTGA	ACCACGTCTCACACCgTCACCGACCAGTAGCGGTCCGTTTTAGAGCTAGAAATAGCAAGTTAAAATAAGGCTAGTCCGTTATCAACTTGAAAAAGTGGCACCGAGTCGGTGCTTTTTTCAGCCGTAACTCACCGACCAGTAGCGGTCCTTACTGAGTTTGGAGACGACGG
	11941	TCACCGACCAGTAGCGGTCC	TCACCGACCAGTAGCGGTCCTTATTGA	ACCACGTCTCACACCgTCACCGACCAGTAGCGGTCCGTTTTAGAGCTAGAAATAGCAAGTTAAAATAAGGCTAGTCCGTTATCAACTTGAAAAAGTGGCACCGAGTCGGTGCTTTTTTGGAGCCTCACTCACCGACCAGTAGCGGTCCTTATTGAGTTTGGAGACGACGG
	11942	TCACCGACCAGTAGCGGTCC	TCACCGACCAGTAGCGGTCCTTGATGA	ACCACGTCTCACACCgTCACCGACCAGTAGCGGTCCGTTTTAGAGCTAGAAATAGCAAGTTAAAATAAGGCTAGTCCGTTATCAACTTGAAAAAGTGGCACCGAGTCGGTGCTTTTTTACACCGTTACTCACCGACCAGTAGCGGTCCTTGATGAGTTTGGAGACGACGG
	11943	TCACCGACCAGTAGCGGTCC	TCACCGACCAGTAGCGGTCCTTGGTGA	ACCACGTCTCACACCgTCACCGACCAGTAGCGGTCCGTTTTAGAGCTAGAAATAGCAAGTTAAAATAAGGCTAGTCCGTTATCAACTTGAAAAAGTGGCACCGAGTCGGTGCTTTTTTACAGGATGACTCACCGACCAGTAGCGGTCCTTGGTGAGTTTGGAGACGACGG
	11944	TCACCGACCAGTAGCGGTCC	TCACCGACCAGTAGCGGTCCTTGCTGA	ACCACGTCTCACACCgTCACCGACCAGTAGCGGTCCGTTTTAGAGCTAGAAATAGCAAGTTAAAATAAGGCTAGTCCGTTATCAACTTGAAAAAGTGGCACCGAGTCGGTGCTTTTTTGTGTTCTTACTCACCGACCAGTAGCGGTCCTTGCTGAGTTTGGAGACGACGG
	11945	TCACCGACCAGTAGCGGTCC	TCACCGACCAGTAGCGGTCCTTGTTGA	ACCACGTCTCACACCgTCACCGACCAGTAGCGGTCCGTTTTAGAGCTAGAAATAGCAAGTTAAAATAAGGCTAGTCCGTTATCAACTTGAAAAAGTGGCACCGAGTCGGTGCTTTTTTGCTCATGAACTCACCGACCAGTAGCGGTCCTTGTTGAGTTTGGAGACGACGG
	11946	TCACCGACCAGTAGCGGTCC	TCACCGACCAGTAGCGGTCCTTCATGA	ACCACGTCTCACACCgTCACCGACCAGTAGCGGTCCGTTTTAGAGCTAGAAATAGCAAGTTAAAATAAGGCTAGTCCGTTATCAACTTGAAAAAGTGGCACCGAGTCGGTGCTTTTTTAACCTTCTACTCACCGACCAGTAGCGGTCCTTCATGAGTTTGGAGACGACGG
	11947	TCACCGACCAGTAGCGGTCC	TCACCGACCAGTAGCGGTCCTTCGTGA	ACCACGTCTCACACCgTCACCGACCAGTAGCGGTCCGTTTTAGAGCTAGAAATAGCAAGTTAAAATAAGGCTAGTCCGTTATCAACTTGAAAAAGTGGCACCGAGTCGGTGCTTTTTTCTATCCTAACTCACCGACCAGTAGCGGTCCTTCGTGAGTTTGGAGACGACGG
	11948	TCACCGACCAGTAGCGGTCC	TCACCGACCAGTAGCGGTCCTTCCTGA	ACCACGTCTCACACCgTCACCGACCAGTAGCGGTCCGTTTTAGAGCTAGAAATAGCAAGTTAAAATAAGGCTAGTCCGTTATCAACTTGAAAAAGTGGCACCGAGTCGGTGCTTTTTTCCAAGCTTACTCACCGACCAGTAGCGGTCCTTCCTGAGTTTGGAGACGACGG
	11949	TCACCGACCAGTAGCGGTCC	TCACCGACCAGTAGCGGTCCTTCTTGA	ACCACGTCTCACACCgTCACCGACCAGTAGCGGTCCGTTTTAGAGCTAGAAATAGCAAGTTAAAATAAGGCTAGTCCGTTATCAACTTGAAAAAGTGGCACCGAGTCGGTGCTTTTTTGAGTCAACACTCACCGACCAGTAGCGGTCCTTCTTGAGTTTGGAGACGACGG
	11950	TCACCGACCAGTAGCGGTCC	TCACCGACCAGTAGCGGTCCTTTATGA	ACCACGTCTCACACCgTCACCGACCAGTAGCGGTCCGTTTTAGAGCTAGAAATAGCAAGTTAAAATAAGGCTAGTCCGTTATCAACTTGAAAAAGTGGCACCGAGTCGGTGCTTTTTTTTCCGGATACTCACCGACCAGTAGCGGTCCTTTATGAGTTTGGAGACGACGG
	11951	TCACCGACCAGTAGCGGTCC	TCACCGACCAGTAGCGGTCCTTTGTGA	ACCACGTCTCACACCgTCACCGACCAGTAGCGGTCCGTTTTAGAGCTAGAAATAGCAAGTTAAAATAAGGCTAGTCCGTTATCAACTTGAAAAAGTGGCACCGAGTCGGTGCTTTTTTAACTACCGACTCACCGACCAGTAGCGGTCCTTTGTGAGTTTGGAGACGACGG
	11952	TCACCGACCAGTAGCGGTCC	TCACCGACCAGTAGCGGTCCTTTCTGA	ACCACGTCTCACACCgTCACCGACCAGTAGCGGTCCGTTTTAGAGCTAGAAATAGCAAGTTAAAATAAGGCTAGTCCGTTATCAACTTGAAAAAGTGGCACCGAGTCGGTGCTTTTTTGCTCCACGACTCACCGACCAGTAGCGGTCCTTTCTGAGTTTGGAGACGACGG
	11953	TCACCGACCAGTAGCGGTCC	TCACCGACCAGTAGCGGTCCTTTTTGA	ACCACGTCTCACACCgTCACCGACCAGTAGCGGTCCGTTTTAGAGCTAGAAATAGCAAGTTAAAATAAGGCTAGTCCGTTATCAACTTGAAAAAGTGGCACCGAGTCGGTGCTTTTTTCACCGATAACTCACCGACCAGTAGCGGTCCTTTTTGAGTTTGGAGACGACGG
